# Supplementary material for: Affinity Proteomics and Deglycoproteomics Uncover Novel EDEM2 Endogenous Substrates and an Integrative ERAD Network
Source: Mol Cell Proteomics. 2021 Jul 29;20:100125. doi: 10.1016/j.mcpro.2021.100125 (PMC8455867; doi:10.1016/j.mcpro.2021.100125)
Supplement: Supplemental Tables S1–S8 [file mmc1.xlsx]

## Sheet: TableS1-t-TestRes
LFQ intensity 01A375pLpDIG	LFQ intensity 02A375pLpDIG	LFQ intensity 03A375pLpDIG	LFQ intensity 01A375E2DIG	LFQ intensity 02A375E2DIG	LFQ intensity 03A375E2DIG	C: Student's t-test Significant E2_pLp	N: Unique peptides	N: Sequence coverage [%]	N: Mol. weight [kDa]	N: Q-value	N: Score	N: MS/MS Count 01A375pLpDIG	N: MS/MS Count 02A375pLpDIG	N: MS/MS Count 03A375pLpDIG	N: MS/MS Count 01A375E2DIG	N: MS/MS Count 02A375E2DIG	N: MS/MS Count 03A375E2DIG	N: iBAQ	N: -Log Student's t-test p-value E2_pLp	N: Student's t-test q-value E2_pLp	N: Student's t-test Difference E2_pLp	N: Student's t-test Test statistic E2_pLp	T: Protein IDs	T: Majority protein IDs	T: Protein names	T: Gene names
15.5188	14.4508	18.5704	28.8162	31.4977	31.1633	+	29	46	60.318	0	323.31	0	0	6	397	632	442	538680000	3.17698	0	14.3123	5.73622	Q9BV94-2;Q9BV94	Q9BV94-2;Q9BV94	ER degradation-enhancing alpha-mannosidase-like protein 2	EDEM2
14.6181	14.6805	15.4879	22.4673	23.5412	23.8871	+	2	1.5	186.49	0	8.1308	0	0	0	2	0	0	578570	4.08958	0	8.36969	5.53901	Q15058	Q15058	Kinesin-like protein KIF14	KIF14
16.1518	15.4704	16.1637	22.155	23.8846	23.5718	+	9	38.4	27.626	0	142.35	0	0	0	13	10	15	4263400	3.63551	0	7.27517	4.60634	Q9NX40;D6RG39;D6RIT9;D6RBN5;Q9NX40-3;Q9NX40-2;Q9NX40-4;D6RDK6;D6RDI5;D6RA54;D6RC55;D6R9T5;D6R918;D6RBC5;D6RI08;D6RDK1;D6RIV2;D6RF07;D6RF01	Q9NX40;D6RG39;D6RIT9;D6RBN5;Q9NX40-3;Q9NX40-2;Q9NX40-4;D6RDK6;D6RDI5;D6RA54;D6RC55;D6R9T5	OCIA domain-containing protein 1	OCIAD1
14.6053	15.0331	14.7126	20.8175	22.6128	22.3417	+	14	40.3	44	0	92.343	0	0	0	17	19	16	937770	3.6215	0	7.14034	4.53832	P07093-2;P07093-3;P07093;C9JN98	P07093-2;P07093-3;P07093	Glia-derived nexin	SERPINE2
15.0657	15.1652	14.8033	20.3245	22.9883	21.8103	+	4	31.1	17.033	0	18.358	0	0	0	2	8	3	1661600	2.99898	0	6.69635	3.76583	B4E1G1;Q9BUN8-2;Q9BUN8;E5RGY0	B4E1G1;Q9BUN8-2;Q9BUN8;E5RGY0	Derlin-1	DERL1
16.4764	15.1336	13.8889	21.869	21.6374	21.9529	+	24	21	177.44	0	153.65	0	0	0	25	6	5	640350	3.04291	0	6.65342	3.79531	P48681	P48681	Nestin	NES
15.6409	17.3498	14.9386	22.0919	22.4683	23.2197	+	2	3.4	149.01	0.0049437	2.6896	0	0	0	2	0	0	677160	2.95623	0	6.61688	3.69864	E7EPI0;Q9P2D0-2;Q9P2D0;E9PDR5	E7EPI0;Q9P2D0-2;Q9P2D0;E9PDR5	Inhibitor of Bruton tyrosine kinase	IBTK
12.9021	15.2414	15.6291	19.9342	21.5047	22.0921	+	16	12.7	174.73	0	39.524	0	0	0	6	9	13	196010	2.45478	0	6.58613	3.18494	Q9NYU1;E7EMU6;Q08AC9;A6NP03;Q9NYU1-2	Q9NYU1	UDP-glucose:glycoprotein glucosyltransferase 2	UGGT2
16.6007	15.0493	15.0652	21.7271	21.0165	22.5878	+	12	23.3	84.483	0	114.42	0	0	0	10	5	11	796720	3.08132	0	6.20541	3.67975	Q96JB6	Q96JB6	Lysyl oxidase homolog 4	LOXL4
15.4849	16.0255	15.9611	21.0067	21.8793	23.0485	+	8	34.9	37.121	0	37.114	0	0	0	9	10	21	1075600	3.24989	0	6.15432	3.80939	O94766;G3V150;O94766-2;E9PNA1;A0A087WXU9;Q9NPZ5	O94766;G3V150;O94766-2;E9PNA1	Galactosylgalactosylxylosylprotein 3-beta-glucuronosyltransferase 3	B3GAT3
15.3107	14.051	16.8528	21.1986	22.1109	20.7545	+	6	17.4	52.118	0	7.7751	0	0	0	3	3	3	2321300	2.56068	0	5.94986	3.12624	Q96TC7;H0YMB1;Q96TC7-2;H0YNE5;H0YLG5	Q96TC7;H0YMB1;Q96TC7-2	Regulator of microtubule dynamics protein 3	RMDN3
14.7039	15.8171	14.1935	18.7658	21.4069	22.1962	+	5	29.1	29.642	0	35.529	0	0	0	6	13	8	546080	2.1711	0	5.88482	2.74651	Q9Y320-2;Q9Y320;E9PSF0;E9PRL5;H3BSU7;E9PLR1;G3V155	Q9Y320-2;Q9Y320	Thioredoxin-related transmembrane protein 2	TMX2
22.2681	22.3874	22.1475	26.5412	28.925	28.926	+	37	49.3	67.567	0	323.31	13	15	13	72	171	118	58633000	2.73861	0	5.86308	3.26129	P27824;P27824-2;P27824-3;H0Y9Q7;D6RDP7;D6RB85;D6RGY2;D6RAU8;D6RFL1;H0Y9H1;D6RAQ8;D6RHJ3;D6RD16	P27824;P27824-2;P27824-3	Calnexin	CANX
14.2216	15.1599	15.8473	20.7394	19.68	21.8274	+	8	4.3	232.76	0	14.767	1	1	1	6	0	1	206640	2.72429	0	5.67265	3.18929	Q96BY7	Q96BY7	Autophagy-related protein 2 homolog B	ATG2B
15.1117	14.9635	14.2782	20.4588	19.8036	21.0504	+	9	18.3	80.076	0	93.863	0	0	0	8	2	5	385750	3.66604	0	5.65315	3.9198	F5H0I3;P35711-2;P35711-5;P35711;I3L0A5;P35711-4;F5H876;P35711-3;G3V0H1;F5GWL1;P35712-4;P35712-2;P35712-3;P35712;E9PN02;E9PQL4;E9PQ78	F5H0I3;P35711-2;P35711-5;P35711;I3L0A5;P35711-4	Transcription factor SOX-5	SOX5
15.7246	15.8591	13.9895	20.5734	21.1358	20.0502	+	6	34.4	21.527	0	68.782	0	0	0	10	8	2	940630	2.86756	0	5.39539	3.21391	Q9H061;E9PI90;Q9H061-2;E9PIH8	Q9H061;E9PI90;Q9H061-2	Transmembrane protein 126A	TMEM126A
14.2502	14.7564	13.8471	18.8402	20.0212	19.898	+	4	29.4	23.026	0	64.141	0	0	0	6	2	0	470080	3.49776	0	5.3019	3.63665	Q99470;K7ELI9	Q99470	Stromal cell-derived factor 2	SDF2
15.2068	16.3739	15.692	20.0777	21.555	21.3538	+	8	24.4	47.285	0	57.553	0	0	0	7	8	6	501740	3.09917	0	5.23792	3.32947	E9PNM1;P37268;P37268-2;P37268-5;P37268-4;P37268-3;E9PS69;E9PJG4	E9PNM1;P37268;P37268-2;P37268-5;P37268-4;P37268-3	Squalene synthase	FDFT1
13.8829	14.3652	16.1934	22.1258	19.3152	18.5378	+	5	33.1	14.57	0	192.97	1	0	0	7	1	0	1708500	1.78962	0.0094137	5.17915	2.2545	P37108;H0YLA2	P37108;H0YLA2	Signal recognition particle 14 kDa protein	SRP14
14.2837	14.9175	14.6873	20.0147	20.2866	19.0317	+	4	24.5	21.614	0	48.787	0	0	0	6	1	1	987040	3.57927	0	5.14815	3.61584	O75915;F8WF90;C9JQU6;F8WF33	O75915;F8WF90;C9JQU6;F8WF33	PRA1 family protein 3	ARL6IP5
15.6668	15.5939	14.8344	19.3369	21.1489	20.6859	+	3	18.7	27.384	0	8.3688	0	0	0	2	3	4	442810	2.93982	0	5.02554	3.13077	E5RFT4;Q8N4L2;E5RIY0;E5RJC2;E5RIP9	E5RFT4;Q8N4L2;E5RIY0	Type 2 phosphatidylinositol 4,5-bisphosphate 4-phosphatase	TMEM55A
17.3339	15.3087	16.0947	20.552	20.2523	22.4662	+	5	25.2	29.745	0	36.981	1	0	0	5	0	1	760490	2.22227	0.00244545	4.84442	2.53618	Q9NPJ6;Q5T911;Q9NPJ6-2	Q9NPJ6;Q5T911;Q9NPJ6-2	Mediator of RNA polymerase II transcription subunit 4	MED4
15.3609	15.0217	15.3376	19.2717	20.782	19.7821	+	5	18.3	41.881	0	114.57	0	0	0	3	6	1	302480	3.29989	0	4.70518	3.2297	Q7LGA3;Q7LGA3-3;Q7LGA3-2;K7EP71	Q7LGA3;Q7LGA3-3;Q7LGA3-2;K7EP71	Heparan sulfate 2-O-sulfotransferase 1	HS2ST1
14.9586	16.3296	15.7412	19.9293	20.1009	21.1071	+	5	26.3	31.628	0	34.537	0	0	1	5	2	6	635700	3.01583	0	4.7026	3.05168	P00387-2;P00387;P00387-3;B1AHF3	P00387-2;P00387;P00387-3	NADH-cytochrome b5 reductase 3;NADH-cytochrome b5 reductase 3 membrane-bound form;NADH-cytochrome b5 reductase 3 soluble form	CYB5R3
14.5955	14.0806	14.9915	19.0796	19.4103	19.1887	+	4	8.9	78.299	0	7.3199	0	0	0	3	1	0	461330	4.1143	0	4.67032	3.6456	Q9H269-2;Q9H269;Q5JUA9	Q9H269-2;Q9H269	Vacuolar protein sorting-associated protein 16 homolog	VPS16
14.9222	14.5788	15.8911	19.7671	19.6738	19.9279	+	5	23.2	24.145	0	7.213	0	0	0	5	0	1	454990	3.50842	0	4.65885	3.32811	P35625	P35625	Metalloproteinase inhibitor 3	TIMP3
14.8009	16.0575	15.2503	18.2554	20.2	21.1287	+	7	7.5	116.61	0	13.609	0	0	0	7	2	6	186680	2.08419	0.00913016	4.49186	2.33595	P26006;P26006-1;H0YA49;K7EMU3;D6R9X8	P26006;P26006-1	Integrin alpha-3;Integrin alpha-3 heavy chain;Integrin alpha-3 light chain	ITGA3
15.0389	15.9167	16.8366	19.2136	20.8832	21.0401	+	8	21.2	64.732	0	35.654	0	0	0	4	5	3	326320	2.32713	0.0046449	4.44823	2.49675	Q10471;Q10471-2	Q10471;Q10471-2	Polypeptide N-acetylgalactosaminyltransferase 2;Polypeptide N-acetylgalactosaminyltransferase 2 soluble form	GALNT2
15.1128	15.5644	14.1768	18.6919	18.3996	21.0383	+	2	3.6	75.087	0	6.5472	0	0	0	4	2	2	191320	2.05025	0.0107375	4.42525	2.29318	Q7L7V1-2;Q7L7V1	Q7L7V1-2;Q7L7V1	Putative pre-mRNA-splicing factor ATP-dependent RNA helicase DHX32	DHX32
16.0121	14.0782	15.2005	19.054	19.5823	19.6568	+	3	11.7	28.202	0.0003034	4.1654	0	0	0	3	2	2	164360	2.73258	0	4.33408	2.72257	Q9BVV7;J3QRI1	Q9BVV7	Mitochondrial import inner membrane translocase subunit Tim21	TIMM21
14.875	14.3158	15.824	21.8434	17.3194	18.7454	+	4	4	150.56	0	9.5619	0	0	0	7	0	1	426510	1.42271	0.0176969	4.29779	1.78624	Q9UKV3-5;G3V3B0;S4R3H4;E7EQT4;Q9UKV3;Q9UKV3-3;Q9UKV3-2;G3V3T3	Q9UKV3-5;G3V3B0;S4R3H4;E7EQT4;Q9UKV3;Q9UKV3-3;Q9UKV3-2	Apoptotic chromatin condensation inducer in the nucleus	ACIN1
14.1153	15.1424	14.9233	18.8774	19.1314	18.889	+	2	13	21.541	0.00059294	3.8526	0	0	0	2	1	0	424700	3.70997	0	4.23894	3.20371	P17152	P17152	Transmembrane protein 11, mitochondrial	TMEM11
14.5342	15.7519	14.9434	18.5803	19.2914	20.0572	+	8	13.8	83.549	0	80.016	0	1	1	4	3	7	133390	2.79462	0	4.2331	2.71936	Q02809;Q02809-2;Q5JXB8;Q5JXB7	Q02809;Q02809-2	Procollagen-lysine,2-oxoglutarate 5-dioxygenase 1	PLOD1
15.6029	14.558	16.0442	17.7126	20.0269	20.9423	+	7	17.4	72.932	0	89.301	0	0	0	0	4	8	126130	1.76828	0.0128667	4.15891	2.02158	P13667	P13667	Protein disulfide-isomerase A4	PDIA4
14.9257	15.385	14.6791	19.0763	19.3736	18.9569	+	4	18.3	35.29	0	18.978	0	0	0	4	3	0	251320	4.17028	0	4.139	3.3349	Q16342-3;Q16342;F5H4V9;F5GWT2;J3QK82;A0A087WYJ3;Q16342-5;Q16342-2;Q16342-4	Q16342-3;Q16342;F5H4V9	Programmed cell death protein 2	PDCD2
15.4806	16.2621	14.6842	19.8479	19.1919	19.751	+	4	1.1	796.43	0	6.8957	2	0	0	3	1	0	22531	2.92999	0	4.1213	2.74887	Q8WXH0;Q8WXH0-2;G3V5X4;A0A0A0MRE3;A0A0C4DGK3;Q8WXH0-7;G3V3D4;G3V4T3	Q8WXH0;Q8WXH0-2;G3V5X4;A0A0A0MRE3;A0A0C4DGK3;Q8WXH0-7	Nesprin-2	SYNE2
16.3684	15.2075	15.1028	19.9496	20.7509	18.3404	+	4	8.4	66.86	0	4.6293	0	0	0	1	1	1	192320	2.13967	0.0102567	4.12074	2.2684	O00391-2;O00391;A8MXT8	O00391-2;O00391	Sulfhydryl oxidase 1	QSOX1
14.3456	14.8028	12.7288	17.4154	19.3351	17.3497	+	7	9.1	113.66	0	18.559	1	0	1	0	4	0	43722	1.9657	0.0134429	4.07436	2.13833	Q5VTR2;C9J0A5;C9JXC9;H3BP71;O75150-3;O75150-4;O75150;C9JWJ4	Q5VTR2	E3 ubiquitin-protein ligase BRE1A	RNF20
15.8074	13.8393	15.0808	18.6706	19.1435	19.0517	+	3	16.7	37.98	0	19.046	0	0	0	4	2	2	171940	2.61877	0.0025619	4.04609	2.54064	J3QT77;Q15165-3;Q15165-1;Q15165;G3XAK4	J3QT77;Q15165-3;Q15165-1;Q15165	Serum paraoxonase/arylesterase 2	PON2
20.8639	20.5955	20.7714	23.2415	25.1779	25.8994	+	14	29.7	54.847	0	235.67	1	2	6	30	36	37	9183000	2.14165	0.00928649	4.02931	2.2417	P51648;P51648-2;J3QRD1;I3L1M4;J3QS00;J3QKK9;K7EN73;J3KTG1;C9JGJ2;I3L0X1;J3KTD9;I3L2W1	P51648;P51648-2;J3QRD1;I3L1M4	Fatty aldehyde dehydrogenase	ALDH3A2
15.5187	14.4635	15.7383	18.2453	20.0559	19.4331	+	4	25.9	21.163	0	16.312	0	0	0	2	6	0	250750	2.42644	0.00406429	4.00466	2.41106	Q9BQE4;E9PJB8;E9PN30	Q9BQE4;E9PJB8;E9PN30	Selenoprotein S	VIMP
15.0039	14.9205	14.0648	18.2713	18.472	19.1971	+	3	9.4	51.462	0	31.857	0	0	0	5	0	3	109550	3.19673	0	3.98369	2.82278	A0A0A0MRK6;Q13505-3;Q13505;A0A0C4DFQ1;Q13505-2	A0A0A0MRK6;Q13505-3;Q13505;A0A0C4DFQ1;Q13505-2	Metaxin-1	MTX1
19.0079	17.7597	18.4621	22.3465	22.12	22.7063	+	8	29.1	42.924	0	36.372	2	0	3	15	14	9	2252600	3.24409	0	3.98107	2.8445	Q9NXS2;Q9NXS2-3;K7EQG1	Q9NXS2;Q9NXS2-3	Glutaminyl-peptide cyclotransferase-like protein	QPCTL
14.4337	15.2549	16.1328	19.8697	19.0717	18.7817	+	3	32.9	9.5541	0.00029931	3.9798	0	0	0	4	0	0	273630	2.59767	0.00484255	3.96727	2.49731	F5GXX5;P61803;F5H895;A0A0B4J239	F5GXX5;P61803	Dolichyl-diphosphooligosaccharide--protein glycosyltransferase subunit DAD1	DAD1
14.6599	15.7449	15.2519	19.8173	18.7646	18.9283	+	7	19.6	53.262	0	28.447	0	0	0	8	0	0	300380	3.02096	0	3.95118	2.71905	Q7L3T8	Q7L3T8	Probable proline--tRNA ligase, mitochondrial	PARS2
15.8369	14.9011	15.184	18.0227	18.75	20.8851	+	4	11.9	37.205	0	6.4583	0	0	0	0	2	8	272850	1.90984	0.0124088	3.91196	2.05618	Q9H3K2;Q9Y6G2	Q9H3K2;Q9Y6G2	Growth hormone-inducible transmembrane protein	GHITM
13.9992	16.8363	14.7254	19.9611	17.8289	19.369	+	12	15.4	158.28	0	85.603	0	0	0	13	0	1	194000	1.6584	0.0165069	3.86607	1.8749	Q9NTI5-2;Q9NTI5;Q9NTI5-3;A9IYQ1;Q9NTI5-4;Q9NTI5-5	Q9NTI5-2;Q9NTI5	Sister chromatid cohesion protein PDS5 homolog B	PDS5B
15.6106	14.1238	14.6433	18.8478	18.3396	18.748	+	4	13.9	36.788	0	10.419	0	0	0	5	0	0	278150	2.94486	0.00275897	3.85255	2.63415	Q13601-2;Q13601;A0A087WZC7	Q13601-2;Q13601;A0A087WZC7	KRR1 small subunit processome component homolog	KRR1
16.1704	15.2291	15.5643	20.2947	19.3059	18.8431	+	2	15.7	13.891	0.0028193	3.0318	0	0	0	3	0	0	328290	2.77559	0.00239111	3.82665	2.53576	Q9Y5J5	Q9Y5J5	Pleckstrin homology-like domain family A member 3	PHLDA3
15.1496	14.099	14.8405	19.1165	18.6106	17.7027	+	3	15.3	26.906	0	26.213	0	0	0	5	0	0	224720	2.7274	0.004552	3.78023	2.49042	Q9UNK0;K7EQB1;I3L305	Q9UNK0;K7EQB1	Syntaxin-8	STX8
15.5932	14.7377	15.0188	19.0233	18.8219	18.81	+	8	14	95.801	0	28.456	0	0	0	9	0	0	103050	3.8732	0	3.76849	2.9883	P49916-4;P49916-3;P49916-2;P49916;K7EQB6;K7ERZ5	P49916-4;P49916-3;P49916-2;P49916	DNA ligase 3	LIG3
14.6672	13.4698	14.7507	18.888	17.4741	17.8261	+	6	16.4	55.05	0	11.683	0	0	0	7	0	0	144470	2.50175	0.0074623	3.7668	2.36442	Q9NX74;E7EUN9;J3QLD5;H3BQX4;H3BM64;I3L4H0;I3L4Y9;I3L0K0;H3BMK6;I3L1K5	Q9NX74;E7EUN9;J3QLD5	tRNA-dihydrouridine(20) synthase [NAD(P)+]-like	DUS2
20.03	19.8335	19.8339	22.8579	24.2897	23.8442	+	15	52.1	40.744	0	66.042	4	3	3	20	18	17	3384700	3.03538	0.00283158	3.76484	2.63635	Q8NBU5;Q8NBU5-2	Q8NBU5;Q8NBU5-2	ATPase family AAA domain-containing protein 1	ATAD1
16.7084	15.2725	15.0311	20.0437	19.403	18.7509	+	16	12.9	251.46	0	50.583	0	0	0	20	0	0	130050	2.3569	0.0104121	3.72851	2.26944	Q8N3C0;Q8N3C0-4	Q8N3C0	Activating signal cointegrator 1 complex subunit 3	ASCC3
15.4229	14.4906	15.6284	19.5614	18.5963	18.5433	+	4	32.3	22.999	0	29.106	0	0	0	4	0	0	328010	2.81981	0.00233913	3.71968	2.51041	P82664	P82664	28S ribosomal protein S10, mitochondrial	MRPS10
17.5422	19.0108	16.8481	21.5455	22.2908	20.7093	+	4	19.2	27.079	0	28.041	0	1	0	6	4	2	1751900	2.04283	0.0126876	3.71482	2.08194	J9JIE6;Q9UM00-2;Q9UM00;J3QQY2;J3KS45;J3KTQ7	J9JIE6;Q9UM00-2;Q9UM00;J3QQY2;J3KS45	Transmembrane and coiled-coil domain-containing protein 1	TMCO1
14.9873	13.9014	15.7464	18.1511	17.9927	19.4509	+	2	5.5	44.176	0.00086957	3.4387	0	0	0	0	0	3	163770	2.1759	0.0136048	3.65319	2.13995	Q14627	Q14627	Interleukin-13 receptor subunit alpha-2	IL13RA2
15.8538	15.3464	14.3461	18.42	19.6637	18.3977	+	2	14.6	18.09	0	5.5588	0	0	0	2	2	0	239110	2.40627	0.0101059	3.645	2.26501	E7ETY7;Q8TED1	E7ETY7;Q8TED1	Glutathione peroxidase;Probable glutathione peroxidase 8	GPX8
15.2219	16.3815	15.7462	17.5314	20.3798	20.364	+	9	12.7	107.51	0	52.439	0	0	0	2	9	3	97157	1.65279	0.0165659	3.64189	1.81689	Q6PKC3-2;Q6PKC3;I3L1A5;I3L0Q4;Q6PKC3-3	Q6PKC3-2;Q6PKC3	Thioredoxin domain-containing protein 11	TXNDC11
14.7914	16.8387	15.492	18.4251	19.078	20.5362	+	5	9	82.936	0	26.612	0	0	0	3	3	3	128380	1.86386	0.0139314	3.63909	1.95001	P33897;Q9UBJ2	P33897	ATP-binding cassette sub-family D member 1	ABCD1
13.0521	15.0264	14.0984	18.5787	17.2912	17.2125	+	3	14.4	29.714	0	79.893	0	0	0	4	0	0	78671	2.13612	0.0129793	3.63517	2.11098	Q5QPA5;Q9NVS2;Q9NVS2-2;Q9NVS2-3	Q5QPA5;Q9NVS2;Q9NVS2-2;Q9NVS2-3	28S ribosomal protein S18a, mitochondrial	MRPS18A
14.0913	14.9539	13.9552	17.4556	18.6341	17.7556	+	2	30.1	12.262	0	70.773	0	0	0	1	1	0	183990	2.80628	0.00437692	3.61499	2.45581	F5GXB1;Q9HBH0-2;Q9HBH0	F5GXB1;Q9HBH0-2;Q9HBH0	Rho-related GTP-binding protein RhoF	RHOF
14.885	14.757	15.3276	17.8412	18.7125	19.2572	+	5	6.5	103.25	0	20.718	0	0	0	3	2	1	107520	2.89506	0.00474167	3.61376	2.4972	F5H4Z8;P49746;P49746-2;B4DQH6;Q2HIZ1	F5H4Z8;P49746;P49746-2	Thrombospondin-3	THBS3
17.0809	17.1807	16.2584	19.1262	21.8439	20.2677	+	12	23.9	88.754	0	66.059	2	0	3	6	13	1	276070	1.88134	0.0135444	3.5726	1.94131	Q9UBV2;Q9UBV2-2;G3V3B3	Q9UBV2;Q9UBV2-2	Protein sel-1 homolog 1	SEL1L
15.3416	13.9762	15.3304	18.5981	18.1195	18.5947	+	6	13.1	80.926	0	24.25	0	0	0	7	0	0	122260	2.74999	0.00399298	3.55475	2.40131	Q9H8Y5;B8ZZS4	Q9H8Y5;B8ZZS4	Ankyrin repeat and zinc finger domain-containing protein 1	ANKZF1
14.4034	15.6782	14.4925	19.6032	17.6261	17.9912	+	2	22	14.234	0	7.4592	0	0	0	2	0	0	603520	2.0755	0.0132817	3.5488	2.04739	A0A0B4J220;E9PLD3;E9PRG8	A0A0B4J220;E9PLD3;E9PRG8	Uncharacterized protein C11orf98	C11orf98
13.3759	16.0711	16.263	18.7161	18.8744	18.7594	+	3	5.4	88.053	0.00030572	4.2956	0	0	0	1	2	0	26603	1.71901	0.0167016	3.54658	1.83454	P18084;V9GYZ1;V9GZ57;H7C4W1	P18084;V9GYZ1;V9GZ57	Integrin beta-5;Integrin beta	ITGB5
15.6564	16.4405	16.0416	19.5709	20.115	19.0553	+	6	20	46.886	0	13.528	0	0	0	3	3	0	238640	3.12603	0.00269	3.53425	2.55994	J3KNN3;P15735-2;P15735;H3BP07;H3BTW6;H3BTI9;H3BN16	J3KNN3;P15735-2;P15735;H3BP07;H3BTW6	Phosphorylase b kinase gamma catalytic chain, liver/testis isoform	PHKG2
14.1547	14.9641	15.784	17.8321	19.0216	18.651	+	2	3	63.482	0.0059476	2.4963	0	0	0	1	1	1	156100	2.41594	0.00916267	3.53393	2.22663	H7BZR5;A0A0A0MSY6;Q86XH1-2;Q86XH1-5;Q86XH1	H7BZR5;A0A0A0MSY6;Q86XH1-2;Q86XH1-5;Q86XH1	IQ and AAA domain-containing protein 1	IQCA1
14.2425	14.6402	15.3781	17.267	18.978	18.5725	+	3	3.4	114.95	0	7.6088	0	0	0	1	4	0	72722	2.33785	0.011315	3.51887	2.18005	C9J1X3;Q07912;Q07912-3;H7BZZ3;Q07912-2;F8WER3;C9JDG3;C9JIR5;H0Y5H7	C9J1X3;Q07912;Q07912-3;H7BZZ3;Q07912-2	Activated CDC42 kinase 1	TNK2
15.6653	16.1057	14.2546	17.8498	19.1365	19.5507	+	3	9.1	48.882	0	29.918	0	0	0	4	5	2	141660	2.00683	0.0138286	3.50379	1.99354	Q96DZ1-2;Q96DZ1-3;Q96DZ1	Q96DZ1-2;Q96DZ1-3;Q96DZ1	Endoplasmic reticulum lectin 1	ERLEC1
14.7034	15.1356	11.9237	17.7089	17.0966	17.4203	+	6	9.5	93.859	0	11.117	0	1	0	6	0	0	256770	1.56952	0.0185057	3.48767	1.72505	M0R3F6;M0R2Z9;Q8IX01-4;Q8IX01-3;Q8IX01	M0R3F6;M0R2Z9;Q8IX01-4;Q8IX01-3;Q8IX01	SURP and G-patch domain-containing protein 2	SUGP2
14.4565	15.6663	15.4552	18.5571	18.5134	18.8074	+	7	20.5	65.601	0	11.698	0	0	1	5	0	0	181940	3.06196	0.00446275	3.43328	2.48037	Q13123;E7EQZ7;D6RAY9;Q9H4P6;D6RCQ4;A0A0C4DGW5;D6REL4	Q13123	Protein Red	IK
15.9165	16.6837	13.2896	19.3502	18.869	17.8325	+	7	13.2	99.996	0	32.716	0	0	0	9	1	0	114860	1.40787	0.0324	3.38729	1.59705	Q9Y2U8	Q9Y2U8	Inner nuclear membrane protein Man1	LEMD3
15.8792	15.1772	15.3394	17.4139	18.9175	20.1441	+	2	8.8	44.772	0	44.958	0	0	0	2	2	2	160800	1.83174	0.0159567	3.35992	1.84865	Q96K37;H7C1I0	Q96K37;H7C1I0	Solute carrier family 35 member E1	SLC35E1
17.0074	15.0885	14.7324	20.2411	18.273	18.2197	+	9	27.4	46.914	0	31.321	0	0	1	11	0	0	303980	1.56534	0.0222054	3.30184	1.67579	Q9NXH8	Q9NXH8	Torsin-4A	TOR4A
15.6763	15.9936	13.8174	17.1682	18.6312	19.555	+	3	18.3	28.275	0	10.457	0	0	0	3	2	5	290650	1.55865	0.0237047	3.28909	1.66846	Q8NBZ7-3;Q8NBZ7;Q8NBZ7-2;C9JCB7;C9JE50;C9JFU6	Q8NBZ7-3;Q8NBZ7;Q8NBZ7-2;C9JCB7;C9JE50	UDP-glucuronic acid decarboxylase 1	UXS1
15.3813	14.5399	15.6071	18.6656	18.5724	18.122	+	4	22.1	37.171	0	11.194	2	2	2	4	0	0	226910	3.06737	0.00392414	3.2772	2.39996	F5H8H2;Q03426;F5GXC0;F5H092;F5H163;A0A0B4J236;F5H368	F5H8H2;Q03426;F5GXC0;F5H092	Mevalonate kinase	MVK
14.3867	15.6599	13.8902	17.7573	17.8212	18.1636	+	6	10.2	85.369	0	33.796	0	0	0	9	0	0	82567	2.4192	0.0131302	3.2684	2.11973	J3KNL5;Q3KR37;Q3KR37-4;E9PRD6;Q3KR37-2;Q3KR37-3;S4R3I2;M0R0J9;M0QZ12;Q96CP6-2;Q96CP6-3;Q96CP6	J3KNL5;Q3KR37;Q3KR37-4;E9PRD6;Q3KR37-2	GRAM domain-containing protein 1B	GRAMD1B
16.5438	16.4757	17.3143	19.2144	21.0982	19.7222	+	10	12	123.82	0	48.323	0	0	1	6	10	4	176500	2.18147	0.0136889	3.23361	1.99154	Q93100-4;Q93100-3;Q93100-2;Q93100;I3L213;I3L3F2;I3L0Z1;I3L1N3;H3BV13;I3NHZ9;H3BQ89	Q93100-4;Q93100-3;Q93100-2;Q93100	Phosphorylase b kinase regulatory subunit beta	PHKB
17.6769	16.8832	17.7585	19.2376	20.8838	21.8906	+	4	15.7	43.159	0	73.578	0	0	1	5	8	11	718470	1.7671	0.0170316	3.23115	1.77334	Q9P035;H3BS72;Q9P035-2;H3BPZ1;H3BMZ1;H3BRL8	Q9P035;H3BS72;Q9P035-2;H3BPZ1	Very-long-chain (3R)-3-hydroxyacyl-CoA dehydratase 3	HACD3
18.9127	18.2982	19.6653	21.2193	22.5207	22.7593	+	4	30.4	18.388	0	70.511	0	2	1	12	13	16	3534200	2.17637	0.0132863	3.20771	1.97919	Q5T092;A0A0A0MR06;Q5T091;Q9P0H9;O15258;Q5T093	Q5T092;A0A0A0MR06;Q5T091;Q9P0H9;O15258;Q5T093	Protein RER1	RER1
14.913	15.3091	16.1799	19.1505	18.6865	18.1537	+	4	21.3	35.61	0	15.648	0	0	0	3	1	0	331300	2.60475	0.0124049	3.19628	2.17115	Q96HY6;A0A0A0MRX2;Q96HY6-2	Q96HY6;A0A0A0MRX2;Q96HY6-2	DDRGK domain-containing protein 1	DDRGK1
14.8991	14.8116	15.276	18.4464	17.6469	18.4265	+	2	8.4	47.26	0	7.2269	0	0	0	5	0	2	171030	3.35094	0.00421481	3.17769	2.44563	Q9GZS1-2;Q9GZS1;E7EX70	Q9GZS1-2;Q9GZS1;E7EX70	DNA-directed RNA polymerase I subunit RPA49	POLR1E
15.5176	15.37	14.9271	18.4168	18.012	18.8996	+	3	14.2	39.8	0	6.4419	0	0	0	3	0	1	122020	3.27804	0.00413818	3.17119	2.41721	Q969V5	Q969V5	Mitochondrial ubiquitin ligase activator of NFKB 1	MUL1
15.2096	15.1233	15.2221	20.3323	17.5822	17.0157	+	6	21.1	50.983	0	28.997	0	0	0	12	0	0	403720	1.41976	0.0378114	3.12511	1.54347	P56181-2	P56181-2
14.6676	14.7339	15.116	17.9824	17.9123	17.9919	+	3	12.6	47.151	0	11.834	0	0	0	3	0	1	101410	4.59755	0	3.12303	2.73482	Q8NBX0	Q8NBX0	Saccharopine dehydrogenase-like oxidoreductase	SCCPDH
17.1993	15.4031	15.5123	18.9785	19.5523	18.9358	+	4	30.4	21.778	0	11.494	0	0	0	8	1	0	428690	2.14796	0.0132982	3.11733	1.93092	F8VYN9;P40616-2;P40616;B4DZG7	F8VYN9;P40616-2;P40616;B4DZG7	ADP-ribosylation factor-like protein 1	ARL1
15.8921	15.8272	15.7213	18.7938	19.1157	18.8684	+	5	18.4	38.71	0	13.92	0	0	0	7	0	0	260340	5.04379	0	3.11243	2.80583	R4GMV1;Q96F44-3;Q96F44;R4GNB9;Q96F44-2;C9JZT5;Q4VAN1;Q6AZZ1-2;O00481-4;Q6AZZ1;O00481;Q13410;O00478-2;O00478	R4GMV1;Q96F44-3;Q96F44;R4GNB9;Q96F44-2	E3 ubiquitin-protein ligase TRIM11	TRIM11
15.7669	15.8816	14.8365	18.9647	18.3878	18.4592	+	2	20.5	53.293	0	32.482	0	0	0	8	0	0	161880	2.92645	0.00967887	3.1089	2.25703	R4GMX3;P35226;Q5T8Z4;Q5T8Z6;Q5T8Z2	R4GMX3;P35226	Polycomb complex protein BMI-1	COMMD3-BMI1;BMI1
15.5528	15.0199	14.7505	18.1343	17.9311	18.5575	+	3	10.7	51.839	0	11.031	0	0	0	3	0	0	168570	3.30903	0.00385763	3.09991	2.38573	P43353;P43353-2;A0A087X2D4;A0A087WTE0;A0A087WUF8;A0A087X192;Q9BUJ8	P43353;P43353-2;A0A087X2D4	Aldehyde dehydrogenase family 3 member B1	ALDH3B1
14.9605	14.286	13.9656	16.4718	18.0867	17.9522	+	1	10.4	31.128	0	4.4755	0	0	0	1	0	0	50569	2.18965	0.0138	3.09954	1.94369	Q5T5I6;Q9H4A5-2;Q9H4A5;D6REM1	Q5T5I6;Q9H4A5-2;Q9H4A5;D6REM1	Golgi phosphoprotein 3-like	GOLPH3L;GOLPH3
15.9525	15.5545	14.7138	17.6889	19.307	18.5115	+	4	9.3	68.34	0	35.667	0	0	0	2	4	2	98452	2.19228	0.013671	3.09553	1.94334	Q8IZ52-4;Q8IZ52;Q8IZ52-2	Q8IZ52-4;Q8IZ52;Q8IZ52-2	Chondroitin sulfate synthase 2	CHPF
15.5587	15.5403	15.139	18.1885	18.7404	18.5414	+	2	15.3	38.681	0	5.0799	0	0	0	2	2	1	134700	3.88568	0.00250233	3.07745	2.53987	Q9NX62;H0YB38	Q9NX62;H0YB38	Inositol monophosphatase 3	IMPAD1
15.166	14.7821	16.8995	17.9327	19.4347	18.6664	+	3	12.8	38.223	0	109.66	0	0	0	4	4	0	138040	1.76085	0.0191376	3.06206	1.71789	A0A0C4DGV5;O95218-2;O95218	A0A0C4DGV5;O95218-2;O95218	Zinc finger Ran-binding domain-containing protein 2	ZRANB2
15.4034	15.2597	14.619	18.201	18.0477	18.2157	+	3	22.7	20.124	0	12.467	0	0	1	4	0	2	257990	3.61279	0.00429434	3.06078	2.45445	M0QZC4;K7EIV4;B4DFT4;Q9NW81-5;Q9NW81;Q9NW81-4;K7ESN5;M0R078;M0QZP7;Q9NW81-2;Q9NW81-6;Q9NW81-3	M0QZC4;K7EIV4;B4DFT4;Q9NW81-5;Q9NW81;Q9NW81-4;K7ESN5;M0R078;M0QZP7;Q9NW81-2;Q9NW81-6;Q9NW81-3	ATP synthase subunit s-like protein	ATP5SL
15.1876	14.3947	16.4507	18.3423	18.3315	18.5063	+	6	5	160.25	0	15.973	0	0	0	6	0	0	72060	2.147	0.013814	3.049	1.90404	Q9H6S0;D6RA70	Q9H6S0;D6RA70	Probable ATP-dependent RNA helicase YTHDC2	YTHDC2
16.4867	15.5739	15.399	19.3771	18.9173	18.2795	+	8	22.9	66.145	0	28.22	0	0	0	10	0	0	246480	2.55203	0.0125467	3.03813	2.07569	Q15650;H0YL91;H0YLN7;H0YK63	Q15650;H0YL91	Activating signal cointegrator 1	TRIP4
14.7147	14.7178	17.0468	18.3702	18.0859	19.0859	+	3	43.7	11.84	0	10.964	0	0	0	6	2	5	322350	1.65498	0.0267137	3.02088	1.64907	A0A0G2JJ56;Q9NS25;Q9NY87;Q9NS26;Q9BXN6	A0A0G2JJ56;Q9NS25	Sperm protein associated with the nucleus on the X chromosome B/F	SPANXB1
15.2527	14.2187	14.7254	17.9545	17.4913	17.7332	+	5	16.6	42.477	0	12.229	0	0	0	4	0	0	126870	3.10194	0.00954444	2.99407	2.25609	Q96P11-5;Q96P11;Q96P11-2;Q96P11-4;Q63ZY6-4;Q3KNT7-2;Q3KNT7-3;Q3KNT7;Q63ZY6-5;Q63ZY6	Q96P11-5;Q96P11;Q96P11-2;Q96P11-4	Probable 28S rRNA (cytosine-C(5))-methyltransferase	NSUN5
14.3608	14.4621	14.8468	19.2548	16.7126	16.6273	+	5	13.3	71.428	0	47.641	0	0	0	6	0	0	264460	1.56484	0.0343782	2.97503	1.58702	Q16643;Q16643-3;D6RFI1;D6R9W4;Q16643-2;D6R9Q9	Q16643;Q16643-3;D6RFI1;D6R9W4;Q16643-2	Drebrin	DBN1
15.1915	15.3563	15.264	17.6981	19.0179	18.0161	+	3	11.1	41.386	0	4.7916	0	0	0	3	2	0	96608	2.75525	0.0132847	2.97345	2.12313	Q8N2K0-3;Q8N2K0;Q8N2K0-2;I3L294;Q5T712;I3L440;I3L1V0	Q8N2K0-3;Q8N2K0;Q8N2K0-2;I3L294;Q5T712	Monoacylglycerol lipase ABHD12	ABHD12
15.0632	13.8612	16.066	17.4042	19.0603	17.38	+	4	6.8	77.249	0	12.673	1	0	0	2	2	3	51525	1.59965	0.0319387	2.95135	1.59893	A0A087X176;Q6ZRP7;H0Y430	A0A087X176;Q6ZRP7;H0Y430	Sulfhydryl oxidase;Sulfhydryl oxidase 2	QSOX2
17.0624	16.8319	16.6788	18.5375	20.6531	20.2329	+	6	9.3	136.72	0	9.4489	0	0	0	4	0	0	143690	1.96433	0.0175597	2.95012	1.78129	Q9HCH0-3;Q9HCH0;Q9HCH0-2;H7C1V4	Q9HCH0-3;Q9HCH0;Q9HCH0-2;H7C1V4	Nck-associated protein 5-like	NCKAP5L
15.4829	15.973	15.3669	18.9874	18.1565	18.5247	+	6	33.3	40.467	0	17.625	1	0	0	7	0	1	401120	3.20036	0.00995942	2.94862	2.26164	Q7Z434-4;Q7Z434	Q7Z434-4;Q7Z434	Mitochondrial antiviral-signaling protein	MAVS
15.6607	16.1335	14.466	17.5397	18.6202	18.881	+	2	7.5	31.791	0.00086906	3.4077	0	0	0	1	1	2	89239	1.98043	0.0174246	2.92689	1.7803	Q9H3N1;G3V448	Q9H3N1;G3V448	Thioredoxin-related transmembrane protein 1	TMX1
16.1118	15.7614	15.903	20.0988	17.9183	18.5247	+	5	9.9	92.547	0	31.094	0	0	0	5	0	1	213080	1.94646	0.0165343	2.92187	1.7626	Q8WTT2	Q8WTT2	Nucleolar complex protein 3 homolog	NOC3L
14.8105	15.8208	14.5627	16.6415	18.0416	19.2265	+	4	15	52.743	0	8.4914	0	0	1	1	0	3	98865	1.5869	0.0344786	2.90515	1.57857	O15269;O15269-2	O15269;O15269-2	Serine palmitoyltransferase 1	SPTLC1
15.0468	14.8916	15.4568	18.3967	17.4691	18.2447	+	4	11.8	49.176	0	57.416	0	0	0	7	0	1	195800	3.02148	0.0111753	2.90509	2.17925	Q92754;Q92754-2	Q92754;Q92754-2	Transcription factor AP-2 gamma	TFAP2C
15.3274	14.2881	15.2515	18.7769	17.756	17.0441	+	5	13.9	58.394	0	58.296	0	0	1	4	0	0	155720	2.06533	0.0170254	2.90332	1.81009	E9PFK9;Q9UJ41-2;Q9UJ41-4;Q9UJ41-3;Q9UJ41;Q3HKR1;A0A0A0MSJ3;V9GYI8	E9PFK9;Q9UJ41-2;Q9UJ41-4;Q9UJ41-3;Q9UJ41;Q3HKR1;A0A0A0MSJ3	Rab5 GDP/GTP exchange factor	RABGEF1
16.5536	14.9461	13.8696	18.7267	18.0318	17.2136	+	5	15.7	41.227	0	11.054	0	0	0	6	0	0	188870	1.48586	0.0388757	2.86759	1.514	Q8N9N2-2;E9PM82;H0YCB3;Q8N9N2;E9PKM6;E9PQZ6;H0YE76;E9PL92;E9PR40;H0YER2	Q8N9N2-2;E9PM82;H0YCB3;Q8N9N2	Activating signal cointegrator 1 complex subunit 1	ASCC1
14.9883	14.3975	16.2022	18.2115	17.9586	17.9139	+	4	19	42.129	0	18.092	0	0	0	6	0	0	125980	2.20142	0.0168397	2.83201	1.83988	Q9BTY7	Q9BTY7	Protein HGH1 homolog	HGH1
15.5652	15.5505	14.7044	17.1388	18.5139	18.6388	+	3	20.7	24.68	0	50.549	0	0	0	6	1	0	69312	2.14282	0.0163008	2.82382	1.81195	Q92520;C9JP35;C9JMN4	Q92520	Protein FAM3C	FAM3C
14.7922	15.0057	16.0149	17.5673	18.2941	18.4144	+	3	28.8	16.904	0	31.951	0	0	0	3	1	0	144140	2.44359	0.0134202	2.82103	1.93138	G3V2K7;P49755	G3V2K7;P49755	Transmembrane emp24 domain-containing protein 10	TMED10
16.5118	17.3144	16.7187	18.2705	20.5127	20.1336	+	5	9.8	72.063	0	12.984	0	0	1	2	9	3	158710	1.72058	0.031677	2.79062	1.60982	Q6P1M0;Q6P1M0-2	Q6P1M0	Long-chain fatty acid transport protein 4	SLC27A4
14.904	15.4049	14.743	18.3025	17.3261	17.7008	+	4	25.9	18.929	0.00030656	4.3307	0	0	1	4	0	0	670450	2.86682	0.0134261	2.75917	2.04797	M0QYZ2;M0R0N4;X6R390;P53680-2;P53680;M0QZ21;M0R1S0	M0QYZ2;M0R0N4;X6R390;P53680-2;P53680;M0QZ21	AP-2 complex subunit sigma	AP2S1
16.781	14.171	14.9023	18.2752	18.2347	17.5722	+	5	28.9	30.491	0	20.129	0	0	0	4	0	0	157380	1.5585	0.039087	2.74261	1.51522	Q9NXK8-2;Q9NXK8	Q9NXK8-2;Q9NXK8	F-box/LRR-repeat protein 12	FBXL12
14.7493	14.6742	15.0394	17.1331	17.7609	17.7141	+	3	7.4	68.997	0	6.1447	1	0	0	1	1	0	47387	3.52621	0.0102462	2.71506	2.20631	Q9UH65;E7EMB1	Q9UH65;E7EMB1	Switch-associated protein 70	SWAP70
17.7981	17.845	18.0667	21.0556	19.7285	20.9847	+	7	18.8	55.317	0	17.123	0	0	1	7	4	6	672150	2.44256	0.0163658	2.68636	1.86693	Q96A33-2;Q96A33;A0A087WYW6	Q96A33-2;Q96A33	Coiled-coil domain-containing protein 47	CCDC47
15.0325	15.582	15.8737	17.9368	18.3261	18.2696	+	3	6.3	55.882	0	10.588	0	0	0	4	1	0	124710	3.20843	0.0128318	2.68142	2.10324	Q9UJX2-3;Q9UJX2	Q9UJX2-3;Q9UJX2	Cell division cycle protein 23 homolog	CDC23
15.1844	15.7398	15.732	18.088	17.6014	18.954	+	5	16.6	41.806	0	10.548	0	1	0	5	0	1	202680	2.43825	0.0160908	2.66241	1.85381	Q9BRK5;H0Y3T6;G3V1E2;Q9BRK5-4;Q9BRK5-3;Q9BRK5-6;Q9BRK5-2;Q9BRK5-5	Q9BRK5;H0Y3T6;G3V1E2;Q9BRK5-4;Q9BRK5-3;Q9BRK5-6;Q9BRK5-2	45 kDa calcium-binding protein	SDF4
16.0036	15.3293	14.639	18.7299	17.6083	17.5881	+	1	7	24.992	0	28.833	0	0	0	2	0	0	218680	2.08231	0.0190028	2.65148	1.71565	Q9H7E9;Q9H7E9-2	Q9H7E9;Q9H7E9-2	UPF0488 protein C8orf33	C8orf33
16.3446	15.7661	15.8141	19.4587	18.172	18.2379	+	1	63.1	159.92	0	22.937	0	0	0	1	0	1	97886	2.35345	0.0164323	2.64791	1.81664	E9PLY5	E9PLY5		MACF1
16.9329	15.4144	14.8538	18.2026	18.7562	18.0904	+	3	7.5	83.034	0	9.3925	0	0	0	2	1	2	53166	1.79177	0.0341711	2.61605	1.58138	Q13214-2;Q13214;Q9HBR1;A0A0C4DGV8;B4DEK9	Q13214-2;Q13214;Q9HBR1;A0A0C4DGV8	Semaphorin-3B	SEMA3B
14.5571	16.3266	15.1089	17.3802	18.2159	18.2173	+	1	77.4	28.558	0.0017153	3.1846	0	0	0	1	0	0	96748	1.93228	0.0282487	2.60694	1.63708	P29692-3;E9PL71;E9PN91	P29692-3	Elongation factor 1-delta	EEF1D
15.6875	15.3502	14.2487	17.9082	17.8148	17.3802	+	5	3.4	202.29	0	16.637	0	1	0	6	0	0	46876	2.30642	0.0172916	2.60561	1.77991	A0A087X208;O00468-2;O00468-6;O00468-3;O00468-5;O00468-4;O00468-7;O00468;H0Y5U1	A0A087X208;O00468-2;O00468-6;O00468-3;O00468-5;O00468-4;O00468-7;O00468	Agrin;Agrin N-terminal 110 kDa subunit;Agrin C-terminal 110 kDa subunit;Agrin C-terminal 90 kDa fragment;Agrin C-terminal 22 kDa fragment	AGRN
14.7371	14.79	14.2292	17.7171	17.0939	16.7164	+	3	11.7	38.952	0	24.283	0	0	0	3	0	0	112200	2.78727	0.0131784	2.59037	1.93	Q9H1E5	Q9H1E5	Thioredoxin-related transmembrane protein 4	TMX4
18.9181	18.8512	20.0785	20.7503	22.2837	22.564	+	1	9.4	13.999	0.0049356	2.6747	1	2	1	1	1	1	2988500	1.69729	0.0390917	2.58341	1.52838	K7EM02;K7EIJ8;Q8IYT4-2;Q8IYT4	K7EM02;K7EIJ8;Q8IYT4-2;Q8IYT4	Katanin p60 ATPase-containing subunit A-like 2	KATNAL2
15.2383	15.3534	14.9642	16.7909	18.0492	18.4426	+	2	8.2	33.47	0	8.2526	0	0	0	1	3	0	69169	2.13693	0.0203778	2.57563	1.70424	Q8TBM8-2;Q8TBM8	Q8TBM8-2;Q8TBM8	DnaJ homolog subfamily B member 14	DNAJB14
15.4769	14.8627	14.1779	17.4745	17.8894	16.8658	+	2	1.9	124.03	0.0087278	2.2265	0	0	0	1	1	0	16339	2.23622	0.0172261	2.57073	1.73855	Q5T0Z8	Q5T0Z8	Uncharacterized protein C6orf132	C6orf132
14.8117	14.3473	14.7596	17.57	16.9449	17.0074	+	2	5.6	62.027	0	43.145	0	0	0	3	0	0	74780	3.29264	0.0131404	2.53456	2.03227	Q5F1R6;Q5F1R6-3;Q5F1R6-2	Q5F1R6;Q5F1R6-3;Q5F1R6-2	DnaJ homolog subfamily C member 21	DNAJC21
15.3098	15.2433	15.495	18.3868	17.6763	17.542	+	4	7.3	69.997	0	9.6436	0	0	0	4	0	0	100580	3.11725	0.0134178	2.519	1.97927	Q9Y2W2;F5H5G4;F5GXS9	Q9Y2W2;F5H5G4	WW domain-binding protein 11	WBP11
18.4438	17.3847	16.6161	20.0696	19.8902	20.0232	+	14	19.7	122.85	0	65.603	3	1	0	13	7	5	307300	2.03709	0.028431	2.51281	1.63964	Q9BSJ8;Q9BSJ8-2;F8VZB1	Q9BSJ8;Q9BSJ8-2	Extended synaptotagmin-1	ESYT1
14.9352	16.0452	15.7075	18.5871	17.7153	17.9132	+	6	6	231.1	0	18.42	0	0	0	11	0	0	62100	2.39892	0.0166559	2.50927	1.76539	A0A0D9SFK2;Q92614-3;Q92614-4;Q92614;Q92614-2;Q92614-5;H0YEV9	A0A0D9SFK2;Q92614-3;Q92614-4;Q92614;Q92614-2;Q92614-5	Unconventional myosin-XVIIIa	MYO18A
17.8786	17.4091	17.3798	19.5611	20.2827	20.3146	+	8	16.6	79.579	0	23.52	3	0	1	7	7	6	254990	2.97525	0.0130607	2.49701	1.92915	Q9UKM7;H0YG20;H0YGV7;H0YIU0;H0YI64	Q9UKM7;H0YG20;H0YGV7	Endoplasmic reticulum mannosyl-oligosaccharide 1,2-alpha-mannosidase;alpha-1,2-Mannosidase	MAN1B1
14.8924	15.7934	14.3917	17.5114	17.5338	17.5064	+	4	8.7	84.857	0	9.9025	0	0	0	4	0	0	66488	2.43038	0.0167793	2.49138	1.76671	X6R3U4;Q7Z736-4;Q7Z736-3;Q7Z736-2;Q7Z736;K7EK04	X6R3U4;Q7Z736-4;Q7Z736-3;Q7Z736-2;Q7Z736	Pleckstrin homology domain-containing family H member 3	PLEKHH3
13.9837	15.3899	14.0973	17.6091	16.7048	16.6284	+	3	6.8	78.568	0	6.0516	0	0	0	3	0	0	50925	1.97486	0.0314815	2.49046	1.6067	Q6Y2X3;F8VYY5;H0YHH1;H0YIP3;F8VNT6;H0YHR6;H0YHG0	Q6Y2X3	DnaJ homolog subfamily C member 14	DNAJC14
14.5778	16.0647	15.4488	17.2083	17.8198	18.4796	+	3	20.1	19.433	0	13.784	0	0	0	3	0	1	158310	1.92015	0.0342746	2.47212	1.57822	Q5TEJ7;P15927;P15927-2;P15927-3	Q5TEJ7;P15927;P15927-2;P15927-3	Replication protein A 32 kDa subunit	RPA2
12.7498	13.556	13.6245	15.8225	16.3077	15.1665	+	1	1.9	66.004	0.00087235	3.4775	0	1	1	0	0	0	2614.8	2.31848	0.0188699	2.4555	1.71254	Q3B7T1-4;Q3B7T1-3;Q3B7T1-5;Q3B7T1	Q3B7T1-4;Q3B7T1-3;Q3B7T1-5;Q3B7T1	Erythroid differentiation-related factor 1	EDRF1
15.2386	14.806	16.4342	17.9762	17.3332	18.5311	+	2	2.3	128.05	0.0092105	2.1946	0	0	0	1	0	2	25104	1.83093	0.0391461	2.45394	1.53621	Q6ZRR7-2;Q6ZRR7	Q6ZRR7-2;Q6ZRR7	Leucine-rich repeat-containing protein 9	LRRC9
15.7357	16.6296	16.6328	18.88	18.6957	18.7037	+	4	7.9	66.432	0	10.526	0	0	0	5	1	0	149320	2.87214	0.0162271	2.4271	1.86057	X6RLT1;H0UI80;Q8IXH7-4;Q8IXH7	X6RLT1;H0UI80;Q8IXH7-4;Q8IXH7	Negative elongation factor C/D	NELFCD;TH1L
16.0836	14.7759	15.4567	17.3088	18.3102	17.9057	+	5	3.5	185.85	0	10.18	0	1	0	2	1	1	31746	2.13822	0.0284453	2.40285	1.62727	Q7Z3U7-2;Q7Z3U7-6;Q7Z3U7-5;Q7Z3U7;F8VZV1;Q7Z3U7-3	Q7Z3U7-2;Q7Z3U7-6;Q7Z3U7-5;Q7Z3U7;F8VZV1	Protein MON2 homolog	MON2
14.8759	15.3731	14.1839	17.0452	17.2316	17.3598	+	1	50.5	71.407	0.0047065	2.7974	0	0	0	1	0	0	37086	2.59571	0.0169045	2.40123	1.76991	G3V5R9;Q07866-9;Q07866-7;Q07866-6;Q07866-4;H0YG16;H0YJK1	G3V5R9;Q07866-9;Q07866-7;Q07866-6;Q07866-4	Kinesin light chain 1	KLC1
15.1633	14.7565	15.8721	17.5513	17.2765	18.1582	+	4	5.3	128.4	0.00030414	4.2086	0	0	0	2	0	2	78726	2.3427	0.0218372	2.39805	1.69207	Q9P2R3;Q9P2R3-2;Q9P2R3-4	Q9P2R3;Q9P2R3-2;Q9P2R3-4	Rabankyrin-5	ANKFY1
14.9939	14.9735	16.1841	17.6757	17.7112	17.8476	+	5	11.3	88.434	0	28.952	0	0	0	5	0	0	55828	2.3707	0.0225096	2.36099	1.68212	Q9H0X9-3;Q9H0X9-2;Q9H0X9;H0YCD7	Q9H0X9-3;Q9H0X9-2;Q9H0X9	Oxysterol-binding protein-related protein 5	OSBPL5
16.2649	15.0094	15.2213	18.0001	17.5801	17.8484	+	3	10.3	69.312	0	141.21	0	0	0	5	0	0	121920	2.32356	0.0279273	2.31103	1.64253	Q5TDG9;Q5TDH4;Q9Y2G8;Q9Y2G8-2	Q5TDG9;Q5TDH4;Q9Y2G8	DnaJ homolog subfamily C member 16	DNAJC16
16.7618	17.1478	17.8446	18.8095	19.8528	19.9067	+	6	26.4	45.489	0	24.674	0	0	3	7	9	7	245080	2.04985	0.0393672	2.27162	1.53759	J3KPS0;Q9NXW2;Q9NXW2-2;V9GYN7;V9GY70	J3KPS0;Q9NXW2;Q9NXW2-2;V9GYN7	DnaJ homolog subfamily B member 12	DNAJB12
15.2202	14.8414	14.6261	17.7479	16.6677	17.0425	+	2	1.6	205.14	0.0077066	2.268	0	0	0	2	0	0	24905	2.47585	0.0270675	2.25685	1.65805	Q92545	Q92545	Transmembrane protein 131	TMEM131
15.2758	15.5714	15.4351	17.0198	18.0381	17.9772	+	2	21.1	12.233	0.0011541	3.3375	1	0	0	1	1	1	265230	2.56568	0.0223565	2.25092	1.67899	F8VR33;H0YIV5;F8W1Z2;F8VP71;F8VZA2;Q6P1Q0-5;Q6P1Q0-4;Q6P1Q0-2;Q6P1Q0;Q6P1Q0-7;H0YHF4;F8VS60;F8VVQ3	F8VR33;H0YIV5;F8W1Z2;F8VP71;F8VZA2;Q6P1Q0-5;Q6P1Q0-4;Q6P1Q0-2;Q6P1Q0;Q6P1Q0-7;H0YHF4;F8VS60;F8VVQ3	LETM1 domain-containing protein 1	LETMD1
15.487	15.0485	15.753	17.0972	17.7234	18.1689	+	3	8.5	50.381	0	20.013	0	0	0	3	1	0	102910	2.40964	0.0286253	2.23366	1.62736	Q92791;K7ERA3	Q92791;K7ERA3	Synaptonemal complex protein SC65	LEPREL4;P3H4
14.9678	15.869	15.3743	17.4589	18.2829	17.1377	+	4	8.5	83.956	0	5.5027	0	0	0	2	1	0	41530	2.17972	0.0361577	2.2228	1.55527	Q08AE8-2;Q08AE8;J3KNG6;A0A0D9SFV5;Q08AE8-3;Q08AE8-5;Q08AE8-4	Q08AE8-2;Q08AE8;J3KNG6;A0A0D9SFV5;Q08AE8-3;Q08AE8-5	Protein spire homolog 1	SPIRE1
15.9198	15.2914	15.1515	18.2064	17.0624	17.7506	+	4	6.2	90.717	0	5.5492	0	0	0	4	0	1	68533	2.25626	0.0347059	2.21895	1.57608	Q8NBP0-2;Q8NBP0;H0YB10	Q8NBP0-2;Q8NBP0;H0YB10	Tetratricopeptide repeat protein 13	TTC13
14.9652	16.1128	15.4814	17.2451	17.875	18.0106	+	3	12.4	52.301	0.0028161	3.0186	0	0	0	2	0	0	75933	2.23907	0.0363655	2.19041	1.55668	Q9HC44	Q9HC44	Vasculin-like protein 1	GPBP1L1
15.7055	15.946	14.8492	17.898	17.2565	17.7081	+	2	18	27.245	0	5.3052	0	0	0	3	0	1	126140	2.28237	0.0387111	2.12061	1.53293	O43513;E5RIE8	O43513;E5RIE8	Mediator of RNA polymerase II transcription subunit 7	MED7
17.7531	17.6407	18.1716	20.3736	19.8212	19.6696	+	4	48.2	21.671	0	70.218	0	1	0	8	4	3	830800	2.84333	0.0268895	2.09966	1.65582	O00264;O00264-2;U3KQM0	O00264	Membrane-associated progesterone receptor component 1	PGRMC1
15.2629	15.7951	15.125	17.979	17.1775	17.2984	+	2	5	67.542	0	62.752	0	0	0	1	0	0	67861	2.53498	0.0339665	2.09066	1.58088	Q9P1Z2-4;Q9P1Z2-2;Q9P1Z2-3;Q9P1Z2;F8VRQ9;F8VQE3	Q9P1Z2-4;Q9P1Z2-2;Q9P1Z2-3;Q9P1Z2;F8VRQ9;F8VQE3	Calcium-binding and coiled-coil domain-containing protein 1	CALCOCO1
14.8548	15.1927	15.0213	17.2526	16.5831	17.4463	+	2	8.4	37.213	0	40.742	0	0	0	2	1	0	97853	2.7544	0.0303825	2.07103	1.61913	E9PIY1;A0A0C4DGG1;Q9UKS6	E9PIY1;A0A0C4DGG1;Q9UKS6	Protein kinase C and casein kinase substrate in neurons protein 3	PACSIN3
14.0258	14.4475	14.6415	16.4067	16.1705	16.7486	+	2	12.3	26.722	0	22.759	0	0	1	2	0	0	59980	2.95281	0.0265307	2.07033	1.65975	A0A0G2JQ92;Q96BW9-2;Q96BW9-3;Q96BW9;H7C1A2;G3V0F3;B4E101	A0A0G2JQ92;Q96BW9-2;Q96BW9-3;Q96BW9;H7C1A2;G3V0F3;B4E101	Phosphatidate cytidylyltransferase, mitochondrial	TAMM41
17.7589	17.8303	17.2674	15.8768	15.7194	14.8106	+	3	1.3	480.4	0	4.6927	2	0	0	0	0	1	3540.7	2.33259	0.0359538	-2.14991	-1.56191	Q12955;A0A087WUY3;A0A087WZ65;A0A087WTF3;Q12955-6;Q12955-7;Q12955-5;Q12955-4	Q12955;A0A087WUY3;A0A087WZ65;A0A087WTF3;Q12955-6;Q12955-7;Q12955-5;Q12955-4	Ankyrin-3	ANK3
17.947	17.8925	17.8913	16.0152	15.9603	15.199	+	4	20.1	33.12	0	9.0501	1	3	2	2	0	0	139780	2.93452	0.0178763	-2.18545	-1.72895	Q8NFH5-2;Q8NFH5;C9IYQ7;F8WCF5;F8WEL4;Q8NFH5-3;C9JIY9	Q8NFH5-2;Q8NFH5;C9IYQ7;F8WCF5;F8WEL4;Q8NFH5-3	Nucleoporin NUP53	NUP35
16.6318	17.2945	17.6778	15.6763	14.7367	14.287	+	2	1.6	186.03	0	4.5392	0	1	1	0	0	0	9652.9	1.96768	0.0388769	-2.3014	-1.52337	O15047;C9J2Z9	O15047;C9J2Z9	Histone-lysine N-methyltransferase SETD1A	SETD1A
17.5412	18.2235	17.1472	15.438	14.3146	15.9867	+	2	3.7	163.68	0	6.5894	0	2	0	0	0	0	16254	1.82616	0.0391016	-2.39086	-1.50943	A0A0A0MQR4;I3L2J0;Q96RK0	A0A0A0MQR4;I3L2J0;Q96RK0	Protein capicua homolog	CIC
18.1038	17.891	17.5472	16.0496	14.89	15.0038	+	4	6.4	150.45	0	10.96	0	0	2	3	0	0	99713	2.48473	0.0168913	-2.53288	-1.80523	A0A0A6YYJ5;O94854;O94854-2	A0A0A6YYJ5;O94854;O94854-2	Uncharacterized protein KIAA0754	MACF1;KIAA0754
17.3731	17.2192	17.5682	13.6918	15.5032	15.2587	+	3	13.7	49.83	0	12.187	1	0	2	0	0	0	44879	1.95131	0.0288076	-2.56892	-1.62963	P49593;B5MCT7;P49593-2;A8MX49	P49593;B5MCT7;P49593-2	Protein phosphatase 1F	PPM1F
18.5075	18.1834	17.3539	15.318	15.9981	14.8252	+	3	8.3	56.222	0.00087464	3.5376	1	1	2	1	0	0	31155	2.25931	0.0171606	-2.63448	-1.77605	Q9NS91;F8WE49	Q9NS91;F8WE49	E3 ubiquitin-protein ligase RAD18	RAD18
17.9029	17.6798	19.239	16.5437	15.7683	14.5937	+	7	3.5	347.6	0	19.086	0	0	8	0	0	0	14798	1.61616	0.0393118	-2.63865	-1.51021	P42858	P42858	Huntingtin	HTT
20.9909	20.9986	20.7278	17.628	18.4948	18.6576	+	4	16.5	59.741	0	10.466	2	1	5	2	3	1	482900	2.87313	0.013552	-2.64562	-1.98664	H7C155;P04049;P04049-2	H7C155;P04049;P04049-2	RAF proto-oncogene serine/threonine-protein kinase	RAF1
17.883	17.5509	17.8605	15.1526	15.5402	14.4333	+	4	8.2	80.591	0	7.8451	1	0	2	2	0	0	66692	2.87241	0.0130021	-2.72276	-2.0296	Q2YD98;H0Y924;Q2YD98-2	Q2YD98	UV-stimulated scaffold protein A	UVSSA
18.2502	17.933	18.937	17.0224	14.8062	14.9549	+	2	5.8	57.398	0	5.6969	0	1	2	0	0	1	83305	1.63872	0.0348721	-2.77886	-1.56625	Q06203;D6RE15;D6RCC8	Q06203;D6RE15;D6RCC8	Amidophosphoribosyltransferase	PPAT
17.8621	17.8913	18.1072	14.3094	15.8551	15.2961	+	4	5.7	218.4	0	12.963	1	1	2	2	0	0	22315	2.43936	0.0129451	-2.80001	-1.91991	O60318	O60318	Germinal-center associated nuclear protein	MCM3AP
18.0579	18.295	17.8441	14.6746	15.5581	15.3282	+	4	15.9	34.006	0	13.269	1	2	1	2	0	0	113620	3.20952	0.00904211	-2.87867	-2.22303	A6NDG6;H3BV17	A6NDG6	Phosphoglycolate phosphatase	PGP
17.3997	17.902	17.0401	14.9307	14.9516	13.6764	+	2	8.5	44.287	0	4.5603	0	1	0	1	1	0	50195	2.40378	0.0130308	-2.9277	-1.96472	P45985;P45985-2	P45985;P45985-2	Dual specificity mitogen-activated protein kinase kinase 4	MAP2K4
19.9478	19.3214	16.9659	15.9083	15.4088	16.1082	+	3	14.6	32.363	0	20.063	3	2	0	0	0	0	159010	1.46338	0.0386645	-2.93659	-1.52054	P10909-3;P10909-4;P10909;P10909-5;P10909-2;H0YAS8;H0YC35;E7ERK6;H0YLK8	P10909-3;P10909-4;P10909;P10909-5;P10909-2;H0YAS8;H0YC35	Clusterin;Clusterin beta chain;Clusterin alpha chain;Clusterin	CLU
19.4818	19.6165	19.3232	18.2782	15.2826	15.7561	+	2	5.4	62.138	0	4.7972	1	2	1	1	0	0	114000	1.50376	0.0345029	-3.03489	-1.56958	Q5T6H7;Q9NQW7-2;Q9NQW7;Q9NQW7-4;Q9NQW7-3;Q5T6H3;Q5T6H2	Q5T6H7;Q9NQW7-2;Q9NQW7;Q9NQW7-4;Q9NQW7-3;Q5T6H3;Q5T6H2	Xaa-Pro aminopeptidase 1	XPNPEP1
18.1022	18.0127	18.5496	15.696	13.8295	15.7435	+	2	26.3	42.293	0	5.0274	0	0	3	1	0	0	98490	2.06472	0.0156765	-3.13181	-1.89605	P42025	P42025	Beta-centractin	ACTR1B
18.113	17.9351	18.705	14.7699	14.92	15.5936	+	3	5.7	77.694	0	4.6817	0	0	2	1	0	0	92666	3.10622	0.00927742	-3.15655	-2.34867	X5CMH5;A0A0G2JLV0;A0A087WYD6;E7ENX8;Q03519-2;Q03519	X5CMH5;A0A0G2JLV0;A0A087WYD6;E7ENX8;Q03519-2;Q03519	Antigen peptide transporter 2	TAP2
19.1563	19.1295	18.3504	15	16.1514	15.7887	+	3	7.1	98.096	0	6.2219	3	2	1	0	0	0	81014	2.77344	0.00981714	-3.23208	-2.25935	Q9UKY1	Q9UKY1	Zinc fingers and homeoboxes protein 1	ZHX1
20.8329	18.2118	17.284	16.3602	15.1047	14.9652	+	5	47.1	15.054	0	15.749	5	0	0	0	0	0	220450	1.34027	0.0389274	-3.29953	-1.53359	P07737;K7EJ44;I3L3D5;CON__P02584	P07737;K7EJ44;I3L3D5	Profilin-1	PFN1
17.7494	18.7462	18.3028	14.3305	15.7483	13.9254	+	2	18.9	97.091	0.00030553	4.2829	1	0	1	2	0	0	474030	2.34958	0.0103792	-3.59807	-2.21651	P11217;P11217-2	P11217;P11217-2	Glycogen phosphorylase, muscle form	PYGM
19.2243	16.726	18.5872	15.1537	14.6013	13.9632	+	4	0.2	3713.6	0.0005848	3.5905	0	2	1	1	0	0	1495.6	1.92307	0.0131573	-3.60641	-1.97649	Q8WZ42-11;Q8WZ42-4;Q8WZ42-7;A0A0A0MRA3;A0A0A0MTS7;Q8WZ42-3;Q8WZ42-10;Q8WZ42-9;Q8WZ42-5;Q8WZ42-2;Q8WZ42;Q8WZ42-8;Q8WZ42-13;Q8WZ42-12;Q8WZ42-6	Q8WZ42-11;Q8WZ42-4;Q8WZ42-7;A0A0A0MRA3;A0A0A0MTS7;Q8WZ42-3;Q8WZ42-10;Q8WZ42-9;Q8WZ42-5;Q8WZ42-2;Q8WZ42;Q8WZ42-8;Q8WZ42-13;Q8WZ42-12	Titin	TTN
18.4248	19.1367	18.2836	15.1951	15.4171	14.3112	+	2	36.4	14.814	0	7.1274	0	4	0	0	0	0	167630	2.97711	0.00262439	-3.64064	-2.54824	J3KRE2;J3KTF8;J3QQX2;P52565;J3KS60;J3KRY1;P52565-2	J3KRE2;J3KTF8;J3QQX2;P52565;J3KS60;J3KRY1;P52565-2	Rho GDP-dissociation inhibitor 1	ARHGDIA
18.8919	18.6365	18.3805	14.2768	14.5733	16.1225	+	3	17.3	34.779	0.00030202	4.1228	0	0	5	0	0	0	70215	2.45503	0.0105723	-3.64541	-2.29129	A0A0A6YYL2;P0DMN0;P0DMM9;P0DMM9-3;P0DMM9-2;H3BRT0;H3BNY7;H3BPL6;E9PKW4;H3BRY5;P50225-2;P50226;P50225	A0A0A6YYL2;P0DMN0;P0DMM9;P0DMM9-3;P0DMM9-2	Sulfotransferase;Sulfotransferase 1A4;Sulfotransferase 1A3	SULT1A4;SULT1A3
19.5084	19.3862	18.3765	16.2224	13.931	16.1283	+	3	16.9	56.136	0.00030423	4.2117	5	1	0	1	0	0	313640	1.93651	0.0139711	-3.66314	-2.00162	P48436;P57073;P35713;Q9H6I2	P48436;P57073	Transcription factor SOX-9;Transcription factor SOX-8	SOX9;SOX8
19.5509	20.237	19.8804	15.4463	16.2633	16.3331	+	8	18.2	72.595	0	13.498	2	8	6	0	0	1	149150	3.43742	0	-3.87518	-2.87728	Q9H4A4;A6NKB8;C9JMZ3;A0A087WU27;A0A087WUS4;H7C2T3	Q9H4A4;A6NKB8	Aminopeptidase B	RNPEP
19.6168	20.4889	18.4228	15.0926	15.561	16.0382	+	5	32.4	23.038	0	14.491	2	8	1	0	0	0	201230	2.40962	0.00558667	-3.94552	-2.37953	B9A041;P40925-2;P40925;P40925-3;B8ZZ51;C9JF79;C9JRL4	B9A041;P40925-2;P40925;P40925-3;B8ZZ51;C9JF79	Malate dehydrogenase, cytoplasmic;Malate dehydrogenase	MDH1
18.7862	19.245	18.7061	15.3553	14.4093	14.9324	+	9	14.2	119.91	0	23.045	5	3	2	3	0	2	115920	3.62808	0	-4.0134	-3.03811	Q9Y5B9	Q9Y5B9	FACT complex subunit SPT16	SUPT16H
23.0369	22.9157	17.5373	13.2081	16.093	14.4942	+	2	2.7	132.63	0	4.368	1	1	0	1	2	0	188550	1.51929	0.0101165	-6.56486	-2.19113	A6NIT2;A6NMN0;P46020-3;P46020-2;P46020	A6NIT2;A6NMN0;P46020-3;P46020-2;P46020	Phosphorylase b kinase regulatory subunit alpha, skeletal muscle isoform	PHKA1
16.7831	16.0585	17.3762	14.7011	25.9347	25.8861		23	65.4	57.767	0	323.31	0	0	4	0	36	53	5863000	0.654738	0.0998752	5.43474	1.14275	P04745;P19961;P04746;P19961-2;Q5T085;P04746-2;CON__Q3MHH8;H7BZQ8;C9JWK7;C9J2Z5;Q5T084	P04745;P19961;P04746;P19961-2	Alpha-amylase 1;Alpha-amylase 2B;Pancreatic alpha-amylase	AMY1A;AMY2B;AMY2A
14.7586	20.1478	14.8162	21.2163	19.6353	18.6714		4	30.7	25.72	0	15.073	0	2	0	7	2	0	750520	0.77836	0.113597	3.26679	1.11315	I3L0E3;Q9Y2R5;E9PE17	I3L0E3;Q9Y2R5;E9PE17	28S ribosomal protein S17, mitochondrial	hCG_1984214;MRPS17
15.35	15.8502	17.1044	16.5871	20.802	20.7034		2	0.7	529.01	0.0072077	2.2988	0	0	1	1	0	0	34524	1.03271	0.0594996	3.26262	1.31366	Q8TE73	Q8TE73	Dynein heavy chain 5, axonemal	DNAH5
14.1743	14.7276	15.5751	16.0705	18.1436	19.6145		1	32.9	8.1112	0.0002994	3.9868	0	0	0	0	1	1	255240	1.31993	0.0426338	3.11722	1.48034	D6RBL0;D6RD79;Q9HC07	D6RBL0;D6RD79;Q9HC07	Transmembrane protein 165	TMEM165
17.6566	14.9597	16.8744	22.4221	17.7698	18.6385		6	32.2	25.565	0	70.19	1	0	0	13	0	0	2182900	0.885879	0.0899007	3.1133	1.18039	P00403	P00403	Cytochrome c oxidase subunit 2	MT-CO2
20.6791	16.5342	14.5821	23.0297	19.6998	18.2984		3	25.2	13.373	0	12.841	1	0	0	8	3	0	4408400	0.604708	0.20279	3.07748	0.938153	P60866;P60866-2;E5RJX2;E5RIP1;G3XAN0	P60866;P60866-2;E5RJX2	40S ribosomal protein S20	RPS20
17.8141	18.0213	14.5909	19.0763	20.1118	20.3987		7	11.2	84.784	0	19.626	1	0	0	2	3	3	151620	1.21497	0.0470338	3.05354	1.40011	O60568;H7C2V1;H7C2S8;H7C0B8	O60568;H7C2V1	Procollagen-lysine,2-oxoglutarate 5-dioxygenase 3	PLOD3
13.9422	17.8781	14.8975	18.8192	18.874	17.8182		5	17.4	48.103	0	14.194	0	1	0	6	1	0	195450	1.11708	0.0590058	2.9312	1.3121	F6VRR5;Q9BY77-2;Q9BY77;Q8WUT1;F8WCX5;Q6R954;F8WEE2	F6VRR5;Q9BY77-2;Q9BY77;Q8WUT1;F8WCX5	Polymerase delta-interacting protein 3	POLDIP3
16.4	19.9516	14.196	21.2884	20.0077	17.7909		5	47.8	12.527	0	7.9798	0	2	0	6	3	0	1225400	0.656169	0.186783	2.84648	0.960559	B8ZZU8;Q15370;Q15370-2;I3L0M9;A0A0B4J296	B8ZZU8;Q15370;Q15370-2;I3L0M9	Transcription elongation factor B polypeptide 2	TCEB2
17.5221	15.4181	14.3808	19.1429	17.9432	18.7484		5	19.9	33.333	0	12.709	1	0	0	7	1	1	243790	1.34176	0.0472695	2.83783	1.42662	Q9UBP9-4;Q9UBP9;Q9UBP9-3;H0Y6R1;B8ZZL1;H7BZV7;Q9UBP9-2	Q9UBP9-4;Q9UBP9;Q9UBP9-3;H0Y6R1	PTB domain-containing engulfment adapter protein 1	GULP1
14.0052	14.5781	17.5121	17.1313	19.2716	18.1156		2	7.2	51.55	0	4.5067	0	0	0	0	1	1	83239	1.05551	0.0736292	2.80769	1.24792	Q10469	Q10469	Alpha-1,6-mannosyl-glycoprotein 2-beta-N-acetylglucosaminyltransferase	MGAT2
13.6835	16.3907	15.5819	18.622	17.7012	17.657		4	14.9	52.672	0	15.943	0	0	0	7	0	0	199040	1.49094	0.0427396	2.77468	1.49034	Q8IUF8-4;Q8IUF8;D6RCB6;Q8IUF8-3;Q8IUF8-2	Q8IUF8-4;Q8IUF8;D6RCB6;Q8IUF8-3;Q8IUF8-2	Bifunctional lysine-specific demethylase and histidyl-hydroxylase MINA	MINA
14.0396	16.4181	14.5589	16.7171	17.6745	18.6416		2	21.7	16.876	0	6.4689	0	0	0	2	0	1	126800	1.36979	0.04682	2.67217	1.3983	B4DJS2;Q9BY49	B4DJS2;Q9BY49	Peroxisomal trans-2-enoyl-CoA reductase	PECR
18.3342	14.3016	15.4859	19.2218	18.6043	18.3074		3	13.1	51.307	0	41.873	1	0	0	6	0	0	458580	1.02206	0.086177	2.67056	1.19937	Q12800-2;Q12800-3;Q12800-4;Q12800;F8VWL0;F8VX55;C9JWL3;Q9NZI6	Q12800-2;Q12800-3;Q12800-4;Q12800;F8VWL0;F8VX55	Alpha-globin transcription factor CP2	TFCP2
14.8499	16.8223	14.8788	16.4042	19.1073	19.0416		4	10.7	88.946	0	8.4434	0	1	0	0	7	1	38407	1.13634	0.0683698	2.66736	1.26781	Q6GQQ9-2;Q6GQQ9;Q5SZ59	Q6GQQ9-2;Q6GQQ9;Q5SZ59	OTU domain-containing protein 7B	OTUD7B
17.0563	16.7058	17.2567	18.9329	21.2177	18.8687		8	18.2	76.689	0	62.148	2	0	2	7	9	3	205550	1.55599	0.0424084	2.66686	1.4906	P16435;H0Y4R2;E7EMD0;C9JU80	P16435;H0Y4R2;E7EMD0	NADPH--cytochrome P450 reductase	POR
15.8268	16.8069	14.6712	19.548	18.0582	17.6991		9	27	43.618	0	72.642	0	0	1	11	1	1	227110	1.47633	0.043998	2.66682	1.45136	Q9NUD5;Q9NUD5-2	Q9NUD5;Q9NUD5-2	Zinc finger CCHC domain-containing protein 3	ZCCHC3
14.9763	15.1621	17.4145	17.8798	19.2603	18.3645		4	18	26.724	0	6.0209	0	0	0	0	3	0	141840	1.40113	0.0463982	2.65059	1.40856	O96011-2;O96011;H7C3V6	O96011-2;O96011;H7C3V6	Peroxisomal membrane protein 11B	PEX11B
15.867	15.1129	15.73	16.4927	20.0613	18.0832		4	19.7	33.487	0	7.3482	0	0	0	0	3	0	120120	1.17442	0.0638721	2.64247	1.28405	Q6PID8-2;Q6PID8	Q6PID8-2;Q6PID8	Kelch domain-containing protein 10	KLHDC10
16.5736	15.0362	15.3354	16.7307	18.6042	19.5053		4	9.4	60.12	0	21.366	0	0	0	0	2	2	47302	1.30734	0.0517983	2.63165	1.35441	Q96E52;H7BZX2;Q96E52-2	Q96E52;H7BZX2;Q96E52-2	Metalloendopeptidase OMA1, mitochondrial	OMA1
16.5305	14.7096	15.1865	19.7172	17.9034	16.6304		7	7.7	195.98	0	60.602	0	0	1	11	0	0	81891	1.16962	0.0675968	2.60814	1.27319	P55268	P55268	Laminin subunit beta-2	LAMB2
14.9675	16.3989	13.4349	16.9234	17.4139	18.1845		1	3.9	41.677	0.0003003	4.0388	0	0	0	1	2	0	50818	1.29532	0.0563898	2.5735	1.33258	Q9BWS9-3;Q9BWS9;Q9BWS9-2	Q9BWS9-3;Q9BWS9;Q9BWS9-2	Chitinase domain-containing protein 1	CHID1
15.2103	13.7104	15.3294	16.2757	16.8512	18.8279		1	4.9	24.784	0.00058428	3.5798	0	0	0	0	0	2	61635	1.29169	0.0561508	2.56823	1.32928	C9JYN0;Q16563-2;Q16563	C9JYN0;Q16563-2;Q16563	Synaptophysin-like protein 1	SYPL1
16.8815	14.8316	15.164	17.4639	18.1752	18.8655		2	35.4	9.105	0	15.952	0	0	0	2	1	1	248240	1.55454	0.0443688	2.54248	1.45026	H0YE40;H0YD13;H0Y2P0;P16070-18;P16070-12;P16070-14;P16070-13;P16070-11;P16070-10;P16070-16;P16070-8;P16070-17;P16070-6;P16070-4;P16070-3;P16070-7;P16070-5;P16070;J3KN83	H0YE40;H0YD13;H0Y2P0;P16070-18;P16070-12;P16070-14;P16070-13;P16070-11;P16070-10;P16070-16;P16070-8;P16070-17;P16070-6;P16070-4;P16070-3;P16070-7;P16070-5;P16070;J3KN83	CD44 antigen	CD44
16.4121	16.8904	17.381	19.5663	20.5714	18.1433		7	12	102	0	52.531	1	1	1	6	5	3	177500	1.5407	0.0456	2.5325	1.44066	Q9BZQ6-2;Q9BZQ6;H0Y498	Q9BZQ6-2;Q9BZQ6	ER degradation-enhancing alpha-mannosidase-like protein 3	EDEM3
28.2851	27.7691	18.125	25.7502	27.8896	28.1097		2	24.2	13.079	0.0011531	3.3305	2	3	0	3	4	6	257450000	0.302907	0.651423	2.52343	0.574988	A0A075B6R9;A0A0C4DH68	A0A075B6R9;A0A0C4DH68		IGKV2D-24;IGKV2-24
20.1575	20.3251	20.081	21.5409	22.5661	23.9491		13	33.3	52.623	0	86.961	2	4	5	16	26	14	2385600	1.62748	0.0423799	2.49751	1.46785	Q96CS3;D6RBG6	Q96CS3	FAS-associated factor 2	FAF2
26.9489	26.7617	26.3521	27.7614	29.7498	30.0256		34	50.3	72.332	0	323.31	89	84	74	191	266	253	153680000	1.56065	0.045483	2.4914	1.43623	P11021	P11021	78 kDa glucose-regulated protein	HSPA5
26.0411	25.0695	19.9491	26.0357	26.6234	25.8015		1	17.6	42.003	0.0033727	2.982	5	2	5	7	5	6	35609000	0.576575	0.278567	2.46693	0.849075	Q562R1	Q562R1	Beta-actin-like protein 2	ACTBL2
19.2088	15.638	14.9066	19.0442	19.3226	18.7599		3	9.2	70.58	0	11.353	1	0	0	6	3	0	202070	0.852907	0.140147	2.45778	1.05081	P13196	P13196	5-aminolevulinate synthase, nonspecific, mitochondrial	ALAS1
21.625	20.8602	20.1547	24.451	22.4761	23.0244		10	50.2	49.911	0	83.482	9	5	6	47	18	14	13174000	1.54742	0.046613	2.4372	1.41226	P56693;P56693-2;A6PVD3;H0Y5N4	P56693;P56693-2;A6PVD3	Transcription factor SOX-10	SOX10
16.4719	19.4599	15.3955	21.1326	19.1419	18.208		4	84.3	11.665	0	74.837	1	1	0	9	1	2	2895300	0.733211	0.185814	2.38505	0.957619	P05387;H0YDD8;P05386-2	P05387;H0YDD8	60S acidic ribosomal protein P2	RPLP2
16.4453	15.4135	17.2345	19.3073	18.6075	18.2519		3	20.3	20.762	0	20.292	1	0	0	6	1	2	231620	1.7393	0.0431045	2.35779	1.46298	H0Y7A7;P62158;G3V361;Q96HY3;E7ETZ0;E7EMB3;F8WBR5;G3V226;M0QZ52;G3V479	H0Y7A7;P62158;G3V361;Q96HY3;E7ETZ0;E7EMB3	Calmodulin	CALM2;CALM1
16.7324	14.1209	15.3068	19.1911	16.7656	17.2309		5	16.4	56.042	0	60.411	2	0	0	7	0	2	180300	1.03858	0.101314	2.34253	1.1375	P30038-3;P30038;P30038-2;Q5TF55	P30038-3;P30038;P30038-2	Delta-1-pyrroline-5-carboxylate dehydrogenase, mitochondrial	ALDH4A1
15.1018	16.6404	16.7115	17.9012	18.5646	18.9499		4	25.6	36.432	0	7.5549	1	0	0	6	2	0	173270	1.72538	0.0458192	2.32062	1.44326	P28482-2;P28482;H0YDH9;K7ELV1;B3KR49;K7EN18;E9PBK7;E9PJF0;E9PQW4;P27361-2;P27361-3;P27361;Q16659	P28482-2;P28482	Mitogen-activated protein kinase 1	MAPK1
16.1704	16.5364	13.7505	17.0666	18.4572	17.8713		2	8.3	38.945	0	4.5717	0	0	0	0	2	0	47466	1.12991	0.0900704	2.3126	1.17837	Q8WVQ1-3;Q8WVQ1;K7EN15;Q8WVQ1-2	Q8WVQ1-3;Q8WVQ1;K7EN15;Q8WVQ1-2	Soluble calcium-activated nucleotidase 1	CANT1
18.5912	15.9395	16.1672	20.9051	19.0719	17.6289		10	31	45.169	0	82.406	0	0	3	27	7	1	796000	0.839957	0.155998	2.30269	1.0134	Q9H0S4-2;Q9H0S4;F5H1N9	Q9H0S4-2;Q9H0S4	Probable ATP-dependent RNA helicase DDX47	DDX47
14.4841	15.2294	16.2045	16.2059	17.8014	18.7833		2	9.2	28.8	0	4.5141	0	0	0	1	0	1	52947	1.1949	0.0855667	2.29088	1.20497	J3KQ72;Q9NRD1	J3KQ72;Q9NRD1	F-box only protein 6	FBXO6
14.5621	14.9033	14.2301	17.6486	16.8978	15.9573		3	3.6	208.45	0	8.5445	0	0	0	4	0	0	23501	1.90181	0.0425181	2.26942	1.48675	Q9UPY3-2;Q9UPY3;Q9UPY3-3;H0YJZ6	Q9UPY3-2;Q9UPY3;Q9UPY3-3	Endoribonuclease Dicer	DICER1
16.1902	15.0392	16.1357	17.4675	17.9283	18.7504		2	10.8	34.193	0	6.7389	0	0	0	1	0	1	100900	1.88484	0.0425939	2.2604	1.47699	P50897;E9PSE5;E9PP28;E9PK48;E9PIA8;E9PMG2;P50897-2	P50897;E9PSE5;E9PP28;E9PK48;E9PIA8;E9PMG2;P50897-2	Palmitoyl-protein thioesterase 1	PPT1
17.6607	15.229	16.2792	17.7692	18.551	19.5939		4	10.1	68.449	0	6.9748	0	0	0	1	1	4	90321	1.20032	0.0871157	2.24841	1.1957	H7BXZ6;Q8IXI2-4;Q8IXI2;Q8IXI2-5;Q8IXI2-2;Q8IXI2-7;Q8IXI2-3;Q8IXI2-6;K7EIQ7	H7BXZ6;Q8IXI2-4;Q8IXI2;Q8IXI2-5;Q8IXI2-2;Q8IXI2-7;Q8IXI2-3;Q8IXI2-6	Mitochondrial Rho GTPase;Mitochondrial Rho GTPase 1	RHOT1
22.4471	22.1178	22.2279	23.5298	24.3983	25.5867		16	49.5	44.875	0	96.594	10	4	15	25	24	41	4807500	1.68498	0.0466081	2.24065	1.39696	Q9BTV4;V9GY05	Q9BTV4	Transmembrane protein 43	TMEM43
15.5034	19.606	19.8696	20.0046	20.5854	21.0687		11	25	66.294	0	46.712	1	2	3	6	12	11	459730	0.702019	0.221612	2.22655	0.910056	O95831-3;O95831;O95831-6;O95831-4;O95831-2;E9PMA0;O95831-5	O95831-3;O95831;O95831-6;O95831-4	Apoptosis-inducing factor 1, mitochondrial	AIFM1
15.7811	16.2037	15.5857	17.8064	18.9424	17.4677		3	6	81.836	0	10.401	0	0	0	2	3	1	68671	1.99803	0.0417608	2.21536	1.49505	Q8IVL6;Q8IVL6-2	Q8IVL6;Q8IVL6-2	Prolyl 3-hydroxylase 3	LEPREL2
17.7713	17.2612	18.4357	20.8657	19.4118	19.7804		15	6.3	399.73	0	81.459	0	0	3	18	1	3	113550	1.78174	0.0470486	2.19655	1.41422	O15230;O15230-2	O15230	Laminin subunit alpha-5	LAMA5
14.4369	15.4282	15.8887	16.5437	18.9688	16.82		2	14.3	20.542	0.00030312	4.1544	0	0	0	0	2	0	98829	1.17429	0.0930524	2.19288	1.16766	A0A087WUV8;A0A087X2B5;P35613-3;P35613-4;P35613-2;P35613;R4GMX5;I3L192	A0A087WUV8;A0A087X2B5;P35613-3;P35613-4;P35613-2;P35613;R4GMX5;I3L192	Basigin	BSG
15.2469	16.5982	15.0189	18.4672	17.5394	17.4015		3	17	36.665	0	54.771	0	0	0	5	0	0	160680	1.66659	0.0500828	2.18132	1.36699	H0YJH0;Q9H4B6;H0YJ02	H0YJH0;Q9H4B6	Protein salvador homolog 1	SAV1
15.998	13.6849	14.7667	16.7032	16.8821	17.3454		2	9.7	40.058	0.00059172	3.8002	0	0	0	2	0	0	102860	1.4445	0.0669751	2.16042	1.27454	Q96C92-4;Q96C92-3;Q96C92-2;Q96C92;H7C331;A0A0A0MRP9	Q96C92-4;Q96C92-3;Q96C92-2;Q96C92;H7C331;A0A0A0MRP9	Serologically defined colon cancer antigen 3	SDCCAG3
18.0729	14.7451	17.6728	19.7123	18.8084	18.4513		5	17.2	49.094	0	20.452	1	0	1	9	2	0	346300	0.904866	0.154645	2.16039	1.02192	A0A087WT27;J3KN95;O95394;O95394-3;O95394-4;H0Y8I3;H0Y987	A0A087WT27;J3KN95;O95394;O95394-3;O95394-4;H0Y8I3;H0Y987	Phosphoacetylglucosamine mutase	PGM3
15.8237	14.4491	15.4278	18.3589	17.1113	16.709		2	5.7	66.829	0	24.752	0	0	0	2	0	0	128350	1.54729	0.0597496	2.15948	1.31427	Q6UUV7-3;Q6UUV7;H0YK33	Q6UUV7-3;Q6UUV7;H0YK33	CREB-regulated transcription coactivator 3	CRTC3
14.6232	13.5276	16.1556	16.2612	17.4179	17.0713		1	5.1	23.742	0.0079702	2.2658	0	0	0	1	0	0	50080	1.20802	0.0918768	2.14805	1.1702	P23284	P23284	Peptidyl-prolyl cis-trans isomerase B	PPIB
15.5625	15.352	13.8134	17.9336	16.7837	16.4465		4	15.4	31.079	0	6.8756	0	0	0	5	0	0	99134	1.40463	0.0739135	2.14531	1.25329	Q9ULW3	Q9ULW3	Activator of basal transcription 1	ABT1
15.3496	14.8547	16.4443	16.1863	18.2468	18.6367		4	13.4	47.879	0	13.743	0	0	0	2	6	4	55756	1.12652	0.104596	2.14042	1.13037	J3KQ45;F8W8W7;O43493-4;O43493-2;O43493-5;O43493-3;O43493;O43493-6	J3KQ45;F8W8W7;O43493-4;O43493-2;O43493-5;O43493-3;O43493;O43493-6	Trans-Golgi network integral membrane protein 2	TGOLN2
17.8825	16.5329	17.0252	17.9952	20.1989	19.6609		4	18.1	33.524	0	54.027	1	0	0	3	5	6	210590	1.29848	0.085056	2.13816	1.20684	A0A0C4DGQ8;Q6IAN0;J3KRS1;J3QLK1;J3QKT1	A0A0C4DGQ8;Q6IAN0;J3KRS1	Dehydrogenase/reductase SDR family member 7B	DHRS7B
14.4578	15.8762	14.8477	17.9116	17.056	16.6253		2	18.9	12.629	0.00059365	3.8727	0	0	0	3	0	0	69235	1.70648	0.050293	2.13707	1.36351	Q9Y291;C9JBY7	Q9Y291;C9JBY7	28S ribosomal protein S33, mitochondrial	MRPS33
15.5069	13.6912	13.3039	16.5081	16.2508	16.137		1	1.1	133.41	0.0094637	2.1812	1	0	0	0	0	0	2664.3	1.44034	0.069385	2.13127	1.26269	E9PAK5;O75064	E9PAK5;O75064	DENN domain-containing protein 4B	DENND4B
15.7959	14.4561	15.024	18.2828	17.0444	16.3345		5	20.2	46.189	0	24.403	0	0	0	6	0	0	105340	1.43641	0.0706812	2.1286	1.26021	E9PHH9;Q9BUI4	E9PHH9;Q9BUI4	DNA-directed RNA polymerase III subunit RPC3	POLR3C
15.0563	14.3664	15.3933	14.9282	18.2405	18.0317		2	11.6	30.595	0	6.2588	0	0	0	2	0	0	88688	0.891463	0.156934	2.12816	1.00726	Q7L2Z9	Q7L2Z9	Centromere protein Q	CENPQ
15.8082	16.2856	14.877	18.9027	17.6491	16.7916		7	44.1	19.208	0	13.36	0	1	0	8	0	0	144580	1.34343	0.0801918	2.12424	1.2212	O43447;H0YEL5;C9JQD4;O43447-2;A6NM32	O43447;H0YEL5;C9JQD4;O43447-2	Peptidyl-prolyl cis-trans isomerase H;Peptidyl-prolyl cis-trans isomerase	PPIH
15.9158	16.8135	14.3889	17.3984	18.0694	18.0166		3	10.9	58.345	0	5.6914	0	0	0	3	1	1	94557	1.34163	0.0801382	2.12207	1.21973	P08236-3;P08236-2;P08236;F8WBK6;F2Z3L6	P08236-3;P08236-2;P08236;F8WBK6;F2Z3L6	Beta-glucuronidase	GUSB
16.9916	16.6695	15.8046	20.1365	18.1914	17.4902		7	15.1	86.359	0	21.07	2	1	0	14	1	2	340450	1.1482	0.101654	2.11746	1.13399	Q9H1I8;Q9H1I8-3;Q9H1I8-2;B1AH59;F2Z2W4;F8WAQ6;H7C3Y4	Q9H1I8;Q9H1I8-3	Activating signal cointegrator 1 complex subunit 2	ASCC2
18.0652	15.7112	13.9163	18.8339	17.7377	17.4507		5	25.2	36.56	0	167.39	1	0	0	7	0	1	153830	0.762452	0.206691	2.10986	0.928195	Q9NWV8;M0R0I0;M0R3F4;M0QXG9;M0R2A4;M0R2K3;M0R193;M0R2I2;J3KQS6;Q9NWV8-2;Q9NWV8-3;M0QYV1;M0QY17	Q9NWV8;M0R0I0;M0R3F4;M0QXG9;M0R2A4;M0R2K3;M0R193;M0R2I2;J3KQS6;Q9NWV8-2	BRISC and BRCA1-A complex member 1	BABAM1
16.1983	17.7443	15.897	21.4675	17.5162	17.1661		7	43.3	21.188	0	39.676	0	2	1	13	0	0	1224500	0.635083	0.285048	2.10344	0.843691	Q9Y3C1;D6RIC3;A0A0C4DGU5;A0A087X2G6;Q9Y3C1-3;Q9Y3C1-2;A0A087X1T1;D6RC60	Q9Y3C1;D6RIC3;A0A0C4DGU5;A0A087X2G6;Q9Y3C1-3;Q9Y3C1-2;A0A087X1T1	Nucleolar protein 16	NOP16
18.4748	18.3973	17.8668	18.7617	21.4126	20.8596		7	38.1	32.161	0	24.723	1	1	0	4	8	6	431040	1.18884	0.0986919	2.09832	1.14679	Q9HDC9-2;Q9HDC9;H0Y512	Q9HDC9-2;Q9HDC9;H0Y512	Adipocyte plasma membrane-associated protein	APMAP
22.5491	22.2122	17.9282	25.6001	21.1047	22.2264		4	27.3	12.538	0	6.135	1	2	1	15	7	4	11088000	0.444986	0.468853	2.08056	0.691388	P18077;F8WBS5;F8WB72;C9K025	P18077;F8WBS5;F8WB72;C9K025	60S ribosomal protein L35a	RPL35A
15.1572	16.6257	14.9204	18.1432	16.966	17.7898		2	10.1	44.395	0	34.617	0	0	0	6	0	0	117680	1.49962	0.0708205	2.06525	1.2614	P05423	P05423	DNA-directed RNA polymerase III subunit RPC4	POLR3D
14.72	15.0349	14.6044	17.9568	15.8557	16.7391		3	9.9	38.638	0	4.9846	0	0	1	2	0	0	101750	1.53021	0.0673275	2.06409	1.27215	Q6IN84;A0A087WZC1;Q6IN84-2	Q6IN84	rRNA methyltransferase 1, mitochondrial	MRM1
23.2228	23.4312	24.3576	24.9108	26.4991	25.765		40	65.8	89.321	0	323.31	29	32	49	76	85	59	10312000	1.62891	0.0589811	2.0544	1.3032	P55072;C9IZA5;C9JUP7	P55072	Transitional endoplasmic reticulum ATPase	VCP
16.1163	15.4313	15.4245	18.628	17.1878	17.3159		4	18.4	32.185	0	5.6041	0	0	0	3	1	0	176290	1.78971	0.0520225	2.05319	1.35592	P29372-4;P29372-2;A2IDA3;P29372-5;P29372	P29372-4;P29372-2;A2IDA3;P29372-5;P29372	DNA-3-methyladenine glycosylase	MPG
14.8668	16.8747	16.3998	17.5122	18.2281	18.5459		4	35.7	16.762	0	7.8005	0	0	0	3	0	1	198800	1.40643	0.0796	2.04832	1.22024	I3L1K7;I3L4Z6;E7EQ34;O14653-3;O14653;O14653-2;I3L3V4;I3L0K1	I3L1K7;I3L4Z6;E7EQ34;O14653-3;O14653;O14653-2;I3L3V4	Golgi SNAP receptor complex member 2	GOSR2
15.5608	14.3437	13.8526	16.6165	16.7067	16.5781		2	5.4	56.345	0	7.1422	0	0	0	2	0	0	38464	1.8004	0.0517426	2.04806	1.35707	Q9NVH0-2;Q9NVH0;C9JLF4	Q9NVH0-2;Q9NVH0;C9JLF4	Exonuclease 3-5 domain-containing protein 2	EXD2
16.1422	15.2986	14.8662	16.6676	17.908	17.8565		2	5.3	51.002	0	4.7277	0	0	0	2	0	0	40806	1.68114	0.0591274	2.0417	1.31567	Q9Y2T3;Q9Y2T3-3;Q5SZC6;Q9Y2T3-2	Q9Y2T3;Q9Y2T3-3;Q5SZC6;Q9Y2T3-2	Guanine deaminase	GDA
15.0332	16.0729	15.0659	16.8646	17.0585	18.364		2	10.4	34.833	0	7.8984	0	0	0	3	0	1	74571	1.60603	0.0639543	2.03838	1.28891	Q15006;E5RGJ2;H0YAS9	Q15006;E5RGJ2;H0YAS9	ER membrane protein complex subunit 2	EMC2
14.3524	16.1213	15.5493	18.2368	16.9671	16.9294		3	7.1	46.671	0	4.5008	0	0	0	4	0	0	117730	1.40521	0.0819267	2.0368	1.21568	Q9GZR2;A0A0C4DG31;Q9GZR2-2	Q9GZR2	RNA exonuclease 4	REXO4
16.6787	14.1148	17.0548	20.6534	16.2651	17.0341		9	47.9	41.51	0	77.058	1	0	1	11	0	0	677070	0.549665	0.366823	2.03479	0.771277	A0A0C4DG83;Q49MG5-2;Q49MG5;A2VCS9;E7ETZ8;C9JXH8;A8MSM7	A0A0C4DG83;Q49MG5-2;Q49MG5;A2VCS9;E7ETZ8	Microtubule-associated protein 9	MAP9
15.86	15.5514	14.9381	17.696	16.8904	17.8588		4	8.1	94.2	0	7.4267	0	0	0	2	0	3	36593	2.13535	0.0441534	2.03188	1.44744	Q9Y2D4;J3QT38;Q9Y2D4-2	Q9Y2D4;J3QT38;Q9Y2D4-2	Exocyst complex component 6B	EXOC6B
14.1304	15.187	15.9792	18.7405	16.6423	16.0019		3	30.3	14.515	0	50.97	0	0	0	12	1	0	308050	0.964588	0.154485	2.02938	1.0222	P25398	P25398	40S ribosomal protein S12	RPS12
14.6376	15.3929	16.9152	18.554	16.7129	17.68		3	9.7	50.051	0	12.039	0	0	1	8	0	0	117510	1.09988	0.128204	2.00039	1.07827	E7EM93;Q9BQG2	E7EM93;Q9BQG2	Peroxisomal NADH pyrophosphatase NUDT12	NUDT12
14.91	16.9541	14.3923	17.9894	17.1414	17.1239		3	22.5	19.258	0	9.6238	0	0	0	4	0	2	185190	1.12937	0.121836	1.99941	1.09104	O60831;A6NP52;A6NM71	O60831;A6NP52	PRA1 family protein 2	PRAF2
16.9991	14.0527	13.5019	17.0837	16.6669	16.7921		3	6	72.453	0	5.5984	0	0	0	2	0	0	53908	0.848613	0.188482	1.99633	0.953982	O00178;F5H257;F5H716	O00178	GTP-binding protein 1	GTPBP1
17.0297	17.386	17.4983	20.1788	17.9187	19.7975		9	9.8	136.14	0	189.75	0	0	1	9	1	2	214980	1.31035	0.0928287	1.99367	1.16407	E9PHV5;P28290-3;P28290;P28290-2;E7EUL7;H7BZ26	E9PHV5;P28290-3;P28290;P28290-2;E7EUL7	Sperm-specific antigen 2	SSFA2
14.9994	14.8548	16.9761	17.4017	17.7916	17.5843		2	13.5	15.649	0.0017182	3.2072	0	0	0	2	0	0	146510	1.33736	0.0921958	1.98242	1.17064	C9JGJ9;F8WB99;C9IYK6;C9JTE9;Q9UHQ4;Q9UHQ4-2;C9JP06;F8WDG1;H7C5E2	C9JGJ9;F8WB99;C9IYK6;C9JTE9;Q9UHQ4;Q9UHQ4-2;C9JP06;F8WDG1;H7C5E2	B-cell receptor-associated protein 29	BCAP29
18.179	14.97	16.8496	19.1729	18.4914	18.2675		5	8.5	84.639	0	53.509	2	0	0	7	5	0	119040	0.954443	0.158172	1.97771	1.00396	O15111	O15111	Inhibitor of nuclear factor kappa-B kinase subunit alpha	CHUK
15.4126	15.7505	14.6981	17.9369	17.2514	16.5762		3	15.8	29.371	0	23.994	0	0	0	3	0	0	68096	1.76742	0.058762	1.96777	1.31138	Q9NZ43;M0QYT5;G8JLK1;Q9NZ43-2;M0QZE0;Q9NZ43-3	Q9NZ43;M0QYT5;G8JLK1;Q9NZ43-2	Vesicle transport protein USE1	USE1
14.7165	14.7772	16.0965	16.4097	17.2977	17.7605		2	5	40.369	0.00058497	3.5957	0	0	0	2	0	0	59078	1.5101	0.079579	1.95922	1.22465	Q86UY0;Q8NBS9-2;Q8NBS9	Q86UY0;Q8NBS9-2;Q8NBS9	Thioredoxin domain-containing protein 5	TXNDC5
14.4024	16.184	15.4763	16.5112	17.3603	18.052		4	11.7	43.237	0	5.2037	1	0	0	1	0	3	77595	1.3377	0.0933803	1.95363	1.16067	U3KQC1;A0A0A0MQU0;Q9BV38;K7EIR0;U3KQK3;K7EML4	U3KQC1;A0A0A0MQU0;Q9BV38;K7EIR0	WD repeat-containing protein 18	WDR18
15.4251	15.9166	15.277	18.6425	17.4498	16.3426		6	31.7	23.865	0	10.752	0	0	0	6	0	0	116700	1.31287	0.0987165	1.93876	1.14608	Q8WUY1;H0YAR9	Q8WUY1;H0YAR9	Protein THEM6	THEM6
20.9825	21.642	21.5758	22.4182	24.126	23.4516		8	18.2	48.519	0	19.16	3	7	8	12	15	14	4319900	1.63657	0.073724	1.93182	1.2552	S4R3Q9;J3KNA0;Q15070-2;Q15070;E7EVY0;C9JC63;Q15070-3	S4R3Q9;J3KNA0;Q15070-2;Q15070;E7EVY0;C9JC63;Q15070-3	Mitochondrial inner membrane protein OXA1L	OXA1L
15.8537	14.0456	16.603	16.6697	17.6959	17.9175		3	14.2	28.993	0.00059084	3.7767	0	0	1	2	0	0	83590	1.06438	0.145029	1.92698	1.04114	P30040;F8VY02;P30040-2	P30040;F8VY02	Endoplasmic reticulum resident protein 29	ERP29
15.5502	17.1647	15.0447	19.5169	17.4336	16.5831		3	16.1	45.02	0	16.196	0	0	0	6	0	0	255700	0.825202	0.210064	1.92466	0.924954	Q8IUX4;Q9HC16-3;Q8IUX4-2;Q8IUX4-3	Q8IUX4	DNA dC->dU-editing enzyme APOBEC-3F	APOBEC3F
15.9624	15.3613	15.9786	20.4685	16.1085	16.4983		5	23.7	20.863	0	15.71	0	0	0	9	0	0	1432500	0.613673	0.33419	1.92433	0.799249	P07305;P07305-2	P07305;P07305-2	Histone H1.0;Histone H1.0, N-terminally processed	H1F0
16.1295	15.5349	15.523	19.3724	16.5659	16.9335		4	43	26.287	0	9.6136	0	0	0	7	0	0	475870	0.98346	0.165022	1.89481	0.995628	J3KR33;A0JLT2-2;A0JLT2	J3KR33;A0JLT2-2;A0JLT2	Mediator of RNA polymerase II transcription subunit 19	MED19
20.2771	20.6667	20.4487	21.2942	22.5271	23.2125		11	29.3	40.513	0	64.147	1	1	5	6	13	24	1842300	1.51775	0.087428	1.88047	1.1959	Q9UBS4;H7C2Y5	Q9UBS4	DnaJ homolog subfamily B member 11	DNAJB11
16.3948	16.1564	15.5741	18.3686	17.7194	17.657		3	14.6	42.008	0	9.4931	0	0	0	3	1	0	133080	2.30681	0.0467358	1.87326	1.40484	Q5T280	Q5T280	Putative methyltransferase C9orf114	C9orf114
14.6588	15.6004	14.885	18.2968	16.2422	16.2247		3	8.8	35.66	0	5.7325	0	0	0	3	0	0	776040	1.18357	0.130829	1.8732	1.07404	P03886	P03886	NADH-ubiquinone oxidoreductase chain 1	MT-ND1
15.5073	16.9163	15.6343	17.6895	19.2241	16.7461		3	5	85.146	0	25.738	0	0	0	1	3	1	31902	1.03054	0.155783	1.86728	1.00888	G5E9W2;Q9P2E5;Q9P2E5-2	G5E9W2;Q9P2E5;Q9P2E5-2	Chondroitin sulfate glucuronyltransferase	CHPF2
14.6722	18.2896	17.6308	18.7107	19.0912	18.3833		6	15.5	49.436	0	11.381	0	0	1	4	1	2	377700	0.757855	0.251666	1.86423	0.874808	Q3LIE7;Q15392-2;Q15392;H7C4B7	Q3LIE7;Q15392-2;Q15392;H7C4B7	Delta(24)-sterol reductase	Nbla03646;DHCR24
16.7183	14.5884	16.5941	18.806	17.3439	17.2748		4	11	63.067	0	15.265	2	0	1	4	0	0	165790	1.01449	0.165453	1.8413	0.99431	Q8N2H3	Q8N2H3	Pyridine nucleotide-disulfide oxidoreductase domain-containing protein 2	PYROXD2
15.3208	14.2887	16.7198	16.4253	17.0278	18.373		2	19.7	15.396	0.0059669	2.5274	0	0	0	1	0	1	66165	0.942038	0.186598	1.83228	0.959423	Q8N490-2	Q8N490-2
15.6615	15.3753	15.3701	16.6884	17.6558	17.5066		2	0.9	197.4	0.00058789	3.6989	0	0	0	2	1	0	25391	2.34266	0.0488357	1.81462	1.37917	Q15746-4;Q15746-5;Q15746-2;Q15746-3;Q15746-6;Q15746;Q15746-9;Q15746-11;Q15746-7	Q15746-4;Q15746-5;Q15746-2;Q15746-3;Q15746-6;Q15746;Q15746-9;Q15746-11;Q15746-7	Myosin light chain kinase, smooth muscle;Myosin light chain kinase, smooth muscle, deglutamylated form	MYLK
14.1972	16.3092	14.6073	17.0701	16.4002	17.0683		3	6.8	55.392	0.002546	3.081	0	0	0	2	0	0	47569	1.24148	0.130805	1.8083	1.07384	Q9BUB4;H3BP18;H3BV89;H3BSM1;H3BU72;Q9BUB4-2	Q9BUB4;H3BP18	tRNA-specific adenosine deaminase 1	ADAT1
15.7203	15.8139	17.9064	18.0292	18.0126	18.7771		7	8.6	129.54	0	47.668	0	0	1	11	0	1	107170	1.11392	0.153794	1.79278	1.02045	Q8IY37;F5H3Y4	Q8IY37;F5H3Y4	Probable ATP-dependent RNA helicase DHX37	DHX37
16.3697	15.2788	15.7608	16.6544	18.3455	17.7632		1	9.2	20.175	0	10.695	0	0	0	1	2	2	207390	1.41374	0.108631	1.78462	1.12388	K7EPU3;Q9BT22	K7EPU3;Q9BT22	Chitobiosyldiphosphodolichol beta-mannosyltransferase	ALG1
14.4063	17.1606	16.935	18.224	18.0518	17.574		3	17.4	31.616	0	11.076	0	2	1	5	2	2	301720	0.921096	0.203381	1.78261	0.936216	Q32MN6;P20226-2;P20226;Q6SJ96;H0Y6D8	Q32MN6;P20226-2;P20226;Q6SJ96	TATA-box-binding protein;TATA box-binding protein-like protein 2	TBP;TBPL2
20.4953	13.577	18.0877	17.4325	19.7475	20.3254		2	11.7	24.792	0.0051969	2.6319	3	0	2	0	1	2	408680	0.331924	0.675262	1.78181	0.554744	D3DRR9;Q86WR7	D3DRR9;Q86WR7	Proline and serine-rich protein 2	C10orf47;PROSER2
14.4503	15.5413	16.1006	17.4805	16.9007	17.0496		2	6.9	49.68	0	8.1801	0	0	0	2	0	0	88548	1.58668	0.0909427	1.7795	1.17472	Q6ZUT6-4;Q6ZUT6;H0YM82;Q6ZUT6-3;Q6ZUT6-2	Q6ZUT6-4;Q6ZUT6;H0YM82;Q6ZUT6-3;Q6ZUT6-2	Uncharacterized protein C15orf52	C15orf52
16.3621	15.9964	14.9895	15.9542	18.5119	18.1605		2	10	30.529	0	16.862	0	0	1	1	1	2	102160	0.913239	0.208714	1.75951	0.926281	A0A087WV67;A0A087WT23;O00124-3;O00124;A0A087WUA4;O00124-2	A0A087WV67;A0A087WT23;O00124-3;O00124;A0A087WUA4;O00124-2	UBX domain-containing protein 8	UBXN8
15.925	15.7154	14.5801	16.2357	17.2779	17.9842		2	5.4	75.561	0	7.0098	0	0	0	2	0	0	40358	1.25558	0.135171	1.75907	1.06122	Q99661-2;Q99661;Q5JR89;H0Y5Z9;Q5JR91	Q99661-2;Q99661;Q5JR89	Kinesin-like protein KIF2C	KIF2C
13.7454	15.1058	16.6322	15.1278	16.0321	19.5991		2	2.7	93.453	0.00030148	4.0895	0	0	0	0	0	3	13336	0.477163	0.4931	1.75851	0.676491	Q14574-2;Q14574	Q14574-2;Q14574	Desmocollin-3	DSC3
14.9777	14.8648	15.9475	17.4879	16.8032	16.7706		3	8.2	49.192	0	36.637	0	0	0	10	0	0	104030	1.87303	0.0735589	1.75727	1.2413	Q9H0U9	Q9H0U9	Testis-specific Y-encoded-like protein 1	TSPYL1
16.618	17.0789	16.7828	18.3013	19.305	18.1328		3	13.4	35.071	0	8.4213	1	0	0	3	3	1	272330	1.96422	0.0705427	1.75311	1.26127	H7BZ81;Q6NUM9-2;Q6NUM9;H7C3J0;H0YGU3;H7BZ16	H7BZ81;Q6NUM9-2;Q6NUM9;H7C3J0	All-trans-retinol 13,14-reductase	RETSAT
16.9723	15.2779	15.1084	15.8104	18.4896	18.3174		1	5.5	46.939	0.0011544	3.3387	0	0	0	0	1	1	62256	0.768187	0.275421	1.75291	0.854841	Q9Y2T2	Q9Y2T2	AP-3 complex subunit mu-1	AP3M1
15.4396	18.8282	18.1277	18.9775	19.9168	18.7381		6	35.7	25.13	0	15.449	0	1	1	7	6	0	338990	0.731228	0.293842	1.74565	0.833786	Q9BQD7;J3KMW5;H3BQW1;H3BPE8	Q9BQD7;J3KMW5;H3BQW1;H3BPE8	Protein FAM173A	FAM173A
19.723	15.6389	18.5259	19.1473	20.0658	19.9083		2	2.4	160.33	0.00059154	3.798	1	0	0	2	1	3	176330	0.631312	0.359783	1.74455	0.777127	E7EWC2;F5H7S7;Q13576;Q13576-3;Q13576-2;D6R939	E7EWC2;F5H7S7;Q13576;Q13576-3;Q13576-2	Ras GTPase-activating-like protein IQGAP2	IQGAP2
17.1377	18.5137	16.3659	20.1754	18.8997	18.1522		7	41.3	24.347	0	56.813	0	2	0	13	4	0	386960	0.942119	0.204697	1.73663	0.932561	Q9UL25	Q9UL25	Ras-related protein Rab-21	RAB21
17.3023	15.0375	15.4508	17.9382	17.3736	17.6545		3	9.4	43.088	0.00058997	3.7557	1	0	1	1	1	0	357690	1.13446	0.156536	1.72519	1.00584	Q96CB9;Q96CB9-4;A0A087X0V6;A0A087WUV3;M0R1K5;Q96CB9-2	Q96CB9;Q96CB9-4	5-methylcytosine rRNA methyltransferase NSUN4	NSUN4
14.7484	18.5235	18.8314	20.3685	17.7337	19.1723		5	29	49.303	0	235.53	0	1	2	9	0	1	629250	0.495541	0.478443	1.72372	0.684647	B1AMS2;Q14141-2;Q14141-4;Q14141;Q14141-3	B1AMS2;Q14141-2;Q14141-4;Q14141	Septin-6	2006-09-01
16.4896	15.5004	15.3243	16.3243	17.3848	18.764		1	12.9	24.286	0	6.0156	0	0	0	0	0	1	164890	1.01655	0.185449	1.71958	0.958533	Q86XA6;P15291-2;P15291	Q86XA6;P15291-2;P15291	Beta-1,4-galactosyltransferase 1;Lactose synthase A protein;N-acetyllactosamine synthase;Beta-N-acetylglucosaminylglycopeptide beta-1,4-galactosyltransferase;Beta-N-acetylglucosaminyl-glycolipid beta-1,4-galactosyltransferase;Processed beta-1,4-galactosyltransferase 1	B4GALT1
19.2095	20.4781	19.5091	21.3272	21.7682	21.2578		11	34.7	45.098	0	48.291	1	10	7	15	9	6	901460	1.84344	0.0816277	1.71882	1.21483	P09543-2;P09543;C9K0L8;K7ERZ0;K7ERC4;K7EN66	P09543-2;P09543	2,3-cyclic-nucleotide 3-phosphodiesterase	CNP
20.1298	22.3364	21.6933	24.0372	23.0535	22.2191		10	73.9	18.491	0	28.621	0	3	1	14	0	0	7228600	0.956935	0.205418	1.71679	0.933106	O75947;O75947-2;F5H608	O75947;O75947-2	ATP synthase subunit d, mitochondrial	ATP5H
18.5602	17.8799	15.5936	20.0042	18.5968	18.5761		9	13.8	121.17	0	33.937	1	0	0	13	0	1	239970	0.779461	0.275168	1.71447	0.851239	Q9Y6K5;F8VWK9;F8VS35	Q9Y6K5	2-5-oligoadenylate synthase 3	OAS3
15.1644	14.9247	14.9493	16.9421	16.4225	16.7819		2	11.4	37.188	0	46.832	0	0	0	4	0	0	95837	3.23852	0.043732	1.70271	1.45349	Q5TH61;Q9NVH1-3;Q9NVH1-2;Q9NVH1;B1AK20	Q5TH61;Q9NVH1-3;Q9NVH1-2;Q9NVH1;B1AK20	DnaJ homolog subfamily C member 11	DNAJC11
15.1805	15.7404	14.884	15.7224	16.6402	18.544		1	3.4	48.659	0	13.868	0	0	0	2	1	4	47295	0.914755	0.221904	1.70053	0.910329	I3L4X8;H3BM21;P05106-2;P05106-3;P05106	I3L4X8;H3BM21;P05106-2;P05106-3;P05106	Integrin beta;Integrin beta-3	ITGB3
18.3107	17.3537	17.1321	20.9687	18.5144	18.4089		5	28	26.888	0	67.565	1	0	0	9	0	1	710660	0.867323	0.241093	1.69851	0.888764	Q86V81;E9PB61	Q86V81;E9PB61	THO complex subunit 4	ALYREF
16.3491	18.9022	16.3859	22.16	17.1572	17.3982		1	47.4	17.149	0	34.522	0	2	0	10	0	0	2138800	0.388813	0.609068	1.69273	0.597078	P15531;P15531-2;E7ERL0;E5RHP0;C9K028	P15531;P15531-2;E7ERL0	Nucleoside diphosphate kinase A	NME1
13.4371	16.0132	15.6891	16.167	18.0186	16.0181		1	24.8	16.29	0.0049451	2.691	0	0	0	2	0	2	17351	0.749396	0.297717	1.68811	0.829716	F8W1R7;G3V1V0;P60660-2;P60660;G3V1Y7	F8W1R7;G3V1V0;P60660-2;P60660	Myosin light polypeptide 6	MYL6
17.815	19.2495	18.6899	20.9316	19.9584	19.9241		3	40.7	16.694	0	65.115	0	1	0	9	5	3	2021100	1.46978	0.120051	1.68656	1.1007	J3KNF8;D6RFH4;H3BUX2;O43169	J3KNF8;D6RFH4;H3BUX2;O43169	Cytochrome b5 type B	CYB5B
15.2166	15.5379	15.6149	16.8488	18.2469	16.3278		3	27.1	19.382	0.00059137	3.7845	0	0	0	4	1	0	117250	1.34485	0.135579	1.68467	1.06235	A0A0B4J287;Q9H0A8;H3BM91;Q9H0A8-3;Q9H0A8-2;H3BTV9;H3BRX0;H3BPG2;H3BQF2	A0A0B4J287;Q9H0A8;H3BM91;Q9H0A8-3;Q9H0A8-2	COMM domain-containing protein 4	COMMD4
16.373	18.9585	18.2074	19.9223	19.0968	19.5683		8	18.5	76.666	0	44.01	0	1	0	10	1	1	337920	0.980675	0.204654	1.68281	0.932687	Q9BQ70;H3BMJ8;Q9H7D3;H3BSP8;H3BTU3;H3BS87;H3BQ53;Q9H384;H3BRP4;H3BSS3	Q9BQ70;H3BMJ8;Q9H7D3;H3BSP8;H3BTU3	Transcription factor 25	TCF25
16.7001	17.0832	18.4708	20.5659	18.2465	18.4883		11	17.8	83.654	0	26.658	0	0	2	12	0	1	365010	0.857703	0.248154	1.68222	0.879957	Q13823;H0YG10	Q13823	Nucleolar GTP-binding protein 2	GNL2
16.2529	15.9013	14.993	17.6358	16.6403	17.9164		4	7	83.532	0	14.833	0	0	0	4	0	0	45880	1.44895	0.120925	1.68175	1.09259	Q05823;Q05823-2	Q05823;Q05823-2	2-5A-dependent ribonuclease	RNASEL
16.1845	17.6135	16.3957	17.642	18.2547	19.3185		1	3.1	40.228	0.0017241	3.2562	0	2	0	1	1	2	107000	1.18873	0.156501	1.67387	1.00717	Q12907	Q12907	Vesicular integral-membrane protein VIP36	LMAN2
15.2017	15.3898	16.8406	17.5374	18.1114	16.7922		1	15.4	14.874	0	18.948	0	0	1	1	3	0	39815	1.21924	0.156366	1.66963	1.01597	O95295	O95295	SNARE-associated protein Snapin	SNAPIN
15.8007	15.6343	16.5554	17.5363	17.6357	17.7612		1	61.6	29.366	0.0025474	3.0855	0	0	0	3	0	1	156330	2.32025	0.0659323	1.64756	1.27642	V9GYF0	V9GYF0		ARHGEF2
14.3005	15.8598	14.8555	17.3815	16.6697	15.9031		2	6.7	43.832	0.00030285	4.1495	0	0	0	3	0	0	52022	1.23723	0.156181	1.6462	1.01313	Q96DP5;H3BTN9;Q96DP5-2	Q96DP5;H3BTN9;Q96DP5-2	Methionyl-tRNA formyltransferase, mitochondrial	MTFMT
20.179	19.492	20.5979	22.2183	21.5592	21.4279		3	31.5	15.156	0	93.168	4	1	12	15	3	3	7712000	1.81644	0.0925171	1.64552	1.17152	J3QL05;J3KP15;Q01130-2;Q01130;Q9BRL6-2;Q9BRL6	J3QL05;J3KP15;Q01130-2;Q01130	Serine/arginine-rich splicing factor 2	SRSF2
17.3383	17.3712	17.1873	20.5174	18.1791	18.1334		9	27.7	47.484	0	17.709	1	2	0	16	1	0	470300	0.976372	0.214067	1.64437	0.919058	O14733;O14733-4;O14733-3;O14733-2	O14733;O14733-4;O14733-3;O14733-2	Dual specificity mitogen-activated protein kinase kinase 7	MAP2K7
17.2426	16.368	14.8834	19.4761	16.8658	17.0786		4	37.6	22.281	0	34.614	3	0	0	14	0	1	379510	0.689773	0.34658	1.64219	0.78809	B8ZZ87;Q6NZ67;Q6P582;H7BZ50;H7C173;H7C202;H7C293	B8ZZ87;Q6NZ67;Q6P582;H7BZ50;H7C173;H7C202	Mitotic-spindle organizing protein 2B;Mitotic-spindle organizing protein 2A	MZT2B;MZT2A
14.5731	16.0983	15.3341	17.5775	16.954	16.3922		3	2.4	191.16	0	5.6554	0	0	0	3	0	0	36496	1.37253	0.13925	1.63938	1.05243	Q14999;Q14999-2	Q14999;Q14999-2	Cullin-7	CUL7
15.4706	15.3449	14.7081	16.9729	16.3277	17.1395		4	15.6	33.165	0	47.352	1	0	2	3	0	0	686540	2.06041	0.0798948	1.63882	1.22116	Q5VZE5-2;Q5VZE5	Q5VZE5-2;Q5VZE5	N-alpha-acetyltransferase 35, NatC auxiliary subunit	NAA35
15.8389	16.1986	15.0661	17.3407	17.365	17.305		5	10.5	76.09	0	39.936	0	1	1	6	0	0	171170	2.09132	0.0798782	1.63574	1.22571	O43164-2;O43164;Q8NG27-2;Q8NG27-3;Q8NG27	O43164-2;O43164	E3 ubiquitin-protein ligase Praja-2	PJA2
17.1974	17.3304	19.2646	20.6662	18.8346	19.1971		9	18.6	75.44	0	44.084	0	0	3	10	0	0	324070	0.873205	0.251819	1.63522	0.873669	E7EW05;Q9NVU7;Q9NVU7-2;F8W8T7;D6RC74	E7EW05;Q9NVU7;Q9NVU7-2	Protein SDA1 homolog	SDAD1
14.2429	15.9569	14.6602	15.6299	17.0313	17.1029		1	3.8	61.005	0	48.657	0	0	0	4	3	4	32408	1.09102	0.186112	1.63471	0.959072	Q96S52-2;Q96S52	Q96S52-2;Q96S52	GPI transamidase component PIG-S	PIGS
15.861	17.2235	16.9287	18.6539	18.0076	18.2481		2	18	15.108	0	15.324	0	0	1	5	1	1	610340	1.63843	0.109035	1.6321	1.12187	H3BPG5;H3BV80;H3BMS0;H3BMM9;H3BTC0;Q15287-3;Q15287-2;Q15287	H3BPG5;H3BV80;H3BMS0;H3BMM9;H3BTC0;Q15287-3;Q15287-2;Q15287	RNA-binding protein with serine-rich domain 1	RNPS1
16.7691	17.4332	19.6689	20.8987	17.66	20.208		3	30.7	15.763	0	6.7565	0	0	1	5	0	1	1470600	0.547258	0.454577	1.63182	0.70374	A0A0B4J1Z1;C9JAB2;Q16629-3;Q16629-2;Q16629-4;Q16629	A0A0B4J1Z1;C9JAB2;Q16629-3;Q16629-2;Q16629-4;Q16629	Serine/arginine-rich splicing factor 7	SRSF7
15.3641	15.7944	16.5019	17.8596	16.9296	17.7411		3	16.2	34.342	0	7.9886	0	0	0	3	0	0	154570	1.67048	0.107498	1.62327	1.12564	P43355	P43355	Melanoma-associated antigen 1	MAGEA1
15.7637	14.7212	15.664	16.1709	17.8122	17.0185		2	43.2	10.245	0.00030665	4.3322	0	0	0	3	0	0	159010	1.30932	0.153901	1.61755	1.0246	K7EKS1;P36954;K7EK49	K7EKS1;P36954;K7EK49	DNA-directed RNA polymerase II subunit RPB9	POLR2I
18.0546	15.2284	13.6241	12.4376	20.0193	19.2855		1	5	24.267	0.0092227	2.2009	1	0	0	0	1	1	166750	0.230664	0.892832	1.61175	0.430986	O95716	O95716	Ras-related protein Rab-3D	RAB3D
19.4168	19.0118	14.7433	18.8585	19.8146	19.3156		6	20.5	56.101	0	17.385	2	1	0	7	4	1	297580	0.455374	0.557997	1.60562	0.637099	Q5SQP8;P56545;P56545-2;A0A087WYL1	Q5SQP8;P56545;P56545-2	C-terminal-binding protein 2	CTBP2
16.6492	13.9828	15.2057	18.5176	16.5696	15.5651		4	14	54.813	0	73.493	1	0	0	6	0	0	156330	0.62228	0.400179	1.60485	0.743076	Q12894;Q12894-2;H7C444;H7C2Z4;F8WEI6	Q12894;Q12894-2;H7C444	Interferon-related developmental regulator 2	IFRD2
16.1854	14.9312	14.6861	20.0958	15.2416	15.2547		7	25.6	29.096	0	12.937	0	0	0	8	0	0	316210	0.402189	0.610794	1.59649	0.595417	Q00059;Q00059-2;H7BYN3	Q00059;Q00059-2;H7BYN3	Transcription factor A, mitochondrial	TFAM
21.9706	21.8012	21.488	23.4754	24.2167	22.3278		10	42.5	35.422	0	65.911	6	8	7	21	26	12	5272600	1.31	0.155743	1.58675	1.01236	P08574	P08574	Cytochrome c1, heme protein, mitochondrial	CYC1
15.5956	16.0747	15.0223	17.4397	16.9156	17.0685		2	10.6	41.676	0.00030012	4.0339	0	0	0	4	0	0	59160	2.00366	0.0908898	1.57708	1.17543	Q96QE5;J3KTG7;Q96QE5-4	Q96QE5;J3KTG7;Q96QE5-4	Transcription elongation factor, mitochondrial	TEFM
20.0785	19.692	20.2005	22.0693	21.0678	21.5409		16	48.7	45.935	0	66.68	2	1	4	17	5	11	1147600	2.06096	0.0890762	1.56902	1.18209	E9PF19;Q9Y4P3;Q96E41;A0A087WXC6;F8WDI9	E9PF19;Q9Y4P3;Q96E41	Transducin beta-like protein 2	TBL2
15.2893	15.7235	14.9319	15.4296	17.3131	17.8943		2	7.4	44.272	0	17.522	0	0	0	0	1	2	29333	0.939915	0.248305	1.56413	0.879568	Q8NBJ4-2;Q8NBJ4	Q8NBJ4-2;Q8NBJ4	Golgi membrane protein 1	GOLM1
20.4535	20.6385	20.9811	21.6957	23.2256	21.8031		33	31.3	184.7	0	271.78	4	4	8	31	24	10	642100	1.39891	0.154934	1.55049	1.02228	Q86VI3;F2Z2E2	Q86VI3;F2Z2E2	Ras GTPase-activating-like protein IQGAP3	IQGAP3
17.3622	18.2567	17.5052	17.6424	19.584	20.5457		1	3.6	41.522	0	9.5851	0	1	2	2	3	3	270440	0.797294	0.31092	1.54933	0.816387	O00767	O00767	Acyl-CoA desaturase	SCD
20.9011	21.289	20.3889	21.4508	22.943	22.821		16	46.8	67.867	0	180.32	12	13	14	53	34	18	2972700	1.3276	0.1604	1.54525	1.00031	A1L0T0;M0R026;E9PJS0;M0R1B5;E9PL44;M0QZX5;E9PNL1	A1L0T0;M0R026;E9PJS0	Acetolactate synthase-like protein	ILVBL
21.7686	21.7907	22.0038	22.9964	23.3406	23.8576		25	44.3	91.916	0	244.42	8	6	12	28	21	22	2471500	2.38665	0.0797	1.54381	1.22403	Q13724;Q13724-2;C9J8D4;C9JDQ1;B8ZZE2	Q13724;Q13724-2;C9J8D4	Mannosyl-oligosaccharide glucosidase	MOGS
19.9539	20.137	20.2418	20.6233	22.0311	22.2991		16	27.7	86.454	0	323.31	3	5	7	11	15	12	663460	1.36647	0.156216	1.5403	1.00904	Q96TA2;Q96I63;Q96TA2-3;Q96TA2-2;R4GNA5;Q5T8D1;Q5T8D2;Q6PJ89	Q96TA2;Q96I63;Q96TA2-3;Q96TA2-2	ATP-dependent zinc metalloprotease YME1L1	YME1L1
16.7161	16.8364	18.2954	20.7282	17.718	18.0218		7	46.8	25.384	0	27.082	0	0	1	14	0	0	592820	0.641849	0.40314	1.54007	0.739317	Q8TAE8	Q8TAE8	Growth arrest and DNA damage-inducible proteins-interacting protein 1	GADD45GIP1
14.6208	14.7646	15.6095	16.8874	17.0121	15.7119		3	3.9	169.86	0	5.1125	0	0	0	5	0	0	30024	1.39001	0.155923	1.53884	1.01481	P10071;C9J9N4	P10071;C9J9N4	Transcriptional activator GLI3;Transcriptional repressor GLI3R	GLI3
18.1475	18.4176	18.2487	19.1723	19.8608	20.3452		5	9.7	75.475	0	48.834	1	1	2	6	4	9	278130	1.91727	0.106396	1.52151	1.12765	P28288;P28288-2;P28288-3	P28288;P28288-2	ATP-binding cassette sub-family D member 3	ABCD3
16.8796	17.4355	14.7433	16.9723	18.9566	17.667		3	32.2	14.478	0	7.0105	1	0	0	2	3	1	347100	0.683981	0.383031	1.51248	0.754111	C9JYQ9;H0Y8C2;Q6P5R6	C9JYQ9;H0Y8C2;Q6P5R6	60S ribosomal protein L22-like 1	RPL22L1
16.3515	14.8363	15.9985	16.2979	17.3203	18.104		2	2.8	114.59	0.0019892	3.1368	0	0	0	2	0	0	27364	1.02138	0.237254	1.51194	0.892048	Q86V48-2;Q86V48-3;Q86V48	Q86V48-2;Q86V48-3;Q86V48	Leucine zipper protein 1	LUZP1
16.06	14.4552	14.5674	16.5322	16.6565	16.4089		2	6.1	88.661	0	6.3022	0	0	0	3	0	0	25859	1.34767	0.17089	1.50501	0.988736	D6RAZ0;H0YAM8;F2Z2L2;E9PD12;Q96AX9-10;Q96AX9-8;Q96AX9-7;Q96AX9-4;Q96AX9-6;Q96AX9-5;Q96AX9-2;Q96AX9-12;Q96AX9-3;Q96AX9;Q96AX9-11;Q96AX9-13;Q96AX9-14;J3QR95;Q96AX9-9	D6RAZ0;H0YAM8;F2Z2L2;E9PD12;Q96AX9-10;Q96AX9-8;Q96AX9-7;Q96AX9-4;Q96AX9-6;Q96AX9-5;Q96AX9-2;Q96AX9-12;Q96AX9-3;Q96AX9;Q96AX9-11;Q96AX9-13;Q96AX9-14;J3QR95;Q96AX9-9	E3 ubiquitin-protein ligase MIB2	MIB2
16.7477	15.8553	15.5036	17.0001	17.9608	17.6367		2	5	46.665	0.0044444	2.8256	2	0	0	1	1	1	80063	1.48926	0.153316	1.497	1.02147	E9PID8;E7EWR4;P33240-2;P33240;A0A0A0MT56;Q9H0L4	E9PID8;E7EWR4;P33240-2;P33240;A0A0A0MT56;Q9H0L4	Cleavage stimulation factor subunit 2;Cleavage stimulation factor subunit 2 tau variant	CSTF2;CSTF2T
18.0232	17.0783	17.2627	18.6448	19.2024	19.0022		5	20.3	56.777	0	20.876	2	0	0	6	2	5	277030	1.96678	0.109045	1.49507	1.12243	Q92575;F8WB86;Q6PJ80;C9JLR4	Q92575	UBX domain-containing protein 4	UBXN4
15.1339	17.2085	17.7362	18.4143	17.4784	18.6675		4	5.2	84.918	0	7.8092	1	1	2	5	0	1	145270	0.790251	0.334455	1.49387	0.797728	Q9Y3T9	Q9Y3T9	Nucleolar complex protein 2 homolog	NOC2L
16.259	16.2521	17.4591	19.0441	17.0937	18.2979		6	19.6	65.821	0	48.257	0	0	2	12	1	1	166760	1.00401	0.249494	1.48849	0.877888	A8MQB8;G3V0J0;Q06787-6;Q06787-2;Q06787-4;Q06787-7;Q06787-8;Q06787-5;Q06787-9;Q06787-3;Q06787;A0A087WXI3;G8JLE9;R9WNI0;A0A087WWR6;Q8IXW7;A0A087WY29	A8MQB8;G3V0J0;Q06787-6;Q06787-2;Q06787-4;Q06787-7;Q06787-8;Q06787-5;Q06787-9;Q06787-3;Q06787;A0A087WXI3;G8JLE9;R9WNI0	Fragile X mental retardation protein 1	FMR1
20.313	21.966	21.9086	23.1767	22.4624	22.9949		36	48.1	129.63	0	323.31	4	11	16	64	20	17	2612400	1.19588	0.203613	1.48214	0.936546	P11498;P11498-2;E9PRE7;E9PS68	P11498	Pyruvate carboxylase, mitochondrial	PC
15.4139	15.7898	17.9422	19.2596	16.5976	17.7317		5	20.7	54.389	0	28.907	0	0	3	5	1	2	338340	0.60159	0.453785	1.48099	0.704444	Q9NZM5;M0QX73;M0QZ34	Q9NZM5	Glioma tumor suppressor candidate region gene 2 protein	GLTSCR2
17.7553	18.5766	17.6286	19.6839	19.3981	19.3151		12	11.4	156.26	0	55.922	1	2	1	13	1	0	196500	2.01779	0.109399	1.47892	1.12256	P78357;K7EMM9	P78357;K7EMM9	Contactin-associated protein 1	CNTNAP1
18.5178	17.7171	15.8057	17.2659	20.0387	19.1494		1	7.4	16.511	0.0011554	3.3551	1	1	0	1	2	2	195490	0.570451	0.479753	1.47116	0.685246	Q15828	Q15828	Cystatin-M	CST6
16.7146	18.3594	16.0367	20.0026	18.6119	16.9045		1	8	20.161	0	5.796	0	1	0	3	2	0	1173300	0.579158	0.470075	1.46944	0.68969	C9JA28;Q9UNL2;Q9UNL2-2	C9JA28;Q9UNL2;Q9UNL2-2	Translocon-associated protein subunit gamma	SSR3
15.4367	18.554	19.6785	20.5837	18.3002	19.1869		10	17.4	95.581	0	13.631	0	0	3	10	0	0	337300	0.439431	0.607813	1.46722	0.603229	Q9BUQ8;F8VVA2	Q9BUQ8	Probable ATP-dependent RNA helicase DDX23	DDX23
18.2112	17.2745	18.9017	20.4485	19.1567	19.182		7	18	67.497	0	114.92	3	0	3	16	4	0	422240	1.08453	0.232594	1.46662	0.896601	Q9Y2R4;A0A087X121	Q9Y2R4	Probable ATP-dependent RNA helicase DDX52	DDX52
14.4741	17.5493	19.3188	20.3519	18.0394	17.3433		1	56	42.009	0.00029797	3.9192	0	0	3	4	0	0	431570	0.363251	0.695504	1.46408	0.545827	P62736;P63267;C9JFL5;F6UVQ4;F6QUT6	P62736;P63267	Actin, aortic smooth muscle;Actin, gamma-enteric smooth muscle	ACTA2;ACTG2
18.9996	14.6911	15.7488	19.443	16.8459	17.5385		6	28.9	38.359	0	37.2	1	1	1	14	5	0	315390	0.411292	0.63584	1.46263	0.58247	Q8N0V3;Q8N0V3-2;K7EIS1	Q8N0V3	Putative ribosome-binding factor A, mitochondrial	RBFA
15.4051	16.3059	15.427	17.6452	16.8418	17.0026		4	6	95.303	0	5.0919	0	0	0	4	0	0	71352	1.7066	0.142631	1.45056	1.0473	O15516;H7C0J4;C9JK03;H7C0Z2;H7BZA3;Q99743	O15516	Circadian locomoter output cycles protein kaput	CLOCK
17.0333	14.0845	14.6552	16.6863	16.4375	16.9998		2	6.2	60.585	0.0079576	2.253	0	0	0	2	0	0	48740	0.723234	0.381984	1.45017	0.756281	Q9NUQ3;Q9NUQ3-2	Q9NUQ3;Q9NUQ3-2	Gamma-taxilin	TXLNG
14.3389	13.892	14.8111	16.1852	14.893	16.3052		1	11.1	13.525	0.0044568	2.8652	1	0	1	0	2	0	18918	1.294	0.191641	1.44714	0.949441	H0Y8X1;A0A087X1I3;D6RFM5;P31040-3;P31040-2;P31040	H0Y8X1;A0A087X1I3;D6RFM5;P31040-3;P31040-2;P31040	Succinate dehydrogenase [ubiquinone] flavoprotein subunit, mitochondrial	SDHA
17.0156	15.0671	16.4271	15.9076	18.332	18.6079		1	7.6	23.687	0	47.399	1	0	0	1	1	1	253060	0.629871	0.445792	1.44586	0.710914	F5GYV5;H7BZV4;A0A0C4DG62;F8WCT1;F5H7X4;Q66PJ3-7;Q66PJ3-4;Q66PJ3-3;Q66PJ3-2;Q66PJ3	F5GYV5;H7BZV4;A0A0C4DG62;F8WCT1;F5H7X4;Q66PJ3-7;Q66PJ3-4;Q66PJ3-3;Q66PJ3-2;Q66PJ3	ADP-ribosylation factor-like protein 6-interacting protein 4	ARL6IP4
22.3312	22.161	21.2187	22.2147	23.8283	23.976		17	33.2	80.419	0	138.43	10	6	3	31	37	26	3299700	1.01861	0.263331	1.43603	0.864165	O95573;F5GWH2;C9JC11;F5H062	O95573	Long-chain-fatty-acid--CoA ligase 3	ACSL3
19.6521	19.039	18.5506	19.6901	21.1623	20.6949		6	26.1	45.468	0	81.22	2	1	0	8	8	7	635990	1.25076	0.205168	1.43521	0.932758	Q9HCU5;B5MC98;F8WCS5;H7C2N7	Q9HCU5;B5MC98	Prolactin regulatory element-binding protein	PREB
16.9281	16.7874	16.7109	20.2004	18.017	16.5056		8	20.6	78.863	0	88.561	1	0	0	11	1	0	284260	0.59627	0.46921	1.43221	0.690442	O00566;U3KQ48	O00566	U3 small nucleolar ribonucleoprotein protein MPP10	MPHOSPH10
19.0239	19.4571	20.8419	22.3478	20.0564	21.1927		4	20	38.418	0	19.39	1	0	4	16	2	2	2853400	0.762937	0.371186	1.42467	0.766303	Q13247-3;Q13247;Q13247-2	Q13247-3;Q13247	Serine/arginine-rich splicing factor 6	SRSF6
14.6569	15.4143	16.0109	16.1002	17.3334	16.9204		3	21.3	30.561	0	7.7342	0	0	1	2	0	1	81450	1.25245	0.206917	1.42397	0.928452	H3BTA2;P60510;H3BV22;I3L4X0	H3BTA2;P60510;H3BV22	Serine/threonine-protein phosphatase;Serine/threonine-protein phosphatase 4 catalytic subunit	PPP4C
18.2947	18.4372	18.0731	18.9248	20.3876	19.752		3	13.4	42.316	0	13.608	2	1	0	5	2	2	1162200	1.50443	0.170702	1.41984	0.988375	Q5T760;Q05519-2;Q05519;B4DWT1;Q5T757	Q5T760;Q05519-2;Q05519	Serine/arginine-rich splicing factor 11	SRSF11
16.1961	15.0393	16.3489	17.5498	17.0785	17.1983		2	7.8	45.95	0	85.708	0	0	0	3	0	0	139420	1.49782	0.172635	1.41409	0.984103	O94864-2;O94864	O94864-2;O94864	STAGA complex 65 subunit gamma	SUPT7L
13.7015	14.7764	16.3226	15.7505	16.2358	17.0272		1	2.6	52.748	0	5.7424	0	0	0	1	0	1	43328	0.762995	0.377944	1.40434	0.760407	D6REA1;Q9H173	D6REA1;Q9H173	Nucleotide exchange factor SIL1	SIL1
17.3088	17.8133	17.2449	18.6673	18.9834	18.9274		2	18.8	23.818	0	27.437	1	1	0	2	1	2	329920	2.62772	0.0931024	1.40369	1.16543	O15173;O15173-2	O15173;O15173-2	Membrane-associated progesterone receptor component 2	PGRMC2
20.2866	19.9565	20.7894	20.8079	22.0832	22.3297		15	25.2	69.81	0	47.806	3	2	10	16	23	10	962220	1.2368	0.220084	1.39613	0.912426	P08240;P08240-2	P08240;P08240-2	Signal recognition particle receptor subunit alpha	SRPR
18.7401	18.7788	18.3517	20.953	19.1466	19.9484		11	41.2	39.594	0	84.413	1	1	3	13	3	2	671350	1.21155	0.223998	1.39243	0.904139	Q9NYL9;H0YKU1;H0YNJ8;H0YNU8	Q9NYL9;H0YKU1;H0YNJ8	Tropomodulin-3	TMOD3
18.2877	17.2965	15.7813	19.2481	18.6265	17.6632		8	20.6	74.316	0	53.985	7	0	0	13	2	1	178480	0.739658	0.391024	1.39073	0.746747	Q7Z4V5;Q7Z4V5-2;Q7Z4V5-3;Q7Z4V5-4;A0A087WX58;K7EPS6;A0A087WT54;M0R0J3;Q9Y3E1;K7EJP7	Q7Z4V5;Q7Z4V5-2;Q7Z4V5-3;Q7Z4V5-4	Hepatoma-derived growth factor-related protein 2	HDGFRP2
16.5341	19.7377	16.4615	18.2169	20.3287	18.3558		2	12.2	16.073	0.00030193	4.1091	0	1	0	1	1	0	521350	0.471197	0.59848	1.38938	0.610059	Q9P0M9;D6RE11;D6RAN8;B3KN43;H7C5U8	Q9P0M9;D6RE11;D6RAN8;B3KN43;H7C5U8	39S ribosomal protein L27, mitochondrial	MRPL27
18.8247	18.137	18.6088	21.3377	19.4461	18.9527		22	31.3	115.73	0	210	2	1	4	27	3	4	657550	0.855163	0.340753	1.38866	0.791409	Q9H0A0;Q9H0A0-2;A0A087WV29;E9PJN6;E9PMU0	Q9H0A0;Q9H0A0-2;A0A087WV29	N-acetyltransferase 10	NAT10
14.3631	16.0198	14.5571	16.9355	15.8615	16.306		2	13	21.905	0.0046819	2.7262	0	0	0	3	0	0	51085	1.07152	0.264211	1.38767	0.862597	J3KS15;Q14197	J3KS15;Q14197	Peptidyl-tRNA hydrolase ICT1, mitochondrial	ICT1
14.5723	15.7231	14.5358	16.5523	16.1119	16.3095		2	3.6	71.085	0	5.6208	0	0	0	2	0	0	42698	1.55103	0.175333	1.38086	0.979269	Q9H6W3;Q9H6W3-2	Q9H6W3;Q9H6W3-2	Bifunctional lysine-specific demethylase and histidyl-hydroxylase NO66	NO66
21.2461	21.247	21.9057	22.3397	23.3295	22.8677		11	52.8	29.702	0	164.54	5	6	10	13	12	19	2640700	1.72822	0.156438	1.37938	1.01379	Q9Y5M8;H7C4H2;C9J5Z8	Q9Y5M8;H7C4H2	Signal recognition particle receptor subunit beta	SRPRB
17.7134	16.0233	16.6701	21.0851	16.067	17.3608		12	36.2	51.588	0	57.095	1	0	0	12	0	0	626290	0.360582	0.72572	1.36871	0.529954	Q1ED39;H3BPL4;H3BNU8;H3BMC9	Q1ED39;H3BPL4	Lysine-rich nucleolar protein 1	KNOP1
16.5388	16.3438	16.5788	18.3935	18.3424	16.808		3	12.6	45.034	0	37.031	0	0	0	4	1	0	138650	1.21735	0.237879	1.36082	0.892208	A2A2Q9;Q9Y312	A2A2Q9;Q9Y312	Protein AAR2 homolog	AAR2
20.4536	23.405	19.8694	24.5866	23.2595	19.9624		9	60	15.55	0	50.546	3	10	3	28	13	1	26353000	0.316902	0.804376	1.36018	0.493354	P0CW22;P08708;H0YN88;A0A075B716;H0YN73;H3BNC9	P0CW22;P08708;H0YN88;A0A075B716	40S ribosomal protein S17-like;40S ribosomal protein S17	RPS17L;RPS17
15.9344	17.7418	15.0141	17.0666	17.8346	17.8648		2	20	17.486	0	9.0615	0	1	0	7	1	0	455520	0.739423	0.40524	1.35856	0.737277	P24390-2;P24390;M0R1Y2;P33947-2;P33947	P24390-2;P24390;M0R1Y2;P33947-2;P33947	ER lumen protein-retaining receptor 1;ER lumen protein-retaining receptor;ER lumen protein-retaining receptor 2	KDELR1;KDELR2
15.4589	14.5136	15.4935	15.0962	15.7167	18.7126		2	5.3	57.825	0	32.471	0	0	0	0	1	2	27706	0.510257	0.573223	1.35314	0.62595	P05362;E7ESS4	P05362;E7ESS4	Intercellular adhesion molecule 1	ICAM1
15.7601	15.5895	16.294	16.4822	17.1505	18.0666		2	16.2	21.01	0.0059459	2.4949	0	0	0	2	0	0	89553	1.25435	0.232111	1.35185	0.897715	H7C1D4;E9PGT1;Q15631-2;Q15631	H7C1D4;E9PGT1;Q15631-2;Q15631	Translin	TSN
17.9282	17.8796	17.374	20.5852	18.2657	18.3835		7	41.3	22.843	0	17.076	0	1	1	9	0	1	565310	0.806311	0.376645	1.35088	0.761137	Q8WUK0;Q8WUK0-2;E9PQM0;Q8WUK0-3	Q8WUK0;Q8WUK0-2	Phosphatidylglycerophosphatase and protein-tyrosine phosphatase 1	PTPMT1
15.2861	15.8498	15.6657	17.3899	16.7073	16.7558		4	8	73.476	0	50.39	0	0	3	2	0	0	95547	2.09508	0.13578	1.3504	1.05873	G5E9W3;Q9UKF6	G5E9W3;Q9UKF6	Cleavage and polyadenylation specificity factor subunit 3	CPSF3
20.0181	20.1596	19.3852	19.6397	21.5018	22.4542		7	16.3	60.192	0	55.601	5	4	3	9	11	9	920890	0.714225	0.422993	1.34432	0.722712	K7ELL7;P14314-2;P14314;A0A0C4DGP4;K7EPW7;K7EKX1;K7EJ70	K7ELL7;P14314-2;P14314	Glucosidase 2 subunit beta	PRKCSH
15.75	17.4681	15.9819	19.2403	17.3266	16.6633		4	34	26.954	0	17.393	0	0	0	5	0	0	300700	0.644362	0.468494	1.34341	0.691926	Q8N2G6	Q8N2G6	Zinc finger CCHC domain-containing protein 24	ZCCHC24
17.0875	17.3759	17.8567	19.2299	17.8605	19.2463		9	9	163.54	0	28.267	0	0	3	6	0	1	109760	1.23044	0.242729	1.33885	0.886016	Q9UPV0-2;Q9UPV0;E9PR73;E9PIM2	Q9UPV0-2;Q9UPV0	Centrosomal protein of 164 kDa	CEP164
14.5011	17.2927	16.6787	17.3505	18.0527	17.0756		2	20.8	19.343	0	12.527	0	0	2	2	0	1	201780	0.677457	0.454613	1.33543	0.704528	O75607	O75607	Nucleoplasmin-3	NPM3
20.494	23.0502	19.4126	23.6668	23.0969	20.1779		5	32.7	18.898	0	53.703	3	9	2	17	13	2	9041000	0.363129	0.733901	1.32824	0.525688	P46783;F6U211;S4R435;Q9NQ39	P46783;F6U211;S4R435	40S ribosomal protein S10	RPS10;RPS10-NUDT3
18.3407	18.3696	19.312	20.649	18.8714	20.4823		1	24.9	98.594	0	45.713	0	1	6	20	0	2	407140	0.954796	0.326196	1.32674	0.803877	Q8TDD1;F8VRX4;H0YHH7;H0YHZ9	Q8TDD1	ATP-dependent RNA helicase DDX54	DDX54
17.37	17.5694	15.7652	17.5022	19.1864	17.988		5	18.6	32.113	0	11.1	1	2	1	3	6	0	136780	0.806384	0.384608	1.324	0.752555	O00625	O00625	Pirin	PIR
17.0835	17.2	15.3711	20.3017	17.0557	16.2615		4	34.6	22.337	0	23.867	0	2	0	7	0	0	670290	0.409637	0.670277	1.32145	0.557586	Q96AB3;Q96AB3-2;Q96AB3-3;K7ENV7;K7EKW4	Q96AB3;Q96AB3-2;Q96AB3-3;K7ENV7;K7EKW4	Isochorismatase domain-containing protein 2, mitochondrial	ISOC2
16.2385	15.273	18.3594	16.7793	18.2718	18.7798		2	9.2	37.773	0	5.6986	0	0	1	2	1	1	238330	0.532973	0.563171	1.32001	0.631137	Q5T171;Q9BRQ0	Q5T171;Q9BRQ0	Pygopus homolog 2	PYGO2
14.9977	15.8521	14.2728	16.0185	16.0346	17.0294		2	6.5	57.454	0	25.705	0	0	0	2	0	0	45481	1.09699	0.285186	1.31996	0.843012	Q86US8-3;Q86US8;K7ENH7;I3L3A9;I3L355;K7ELM2;K7EKV2;I3L176;I3L421;I3L1W8;I3L390;Q86US8-2	Q86US8-3;Q86US8;K7ENH7;I3L3A9;I3L355;K7ELM2;K7EKV2;I3L176;I3L421;I3L1W8;I3L390;Q86US8-2	Telomerase-binding protein EST1A	SMG6
17.5267	17.4534	17.6223	19.8579	18.4915	18.2021		9	15.4	100.77	0	55.401	2	1	2	13	0	3	179000	1.20613	0.256462	1.31636	0.870087	Q96JC1-2;Q96JC1	Q96JC1-2;Q96JC1	Vam6/Vps39-like protein	VPS39
15.7953	15.5519	15.7271	15.9104	16.6184	18.4909		1	1.9	86.238	0.00087159	3.4762	0	0	0	0	0	1	21732	0.784687	0.399631	1.31515	0.741681	P50416-2;P50416	P50416-2;P50416	Carnitine O-palmitoyltransferase 1, liver isoform	CPT1A
16.9251	18.0338	19.4281	20.2707	17.8608	20.1977		12	23.7	74.494	0	170.39	0	0	4	12	0	1	291720	0.540932	0.561425	1.31406	0.633978	O75330-4;O75330-2;O75330;O75330-3;E5RIH2;E5RI30	O75330-4;O75330-2;O75330;O75330-3	Hyaluronan mediated motility receptor	HMMR
14.5589	14.9331	15.5324	16.4813	15.7646	16.7105		2	3.7	83.812	0.0041946	2.917	1	0	0	1	0	0	69398	1.50789	0.204236	1.31069	0.934915	E7ER61;P36888-2;P36888	E7ER61;P36888-2;P36888	Receptor-type tyrosine-protein kinase FLT3	FLT3
18.0451	18.4655	17.6762	21.9103	18.6729	17.5346		7	42	21.646	0	29.831	1	2	1	9	1	0	1836200	0.419729	0.667645	1.31034	0.562278	P16455	P16455	Methylated-DNA--protein-cysteine methyltransferase	MGMT
15.222	17.0927	17.2492	17.1137	18.5056	17.8752		2	6	44.882	0	39.165	0	2	0	2	2	0	106300	0.790101	0.399959	1.31025	0.742128	P11279;P11279-2	P11279;P11279-2	Lysosome-associated membrane glycoprotein 1	LAMP1
14.2107	16.3554	17.0426	16.8518	17.3014	17.3857		1	21.6	8.3206	0	14.588	0	0	1	2	1	1	202910	0.685998	0.455783	1.31005	0.701019	H0Y698;Q9BR14;E9PMC4;E9PIS4;H7C5A7;E9PJN0;O14734	H0Y698;Q9BR14;E9PMC4;E9PIS4;H7C5A7;E9PJN0;O14734	Acyl-coenzyme A thioesterase 8	ACOT8
15.0352	15.1081	14.5945	16.4209	16.3352	15.8979		1	5.5	45.809	0.0044543	2.8619	0	0	0	2	0	0	27423	2.33695	0.135344	1.30543	1.06309	O14965	O14965	Aurora kinase A	AURKA
17.1025	17.1305	17.6161	20.0812	17.8625	17.8091		7	31.3	27.085	0	11.339	0	1	1	12	1	0	330570	0.782491	0.405694	1.30125	0.736431	Q9HD33-2;Q9HD33;Q9HD33-3	Q9HD33-2;Q9HD33;Q9HD33-3	39S ribosomal protein L47, mitochondrial	MRPL47
20.1513	21.5348	21.0402	23.0237	20.0811	23.499		2	6.3	28.03	0.0092251	2.2023	3	2	2	3	2	2	6642400	0.493033	0.607065	1.29251	0.603133	P55210-2	P55210-2
14.7233	16.9267	15.3007	16.7344	17.2476	16.8276		2	6.3	48.072	0	4.5531	0	1	0	2	0	0	70681	0.883474	0.371716	1.28628	0.766436	Q96SZ6-5;Q96SZ6-2;Q96SZ6-6;Q96SZ6-3;Q96SZ6	Q96SZ6-5;Q96SZ6-2;Q96SZ6-6;Q96SZ6-3;Q96SZ6	CDK5 regulatory subunit-associated protein 1	CDK5RAP1
14.9275	14.0654	14.9438	15.9596	16.0927	15.7422		1	11.9	43.647	0.0017192	3.2201	0	0	0	1	0	0	79385	1.85671	0.173405	1.28589	0.983425	A0A0D9SEM4;Q08170	A0A0D9SEM4;Q08170	Serine/arginine-rich splicing factor 4	SRSF4
17.7128	18.2765	17.4225	18.1904	20.1017	18.9606		5	19	34.114	0	6.3885	1	0	1	4	4	0	297200	0.985224	0.33518	1.28031	0.795622	O95159;E9PQA5;E9PQ47;E9PNY1;H0YCU8;E9PMQ3	O95159	Zinc finger protein-like 1	ZFPL1
18.1514	17.1094	15.6851	19.0736	18.557	17.1424		5	13.2	67.15	0	42.829	1	0	1	6	3	0	192690	0.62469	0.5072	1.27571	0.664857	Q9UJY4;H3BMN6;I3L2C4;H3BMM6	Q9UJY4	ADP-ribosylation factor-binding protein GGA2	GGA2
16.1309	16.2804	16.972	19.61	17.0497	16.5377		15	5.5	492.62	0	87.087	0	1	2	12	0	0	34048	0.574571	0.553726	1.27141	0.640508	Q8NCM8;Q8NCM8-2;Q8NCM8-3;H0YDE0	Q8NCM8;Q8NCM8-2	Cytoplasmic dynein 2 heavy chain 1	DYNC2H1
14.764	15.9347	15.6553	16.0992	16.8721	17.196		3	9.1	56.048	0	8.1536	0	0	0	2	0	0	81042	1.24324	0.26832	1.27112	0.858819	Q9NXN4-2;Q9NXN4	Q9NXN4-2;Q9NXN4	Ganglioside-induced differentiation-associated protein 2	GDAP2
14.2255	14.9857	16.0652	16.0556	16.4145	16.5959		1	4.9	49.486	0	12.386	0	0	0	0	0	1	21829	1.06616	0.317628	1.2632	0.811383	Q9NWK9-2;Q9NWK9	Q9NWK9-2;Q9NWK9	Box C/D snoRNA protein 1	ZNHIT6
17.7544	17.6354	19.3719	21.6067	18.2498	18.6845		9	51	29.763	0	26.654	0	0	3	11	0	0	1255300	0.454975	0.650508	1.2597	0.574267	O75431;O75431-2;C9JNK6;C9JAZ1;F8WE26	O75431;O75431-2;C9JNK6;C9JAZ1	Metaxin-2	MTX2
17.5979	18.0089	18.5929	19.5126	19.5519	18.9068		5	21	41.935	0	22.264	0	0	2	6	3	1	242680	1.61514	0.207263	1.25721	0.926956	Q68CQ7;C9J880;Q68CQ7-2;C9JA13;C9JPK4;C9JNB0;C9JY96;A0A0A0MSE5	Q68CQ7;C9J880;Q68CQ7-2;C9JA13	Glycosyltransferase 8 domain-containing protein 1	GLT8D1
13.9876	15.1929	17.8111	18.2077	15.9291	16.5795		3	12.3	34.222	0	48.39	0	0	2	4	0	0	160780	0.399006	0.709486	1.24155	0.535977	Q9BYG3;H7BZL0;C9J808;C9J6C5	Q9BYG3;H7BZL0;C9J808	MKI67 FHA domain-interacting nucleolar phosphoprotein	NIFK
17.0838	22.3264	17.8602	19.4858	19.0014	22.5063		2	63.5	49.585	0	119.35	2	1	1	1	1	2	865960	0.249932	0.903023	1.24104	0.418216	P04350;M0R278;M0QY85;M0QZL7;M0R0X0;M0QY37;M0QX14;M0QYM7;M0R1I1;M0R042	P04350	Tubulin beta-4A chain	TUBB4A
16.6116	17.8642	14.4883	17.8128	17.4764	17.3867		2	8.1	63.594	0	13.87	0	1	0	4	0	0	160220	0.551153	0.583295	1.23725	0.620555	O94842-3;O94842-2;O94842;O15405-2;O15405;C9J919;C9JNL1;O94900	O94842-3;O94842-2;O94842;O15405-2;O15405	TOX high mobility group box family member 4;TOX high mobility group box family member 3	TOX4;TOX3
15.642	16.4256	17.2085	20.1217	16.5662	16.2969		6	34.4	25.542	0	16.94	0	0	1	8	0	0	299080	0.398286	0.711895	1.23626	0.534519	Q13242;H0YIB4;S4R3G0	Q13242	Serine/arginine-rich splicing factor 9	SRSF9
15.0811	15.9747	16.1243	17.0349	16.8132	17.0176		3	8.2	54.666	0	8.2967	0	0	0	4	0	0	58951	1.67547	0.212687	1.22851	0.921345	Q5VV42-2;Q5VV42	Q5VV42-2;Q5VV42	Threonylcarbamoyladenosine tRNA methylthiotransferase	CDKAL1
17.171	16.1392	16.7195	18.003	18.2797	17.4223		4	27.8	23.62	0	89.478	0	0	0	5	2	0	300950	1.45437	0.247679	1.22508	0.880603	E9PS97;J3KNQ4;Q9NVD7;Q9NVD7-2	E9PS97;J3KNQ4;Q9NVD7;Q9NVD7-2	Alpha-parvin	PARVA
14.8427	15.595	14.6991	15.722	17.1345	15.9555		2	14.1	21.214	0	7.0979	0	0	0	2	1	0	35630	1.11221	0.322549	1.22505	0.807031	F5H157;Q15286-2;Q15286;F5H7F8	F5H157;Q15286-2;Q15286;F5H7F8	Ras-related protein Rab-35	RAB35
23.2982	23.1298	22.93	23.1967	25.3342	24.4987		52	47.9	174.97	0	323.31	29	26	25	53	66	38	3255800	0.905067	0.385766	1.22385	0.750378	Q9NYU2-2;Q9NYU2;H7BZG0	Q9NYU2-2;Q9NYU2	UDP-glucose:glycoprotein glucosyltransferase 1	UGGT1
21.4449	21.4255	16.4808	20.405	21.5257	21.0745		1	12.3	18.655	0.0074428	2.2691	3	1	0	1	2	1	2635000	0.292971	0.854886	1.218	0.453925	C9J7L5;C9JY31;Q9NR19;Q9NR19-2	C9J7L5;C9JY31;Q9NR19;Q9NR19-2	Acetyl-coenzyme A synthetase, cytoplasmic	ACSS2
20.5923	19.9456	18.869	20.173	20.8842	21.995		1	61.8	9.8774	0	17.2	7	7	5	2	5	6	1042500	0.765517	0.454953	1.21508	0.702144	P35321	P35321	Cornifin-A	SPRR1A
17.1472	14.2166	16.6861	17.8528	17.1462	16.6736		4	11	56.45	0	8.9099	2	0	0	4	0	0	94734	0.549688	0.597713	1.20756	0.6123	B7WPG3;C9IYN3;D6W592;Q8WVV9-3;Q8WVV9-2;Q8WVV9-5;Q8WVV9-4;Q8WVV9;C9JJZ7;H7BXH8	B7WPG3;C9IYN3;D6W592;Q8WVV9-3;Q8WVV9-2;Q8WVV9-5;Q8WVV9-4;Q8WVV9;C9JJZ7;H7BXH8	Heterogeneous nuclear ribonucleoprotein L-like	HNRNPLL;HNRPLL
17.9347	17.9743	19.3268	21.7376	18.8193	18.2895		19	27.4	118.01	0	175.7	0	0	5	30	2	0	498100	0.443512	0.673889	1.20354	0.555754	Q68E01-2;Q68E01;Q68E01-3;Q68E01-4;A0A096LNW8;H0Y8Z1	Q68E01-2;Q68E01;Q68E01-3	Integrator complex subunit 3	INTS3
14.9893	14.6306	15.9527	16.19	16.2177	16.7614		2	7.9	27.676	0.00086856	3.4005	0	0	0	2	0	0	63647	1.28794	0.293977	1.19881	0.834597	Q13425-2;Q13425;A0A0G2JM75;J3KT21;H0YCS0	Q13425-2;Q13425;A0A0G2JM75;J3KT21;H0YCS0	Beta-2-syntrophin	SNTB2
21.5986	21.5456	21.7138	22.5877	22.9567	22.908		25	52.4	68.569	0	122.63	11	8	17	49	21	17	2598000	3.16663	0.135029	1.19816	1.06415	P04843;B7Z4L4;F8WF32	P04843;B7Z4L4	Dolichyl-diphosphooligosaccharide--protein glycosyltransferase subunit 1	RPN1
18.0405	18.0259	18.7018	20.388	19.0376	18.9361		10	15.8	106.9	0	59.637	1	0	2	11	1	0	198710	1.08644	0.344938	1.1978	0.788893	Q9P0K7-4;Q9P0K7-3;Q9P0K7;Q9P0K7-2	Q9P0K7-4;Q9P0K7-3;Q9P0K7;Q9P0K7-2	Ankycorbin	RAI14
16.7125	16.7778	18.1706	19.8079	16.5482	18.8928		5	20.6	39.309	0	168.14	0	0	4	9	0	1	281660	0.480713	0.651093	1.196	0.574746	Q70UQ0;Q70UQ0-2	Q70UQ0;Q70UQ0-2	Inhibitor of nuclear factor kappa-B kinase-interacting protein	IKBIP
14.9074	14.7005	14.6991	17.1366	14.988	15.7436		2	3.3	111.92	0.0028225	3.0492	1	0	1	1	0	0	23868	0.872762	0.417274	1.18708	0.726897	A0A0A0MSU2;Q6PJG2	A0A0A0MSU2;Q6PJG2	ELM2 and SANT domain-containing protein 1	ELMSAN1
18.7413	18.9146	16.6198	20.8793	16.8763	20.061		15	17	145.01	0	136.93	1	3	0	14	0	3	375300	0.342425	0.818184	1.18029	0.486397	A0A0A0MRM8;Q9UM54-6;A0A0D9SGC1;E7EW20;Q9UM54-5;Q9UM54-2;Q9UM54-4;Q9UM54-1;Q9UM54;Q5JVM0	A0A0A0MRM8;Q9UM54-6;A0A0D9SGC1;E7EW20;Q9UM54-5;Q9UM54-2;Q9UM54-4;Q9UM54-1;Q9UM54	Unconventional myosin-VI	MYO6
15.7609	16.8917	17.4586	18.0463	17.5172	18.0815		7	15.7	91.48	0	32.323	0	1	6	8	1	1	74541	1.04133	0.36911	1.17796	0.76923	G3V529;Q9GZR7;Q9GZR7-2;F5GYL3;A0A087WXU8	G3V529;Q9GZR7;Q9GZR7-2;F5GYL3	ATP-dependent RNA helicase DDX24	DDX24
16.7863	18.9279	19.1175	19.9428	19.1513	19.2708		5	34.6	28.722	0	24.651	0	0	4	10	2	0	1127600	0.680138	0.518405	1.17773	0.659059	O95926;O95926-2	O95926;O95926-2	Pre-mRNA-splicing factor SYF2	SYF2
21.2775	20.9918	21.1006	20.988	23.4117	22.4954		6	27.1	27.978	0	42.84	3	2	3	11	11	8	3918300	0.759596	0.477688	1.17509	0.686608	P57088;D6RAA6;H0Y8N0	P57088;D6RAA6;H0Y8N0	Transmembrane protein 33	TMEM33
14.9999	16.5429	15.1213	18.4052	16.2916	15.492		2	10.3	35.25	0	13.137	0	0	0	3	0	0	141650	0.515241	0.623182	1.1749	0.587365	Q8NEJ9-2;Q8NEJ9;G3V4G1	Q8NEJ9-2;Q8NEJ9;G3V4G1	Neuroguidin	NGDN
17.4402	17.8872	18.3546	20.054	18.519	18.6278		8	19.5	67.814	0	40.127	0	0	3	13	0	0	314970	0.980709	0.385587	1.17297	0.751627	Q9Y6J9;E9PP94	Q9Y6J9	TAF6-like RNA polymerase II p300/CBP-associated factor-associated factor 65 kDa subunit 6L	TAF6L
14.4969	14.7098	13.6694	15.153	14.9693	16.267		2	2.3	128.78	0	4.4231	2	1	0	0	1	0	10505	1.06906	0.363881	1.17103	0.773038	Q6AI08;A0A087WXZ7;K7EIX2	Q6AI08;A0A087WXZ7;K7EIX2	HEAT repeat-containing protein 6	HEATR6
14.8537	15.3118	13.5642	15.6104	16.0102	15.6124		2	4.6	49.222	0.0071942	2.2865	0	0	1	0	0	1	35703	1.0153	0.379071	1.16773	0.758361	P55010;H0YK11;H0YMJ8;H0YM54;H0YLZ1;H0YN40	P55010;H0YK11;H0YMJ8;H0YM54;H0YLZ1;H0YN40	Eukaryotic translation initiation factor 5	EIF5
19.2959	19.0706	18.8706	21.2087	19.5726	19.9539		3	18.2	32.235	0	35.073	1	1	3	7	2	4	1499100	1.07624	0.363789	1.16601	0.772562	P43307;C9J3L8;C9J5W0;E9PAL7;C9IZQ1;P43307-2;C9JBX5	P43307;C9J3L8;C9J5W0;E9PAL7;C9IZQ1;P43307-2	Translocon-associated protein subunit alpha	SSR1
16.0749	14.8828	15.0438	16.6719	16.5069	16.3187		1	6.9	23.539	0.0061995	2.4523	0	0	0	1	0	0	56501	1.40301	0.288038	1.1653	0.840103	C9J8H1;P36543-2;P36543	C9J8H1;P36543-2;P36543	V-type proton ATPase subunit E 1	ATP6V1E1
17.94	19.4083	20.1508	21.6323	18.8213	20.5361		1	30.5	139.54	0	218.71	0	3	6	36	0	6	709120	0.484493	0.657513	1.16354	0.569101	A0A0G2JN29;A0A087X117;Q15155;A0A0G2JP90;A0A087WW46;H3BUC9;I3L0Q6;H3BTW1;H3BPS9	A0A0G2JN29;A0A087X117;Q15155;A0A0G2JP90;A0A087WW46	Nodal modulator 1	NOMO1
17.2038	14.158	18.25	17.9862	17.114	17.989		3	8.5	50.263	0	20.745	0	0	2	2	0	0	97579	0.387059	0.759317	1.15912	0.512561	H7BZK0;Q14BN4-4;Q14BN4-2;Q14BN4-3;Q14BN4;C9JA20;B7Z964;H7C3M8;Q14BN4-5;H7C5G9;Q14BN4-7;Q14BN4-6	H7BZK0;Q14BN4-4;Q14BN4-2;Q14BN4-3;Q14BN4;C9JA20;B7Z964;H7C3M8;Q14BN4-5	Sarcolemmal membrane-associated protein	SLMAP
17.5838	20.8358	16.6144	23.5775	20.8964	14.0265		3	89.5	11.514	0	42.992	1	1	2	10	2	0	17994000	0.136853	0.993682	1.15546	0.280619	P05386	P05386	60S acidic ribosomal protein P1	RPLP1
16.7383	15.2709	15.1316	16.8498	16.9878	16.7614		1	8.3	19.881	0.00059242	3.819	1	0	0	1	0	1	40039	1.04507	0.377197	1.1527	0.759283	Q99942	Q99942	E3 ubiquitin-protein ligase RNF5	RNF5
17.3693	17.123	17.6949	18.1961	18.2082	19.2381		3	19.8	29.642	0	8.0344	1	0	1	3	0	0	236730	1.40159	0.294427	1.15171	0.832762	E7EPA1;O60256-3;O60256;C9JJS3;C9K0K7;O60256-4;O60256-2;C9JDH0;E7EW35;C9JDU5;I3L0S1;I3L331;I3L164;I3L4G9	E7EPA1;O60256-3;O60256;C9JJS3;C9K0K7;O60256-4;O60256-2;C9JDH0;E7EW35;C9JDU5;I3L0S1	Phosphoribosyl pyrophosphate synthase-associated protein 2	PRPSAP2
16.1968	15.4556	14.4504	17.5679	15.7572	16.2155		3	8.4	53.346	0	25.807	0	0	0	4	0	0	70084	0.704048	0.520202	1.14594	0.657597	Q8IUH3-3;Q8IUH3;Q8IUH3-2	Q8IUH3-3;Q8IUH3;Q8IUH3-2	RNA-binding protein 45	RBM45
17.4882	18.2755	17.7394	19.5592	18.7085	18.6447		5	31.6	23.545	0	17.29	0	1	0	5	2	0	285700	1.41087	0.299198	1.13645	0.826378	P61019;E9PKL7;P61019-2;Q5HYI5;Q8WUD1;E9PE37;H7C125;Q6PIK3;H0YD31;Q8WUD1-2	P61019;E9PKL7;P61019-2;Q5HYI5;Q8WUD1	Ras-related protein Rab-2A;Ras-related protein Rab-2B	RAB2A;DKFZp313C1541;RAB2B
20.4566	20.2621	20.9508	22.0487	21.6602	21.3635		16	38.7	67.723	0	160.75	9	4	13	32	18	5	2594600	1.78365	0.246493	1.13426	0.882499	P04844-2;P04844;Q5JYR4;Q5JYR7;F2Z3K5;Q5JYR3;H0Y5M1	P04844-2;P04844	Dolichyl-diphosphooligosaccharide--protein glycosyltransferase subunit 2	RPN2
15.7999	15.1837	16.3191	17.403	16.192	17.1036		2	1.9	161.91	0	5.244	0	0	0	4	0	1	17578	1.08557	0.377942	1.13193	0.759576	E9PMR6;Q9NZN5-2;Q9NZN5	E9PMR6;Q9NZN5-2;Q9NZN5	Rho guanine nucleotide exchange factor 12	ARHGEF12
17.6676	15.076	17.163	19.5231	17.7479	16.0277		10	11.3	155.6	0	162.48	2	1	1	12	0	0	108200	0.368438	0.801156	1.13068	0.495143	Q6P158;Q6P158-2;A0A087WZ11;H7C109;Q6P158-3;A0A087WW12;A0A087WYN9;Q7Z478	Q6P158	Putative ATP-dependent RNA helicase DHX57	DHX57
19.0062	18.5868	19.0803	20.8959	19.2292	19.9382		6	31.2	31.635	0	56.356	1	2	0	18	0	2	1096000	1.04759	0.385455	1.13	0.749962	O75569-3;O75569-2;O75569;F8WEG8;G5E9Q4;C9JMM3	O75569-3;O75569-2;O75569;F8WEG8;G5E9Q4;C9JMM3	Interferon-inducible double-stranded RNA-dependent protein kinase activator A	PRKRA
16.2738	17.1506	17.1994	18.1845	18.0017	17.8083		4	27.7	22.456	0	41.209	0	0	1	5	1	0	171770	1.6094	0.275787	1.12353	0.851339	Q99653;H0YKE7;F5GX29;H0YNG9;H0YLY7	Q99653;H0YKE7;F5GX29;H0YNG9;H0YLY7	Calcineurin B homologous protein 1	CHP1
17.5406	18.1001	18.7592	20.1864	18.5731	19.0061		6	32.1	27.924	0	18.93	0	1	1	8	1	0	495830	0.87482	0.454756	1.12192	0.702507	Q9NRX1;F8WBJ6	Q9NRX1	RNA-binding protein PNO1	PNO1
19.0765	18.8595	19.9329	20.7952	19.72	20.6927		9	52	31.62	0	37.153	1	1	4	20	2	1	865520	1.10397	0.382813	1.11299	0.755045	O00165;O00165-2;O00165-5;O00165-3;E9PIQ7;Q5VYD6;O00165-4;O00165-6	O00165;O00165-2;O00165-5;O00165-3	HCLS1-associated protein X-1	HAX1
20.5803	20.0414	20.3506	20.8778	21.9356	21.497		18	22.3	117.46	0	96.936	7	3	6	16	14	9	789700	1.49594	0.299043	1.1127	0.827722	A0A0C4DG89;Q7L014;D6RJA6;H0Y9U3	A0A0C4DG89;Q7L014	Probable ATP-dependent RNA helicase DDX46	DDX46
25.0844	25.0741	23.3105	26.6352	25.073	25.0827		5	36.4	16.273	0	72.127	12	11	5	50	39	15	57139000	0.635533	0.583027	1.10732	0.620158	P62263;H0YB22;E5RH77	P62263;H0YB22;E5RH77	40S ribosomal protein S14	RPS14
15.6694	17.9483	15.6634	19.9593	17.0636	15.5748		4	29.8	20.692	0	21.961	0	1	0	6	0	0	323100	0.300418	0.868266	1.10552	0.443067	Q9BYD1;E5RJI7;H0YAX3;E5RFI2	Q9BYD1;E5RJI7	39S ribosomal protein L13, mitochondrial	MRPL13
17.7297	16.5839	15.0415	19.2271	18.1812	15.2438		5	11.8	73.338	0	38.2	4	0	0	9	3	0	154960	0.315734	0.854969	1.09901	0.453358	A0A087X0Q9;Q9BVL4	A0A087X0Q9;Q9BVL4	Selenoprotein O	SELO
20.9982	20.786	20.5599	22.6468	21.6204	21.3717		7	20.7	60.457	0	65.617	7	4	5	20	3	7	2856400	1.25641	0.35856	1.09822	0.778731	A0A0C4DGZ9;O14773-2;O14773	A0A0C4DGZ9;O14773-2;O14773	Tripeptidyl-peptidase 1	TPP1
22.5342	22.5055	22.3504	24.2266	22.9305	23.5209		1	23.5	21.364	0	19.766	11	9	8	23	8	8	17092000	1.35181	0.335858	1.09597	0.794762	P16403	P16403	Histone H1.2	HIST1H1C
16.6044	16.4263	17.8266	19.623	17.2276	17.2915		8	14.4	77.147	0	69.257	0	0	2	9	0	0	246090	0.534878	0.652327	1.09494	0.575502	A0A087WW95;O15119-2;O15119;O15119-3;Q13207;F8WCM9	A0A087WW95;O15119-2;O15119;O15119-3	T-box transcription factor TBX3	TBX3
19.2968	18.8519	19.5921	20.0718	20.0902	20.8576		10	16.9	109.73	0	72.228	5	1	4	17	4	5	392610	1.50203	0.308605	1.0929	0.817657	P16615-5;P16615-2;P16615-3;P16615;H7C5W9;P16615-4;O14983-3;O14983-2;Q93084-4;Q93084-2;O14983;Q93084-3;Q93084-7;Q93084;Q93084-6;Q93084-5;A0A0C4DH86	P16615-5;P16615-2;P16615-3;P16615;H7C5W9;P16615-4	Sarcoplasmic/endoplasmic reticulum calcium ATPase 2	ATP2A2
16.6612	17.3249	18.9295	19.1512	18.1186	18.9137		3	23.4	20.677	0	63.425	0	0	6	5	1	1	783000	0.665348	0.573758	1.0893	0.625247	D6RDI2;J3KPP4;O95232;D6RHH0;U3KQT3;E7EN55;C9JL41;O95232-2	D6RDI2;J3KPP4;O95232	Luc7-like protein 3	LUC7L3
17.3785	16.7153	18.2321	19.5032	17.2335	18.843		8	26.7	50.173	0	61.808	0	0	2	8	0	1	277770	0.604082	0.610703	1.0846	0.601087	G3V207;Q9ULS5;F8VQF2;A6NJC0;G5E963;A0A0C4DFR1;O75069-2;O75069	G3V207;Q9ULS5	Transmembrane and coiled-coil domains protein 3	TMCC3
14.6395	14.0419	13.8662	16.014	15.5856	14.1765		3	4.6	90.131	0	6.7865	1	0	1	2	0	0	38557	0.828142	0.498862	1.07616	0.671606	A0A0A0MRP0;Q8IWC1-2;Q8IWC1-4;Q8IWC1;Q8IWC1-3	A0A0A0MRP0;Q8IWC1-2;Q8IWC1-4;Q8IWC1;Q8IWC1-3	MAP7 domain-containing protein 3	MAP7D3
15.1824	16.3489	15.0403	17.9605	16.0377	15.7873		2	19.3	24.151	0.00030479	4.2322	0	0	0	3	0	0	337150	0.597692	0.611228	1.07131	0.594529	Q6ICH2;Q96AK3;B0QYD3;Q9UH17-2;Q9UH17-3;Q9UH17;A0A087WX48	Q6ICH2;Q96AK3;B0QYD3;Q9UH17-2;Q9UH17-3;Q9UH17	DNA dC->dU-editing enzyme APOBEC-3D;DNA dC->dU-editing enzyme APOBEC-3B	bK150C2.9;APOBEC3D;APOBEC3B
22.3874	24.2199	21.6847	25.3411	23.7795	22.376		6	38.4	13.742	0	16.012	8	4	3	11	6	6	37680000	0.395127	0.794977	1.06819	0.498659	P62851	P62851	40S ribosomal protein S25	RPS25
15.0299	16.0485	14.2821	16.7598	15.8971	15.8971		2	5.6	44.402	0	6.0841	0	0	0	3	0	0	54808	0.841521	0.500706	1.06451	0.670708	Q9H814	Q9H814	Phosphorylated adapter RNA export protein	PHAX
20.0852	19.8574	20.1535	20.5849	21.2049	21.4924		4	32.1	37.377	0	70.394	2	1	6	6	8	5	1244900	1.70444	0.298024	1.06204	0.828199	P62873;P62873-2;F6X3N5;F6UT28;B1AKQ8;B3KVK2	P62873;P62873-2;F6X3N5;F6UT28;B1AKQ8;B3KVK2	Guanine nucleotide-binding protein G(I)/G(S)/G(T) subunit beta-1	GNB1
22.5844	22.0679	21.6465	24.5875	23.0827	21.7989		14	46.8	42.592	0	242.96	10	8	5	44	10	5	9327500	0.550061	0.656151	1.05677	0.571141	P39748;P39748-2;I3L3E9;F5H1Y3;CON__P01030;CON__ENSEMBL:ENSBTAP00000007350	P39748;P39748-2;I3L3E9	Flap endonuclease 1	FEN1
15.6074	15.1638	14.6237	15.9563	15.8625	16.7321		3	8	49.323	0	6.3922	0	0	1	2	0	0	27601	1.24712	0.382798	1.052	0.753563	Q9BXS6-2;Q9BXS6;Q9BXS6-7;Q9BXS6-4;Q9BXS6-6;Q9BXS6-3;Q9BXS6-5;H0YKA7	Q9BXS6-2;Q9BXS6;Q9BXS6-7;Q9BXS6-4;Q9BXS6-6;Q9BXS6-3;Q9BXS6-5	Nucleolar and spindle-associated protein 1	NUSAP1
14.976	15.9576	17.0458	17.3804	16.879	16.8693		2	5	48.166	0	7.735	0	0	1	2	1	0	81734	0.779193	0.541609	1.0498	0.647573	Q92990-2;Q92990;M0QX84;M0QXG8	Q92990-2;Q92990;M0QX84;M0QXG8	Glomulin	GLMN
18.8315	19.2695	19.3006	19.8472	19.7975	20.9049		6	27.1	32.233	0	88.913	3	3	7	11	3	7	713190	1.2576	0.382504	1.04929	0.754015	Q14165;F5H1S8;F5GX14;H0YG07	Q14165;F5H1S8;F5GX14	Malectin	MLEC
17.2756	17.5293	17.1908	17.7678	18.9708	18.3619		1	4.7	27.277	0	11.902	0	1	0	0	1	0	143560	1.33787	0.378038	1.03493	0.759932	Q9BVK6	Q9BVK6	Transmembrane emp24 domain-containing protein 9	TMED9
18.1581	19.3152	17.9747	20.9187	19.5453	18.0887		8	53.2	20.116	0	204.53	1	3	2	12	1	0	1021300	0.49093	0.703569	1.03488	0.539411	P82663;E7EPW2;P82663-2;P82663-3	P82663;E7EPW2;P82663-2;P82663-3	28S ribosomal protein S25, mitochondrial	MRPS25
15.1301	14.8369	16.2138	16.2357	16.5005	16.5339		1	1.9	89.257	0.00030488	4.2417	0	0	0	1	0	0	19692	1.12821	0.42668	1.02975	0.720485	Q8N3E9	Q8N3E9	1-phosphatidylinositol 4,5-bisphosphate phosphodiesterase delta-3	PLCD3
15.2579	15.4554	15.3072	17.0301	16.052	16.0148		2	10.9	22.155	0	27.06	0	0	1	2	0	0	69054	1.41433	0.372464	1.02549	0.766623	A6NER6;H3BN14;P22676;H3BMN5	A6NER6;H3BN14;P22676;H3BMN5	Calretinin	CALB2
16.6736	18.4	15.5207	18.3534	17.7833	17.5323		3	22.7	22.34	0	54.004	1	0	0	7	0	0	221470	0.51618	0.693351	1.0249	0.547718	F8VVA7;P61923;P61923-4;F8VXB1;F8W156;F8VXR1;F8VYZ4;P61923-3;P61923-5;F8VYK5;F8VUC5;F8W651;F8VYE0;P61923-2	F8VVA7;P61923;P61923-4;F8VXB1;F8W156;F8VXR1;F8VYZ4;P61923-3;P61923-5	Coatomer subunit zeta-1	COPZ1
18.7833	18.8963	19.7631	20.8594	19.1976	20.4091		7	26.5	50.817	0	44.414	2	3	5	12	2	1	1148000	0.796006	0.559531	1.00776	0.63588	Q9UN86-2;Q9UN86;D6RGJ4;D6RAC7;D6RB17;D6RBM9;D6REX8;D6RBR0;D6RE13;D6RBW8	Q9UN86-2;Q9UN86	Ras GTPase-activating protein-binding protein 2	G3BP2
15.1574	14.6464	14.493	14.4517	16.529	16.3384		2	3.3	126.06	0	6.0198	0	0	0	4	0	0	11166	0.658497	0.611045	1.00741	0.595152	F5GXW1;H0Y7H7;H0Y599;Q8N1I0-2;Q8N1I0;Q8N1I0-3	F5GXW1;H0Y7H7;H0Y599;Q8N1I0-2;Q8N1I0;Q8N1I0-3	Dedicator of cytokinesis protein 4	DOCK4
17.9112	18.8719	19.6721	19.1334	19.8071	20.5254		11	17	110.36	0	323.31	0	0	6	11	3	3	292290	0.706262	0.600891	1.00359	0.608772	A0A0A0MR66;P98175-2;P98175;P98175-4;P98175-3	A0A0A0MR66;P98175-2;P98175;P98175-4;P98175-3	RNA-binding protein 10	RBM10
15.794	15.4943	17.4375	18.9112	16.2493	16.5706		5	25.1	31.932	0	42.023	0	0	1	7	0	0	138090	0.411875	0.805221	1.00178	0.492585	Q9HAN9	Q9HAN9	Nicotinamide/nicotinic acid mononucleotide adenylyltransferase 1	NMNAT1
16.0276	15.5324	15.6571	16.6709	17.1226	16.4214		3	7.3	73.421	0	14.477	1	1	1	3	1	0	36763	1.7717	0.334453	0.999271	0.797233	Q8N3R9-2;Q8N3R9;G3V2H1	Q8N3R9-2;Q8N3R9	MAGUK p55 subfamily member 5	MPP5
18.0166	18.0997	19.6427	20.1484	19.5287	19.0786		7	25.2	43.083	0	68.48	0	0	3	11	1	0	558930	0.74829	0.583414	0.998878	0.619276	Q70UQ0-4	Q70UQ0-4	Inhibitor of nuclear factor kappa-B kinase-interacting protein	IKBIP
15.4407	16.3658	17.7133	17.6123	16.0208	18.8811		2	14.8	20.238	0	25.379	0	0	1	3	0	1	283930	0.399009	0.820905	0.998108	0.48492	Q5JRY4;Q5JRY5;A0A0A0MTL7;C6ZRJ7;C6ZRJ6;C6ZRK5;A0A0D9SGH8;E2GH26;Q9NQB0-17;Q9NQB0-14;Q9NQB0-15;Q9NQB0-10;Q9NQB0-12;Q9NQB0-9;Q9NQB0-4;Q9NQB0-6;Q9NQB0-11;Q9NQB0-2;Q9NQB0-13;Q9NQB0-16;Q9NQB0-8;Q9NQB0-7;Q9NQB0-5;Q9NQB0-3;Q9NQB0;H0YBP2;H0YEE5;Q5JRY3;H0YAR8;H0YBC8;B7WNT5;P36402-10;P36402-14;P36402-16;P36402-8;P36402-6;P36402-2;Q9UJU2-3;Q9UJU2-7;P36402-9;P36402-13;P36402-15;Q9UJU2-5;P36402-12;P36402-4;P3…	Q5JRY4;Q5JRY5;A0A0A0MTL7;C6ZRJ7;C6ZRJ6;C6ZRK5;A0A0D9SGH8;E2GH26;Q9NQB0-17;Q9NQB0-14;Q9NQB0-15;Q9NQB0-10;Q9NQB0-12;Q9NQB0-9;Q9NQB0-4;Q9NQB0-6;Q9NQB0-11;Q9NQB0-2;Q9NQB0-13;Q9NQB0-16;Q9NQB0-8;Q9NQB0-7;Q9NQB0-5;Q9NQB0-3;Q9NQB0;H0YBP2;H0YEE5;Q5JRY3;H0YAR8;H0YBC8;B7WNT5;P36402-10;P36402-14;P36402-16;P36402-8;P36402-6;P36402-2;Q9UJU2-3;Q9UJU2-7;P36402-9;P36402-13;P36402-15;Q9UJU2-5;P36402-12;P36402-4;P3…	Transcription factor 7-like 2;Transcription factor 7;Lymphoid enhancer-binding factor 1;Transcription factor 7-like 1	TCF7L2;TCF7;LEF1;TCF7L1
15.0779	17.6941	14.2461	16.4087	16.7437	16.8467		2	4.5	129.56	0.00059382	3.8731	0	0	0	1	0	0	31777	0.401836	0.820291	0.993653	0.485366	Q96AE7;H0Y6S0	Q96AE7	Tetratricopeptide repeat protein 17	TTC17
23.0567	23.3318	23.7642	23.471	24.4591	25.1931		2	40.3	109.44	0	315.44	26	29	34	40	42	33	4704900	0.852349	0.547991	0.990173	0.643074	Q14697-2;E9PKU7;E9PNH1;Q14697-3	Q14697-2;E9PKU7	Neutral alpha-glucosidase AB	GANAB
20.6023	21.4062	20.3905	21.201	22.4607	21.7048		5	34	22.774	0	116.98	4	7	8	19	10	6	2220700	0.966684	0.502643	0.989178	0.668691	P51153;A0A087WWB9	P51153	Ras-related protein Rab-13	RAB13
14.273	15.5637	16.3454	16.2483	16.906	15.9849		1	3.6	43.064	0	4.7994	0	0	1	1	0	0	47159	0.674638	0.61432	0.985676	0.592565	Q96S59-2;Q96S59-3;Q96S59	Q96S59-2;Q96S59-3;Q96S59	Ran-binding protein 9	RANBP9
21.8108	21.4211	20.7989	21.694	22.1528	23.1383		14	43.2	56.782	0	161.25	12	12	4	18	27	18	1855400	0.885703	0.538137	0.984735	0.648689	P30101	P30101	Protein disulfide-isomerase A3	PDIA3
18.5985	18.5328	18.1152	17.7588	20.916	19.5237		14	25.9	70.584	0	22.768	3	2	2	3	10	1	250980	0.458621	0.761904	0.983983	0.510902	Q9H267;F5H008;Q9H267-2;G3V3F9	Q9H267;F5H008;Q9H267-2	Vacuolar protein sorting-associated protein 33B	VPS33B
18.6145	15.8628	15.7843	18.0677	18.008	17.1269		2	22.8	18.259	0.00030102	4.0671	1	0	0	2	1	1	270840	0.427909	0.801865	0.98035	0.495365	E9PMI6;E9PJF4;J3KN38;P54105	E9PMI6;E9PJF4;J3KN38;P54105	Methylosome subunit pICln	CLNS1A
19.5908	18.8711	19.1658	20.1651	19.6988	20.6725		12	29.8	76.12	0	90.61	4	1	3	16	5	4	694570	1.29723	0.432018	0.96952	0.718017	Q7Z417;Q7Z417-2	Q7Z417	Nuclear fragile X mental retardation-interacting protein 2	NUFIP2
19.494	18.7074	19.992	20.5274	20.2818	20.2732		24	8.3	527.22	0	162.94	6	2	12	31	4	3	130140	1.18174	0.465401	0.963003	0.696255	O95714;H3BUQ1;A0A0G2JPS8;Q9BVR0	O95714	E3 ubiquitin-protein ligase HERC2	HERC2
17.3776	16.7969	17.8165	19.3049	18.0714	17.4794		8	19.2	93.231	0	62.802	1	0	3	15	3	0	176880	0.710953	0.61321	0.954882	0.591827	Q9Y2X9-2;Q9Y2X9	Q9Y2X9-2;Q9Y2X9	Zinc finger protein 281	ZNF281
15.1657	16.1636	14.4979	17.0699	15.2737	16.3424		4	3.3	182.77	0	6.621	0	0	0	4	0	0	24426	0.599379	0.672059	0.952921	0.556751	Q8NI27;A0A0C4DG98;F2Z2V2	Q8NI27;A0A0C4DG98	THO complex subunit 2	THOC2
19.5349	19.1542	18.9463	20.1777	20.081	20.2302		7	23.4	52.164	0	82.151	3	2	9	14	3	7	764140	2.22999	0.321846	0.951125	0.807541	Q13283;E5RIZ6;E5RI46;E5RIF8;E5RH42;E5RJU8;Q13283-2	Q13283	Ras GTPase-activating protein-binding protein 1	G3BP1
21.136	17.5604	20.4351	20.7963	20.1927	20.995		3	38.1	9.461	0	9.0663	4	1	2	13	6	4	2947500	0.352796	0.863333	0.950809	0.44845	P42677;Q5T4L4;H0YMV8;Q71UM5;C9J1C5;C9JLI6	P42677;Q5T4L4;H0YMV8;Q71UM5	40S ribosomal protein S27;40S ribosomal protein S27-like	RPS27;RPS27L
17.9593	17.0887	17.4934	19.1612	18.1547	18.0481		4	15.7	43.374	0	51.235	1	0	4	8	4	0	199460	1.01574	0.523314	0.940891	0.655781	Q5JVF3-3;Q5JVF3;Q5JVF3-4;Q5JVF3-2	Q5JVF3-3;Q5JVF3;Q5JVF3-4;Q5JVF3-2	PCI domain-containing protein 2	PCID2
19.1295	18.8923	17.6428	21.4475	18.3599	18.6616		3	31.7	22.764	0	21.834	3	4	1	8	1	2	546670	0.358777	0.861698	0.934805	0.448217	P14649;F8W1I5;F8VPF3;J3KND3;G8JLA2;B7Z6Z4;F8VSA2	P14649;F8W1I5	Myosin light chain 6B	MYL6B
17.457	18.0896	18.6201	19.3261	18.1001	19.5376		7	9.1	105.93	0	29.973	0	1	4	9	0	3	351760	0.766052	0.610419	0.932377	0.597598	O75400-2;O75400-3;O75400;H0YG38;F5H578;H7C2N3	O75400-2;O75400-3;O75400	Pre-mRNA-processing factor 40 homolog A	PRPF40A
22.6689	22.206	22.8888	24.0167	23.2686	23.2421		18	41.6	63.48	0	206.2	19	12	22	41	13	13	6303300	1.33068	0.465147	0.921225	0.695804	Q9NZI8;Q9NZI8-2	Q9NZI8;Q9NZI8-2	Insulin-like growth factor 2 mRNA-binding protein 1	IGF2BP1
18.4714	19.1012	16.9624	20.4387	18.836	18.02		4	32.1	20.568	0	23.425	2	3	0	8	3	0	930160	0.410171	0.835624	0.919871	0.471108	M0R208;Q16740;M0QYV5	M0R208;Q16740	ATP-dependent Clp protease proteolytic subunit;ATP-dependent Clp protease proteolytic subunit, mitochondrial	CLPP
16.6124	14.8358	14.7898	15.7132	16.4834	16.797		1	15.7	9.1461	0	4.5382	0	0	0	2	1	3	25318	0.604388	0.694699	0.918554	0.54645	Q5TA76;Q9BYE3;Q5TA78;Q5TA79;Q5TA82;Q5TA81;O14633;Q5T7P3	Q5TA76;Q9BYE3;Q5TA78;Q5TA79;Q5TA82;Q5TA81;O14633;Q5T7P3	Late cornified envelope protein 3A;Late cornified envelope protein 3D;Late cornified envelope protein 4A;Late cornified envelope protein 2A;Late cornified envelope protein 2D;Late cornified envelope protein 2C;Late cornified envelope protein 2B;Late cornified envelope protein 1B	LCE3A;LCE3D;LCE4A;LCE2A;LCE2D;LCE2C;LCE2B;LCE1B
15.6737	16.0934	16.0936	16.0809	17.3089	17.2219		1	4.2	77.423	0.0017089	3.1602	0	0	0	1	0	0	39437	1.02599	0.542832	0.916998	0.64594	Q96DT7-3;Q96DT7-2;Q96DT7	Q96DT7-3;Q96DT7-2;Q96DT7	Zinc finger and BTB domain-containing protein 10	ZBTB10
15.4053	17.1256	17.4929	18.2419	16.4204	18.1096		1	33.6	126.47	0.0046948	2.774	0	1	1	1	0	2	169120	0.453392	0.811341	0.916043	0.489716	Q14671;H0YEH2;Q14671-4;E9PR38;H0YDC5;E9PMX1;H0YDQ6;E9PM68;E9PL65	Q14671;H0YEH2;Q14671-4;E9PR38	Pumilio homolog 1	PUM1
21.3766	20.2942	21.6406	20.8558	22.6161	22.5854		45	14.3	571.85	0	272.47	13	1	40	30	34	11	245760	0.571191	0.711407	0.915328	0.534411	Q5T4S7-3;Q5T4S7;Q5T4S7-2;Q5T4S7-4;Q5T4S7-5;A0A0A0MSW0;X6RE05;X6R960;Q5T4S7-6	Q5T4S7-3;Q5T4S7;Q5T4S7-2;Q5T4S7-4;Q5T4S7-5	E3 ubiquitin-protein ligase UBR4	UBR4
16.7289	14.3737	15.3434	16.923	16.5224	15.7442		2	3.8	54.704	0.0087417	2.2393	0	0	0	1	0	2	36761	0.525034	0.746283	0.914481	0.517819	Q5T8C6;Q13042-4;Q13042-3;Q13042-2;Q13042	Q5T8C6;Q13042-4;Q13042-3;Q13042-2;Q13042	Cell division cycle protein 16 homolog	CDC16
19.5127	18.9931	18.8259	20.2969	19.8179	19.9499		5	21.4	47.256	0	63.134	2	0	1	12	3	1	515070	1.65241	0.416751	0.91099	0.728021	A0A087X0G7;A0A087WUW6;A0A087X1B1;Q9Y6K9;Q9Y6K9-2;A0A087WV30;C9JN51;Q9Y6K9-3;C9J2V2;C9JH59	A0A087X0G7;A0A087WUW6;A0A087X1B1;Q9Y6K9;Q9Y6K9-2;A0A087WV30;C9JN51;Q9Y6K9-3	NF-kappa-B essential modulator	IKBKG
17.3188	18.3295	17.8257	19.3272	18.9282	17.9427		5	7.1	109.13	0	39.192	0	2	1	5	2	0	114940	0.835042	0.610403	0.908015	0.603575	H7BYN4;Q02241-2;Q02241;Q02241-3;H0YKQ5;H0YMJ4;H0YME6	H7BYN4;Q02241-2;Q02241;Q02241-3	Kinesin-like protein;Kinesin-like protein KIF23	KIF23
21.7411	21.3394	21.5599	23.1168	21.5999	22.6444		18	37.7	66.785	0	216.64	15	9	12	38	3	12	3604400	0.914685	0.582912	0.9069	0.619907	F8W930;Q9Y6M1-1;Q9Y6M1;Q9Y6M1-5;Q9Y6M1-6;Q9Y6M1-3;Q9Y6M1-4	F8W930;Q9Y6M1-1;Q9Y6M1;Q9Y6M1-5;Q9Y6M1-6;Q9Y6M1-3;Q9Y6M1-4	Insulin-like growth factor 2 mRNA-binding protein 2	IGF2BP2
18.8411	18.9499	18.5967	18.8757	19.9466	20.2821		3	28.2	40.532	0	48.302	0	1	3	5	3	2	380700	0.971378	0.562984	0.90558	0.630297	P08754	P08754	Guanine nucleotide-binding protein G(k) subunit alpha	GNAI3
18.8018	18.6572	18.7957	20.1005	19.6048	19.2651		10	18.6	97.112	0	59.591	2	2	2	13	5	0	288390	1.66722	0.418136	0.905244	0.725874	Q5T447;Q5T447-2	Q5T447	E3 ubiquitin-protein ligase HECTD3	HECTD3
17.7653	16.6058	18.4239	19.0698	18.051	18.3879		7	24.3	53.01	0	42.417	0	0	3	10	0	0	254660	0.673067	0.667343	0.904575	0.56182	Q86X02	Q86X02	Cerebellar degeneration-related protein 2-like	CDR2L
19.3985	19.5819	19.2449	21.0672	19.1805	20.6892		24	23.4	164.66	0	91.669	2	4	4	23	0	6	537960	0.705703	0.654884	0.903849	0.570429	Q8TER5;Q8TER5-4;Q8TER5-3;Q8TER5-2;G3V3N2;G3V5C1;G3V485	Q8TER5;Q8TER5-4;Q8TER5-3;Q8TER5-2	Rho guanine nucleotide exchange factor 40	ARHGEF40
23.8019	20.9968	21.6982	18.3568	26.547	24.2966		6	52.8	19.6	0	243.13	10	6	18	0	23	10	14251000	0.127911	0.998614	0.90117	0.251424	A0A0C4DGN4;Q96DA0;I3L1H9;I3L3X0	A0A0C4DGN4;Q96DA0	Zymogen granule protein 16 homolog B	ZG16B
20.3032	18.5242	17.7437	21.9137	20.0013	17.3438		2	19.3	14.716	0.00030111	4.0739	2	0	0	2	1	0	541610	0.230078	0.949117	0.895902	0.354638	P09382	P09382	Galectin-1	LGALS1
19.07	18.7991	18.426	20.9722	18.7029	19.3041		11	22.5	77.15	0	49.656	1	1	1	15	3	1	533490	0.56439	0.734546	0.894686	0.525054	Q6NUQ4;Q6NUQ4-2;H7C008;H7C085;H7C0H8;H7BZI0	Q6NUQ4;Q6NUQ4-2	Transmembrane protein 214	TMEM214
18.4301	19.1519	19.3889	19.1467	20.079	20.4293		3	32.9	17.092	0	8.7724	0	3	3	1	4	3	804290	0.868707	0.609944	0.894683	0.60484	Q53GA4	Q53GA4	Pleckstrin homology-like domain family A member 2	PHLDA2
22.6192	23.09	19.6899	24.892	22.6203	20.5702		3	31.3	13.015	0	57.785	5	7	5	12	7	1	17153000	0.211524	0.963226	0.894472	0.338831	P62854;Q5JNZ5	P62854;Q5JNZ5	40S ribosomal protein S26;Putative 40S ribosomal protein S26-like 1	RPS26;RPS26P11
20.5151	19.6526	18.6294	21.6349	19.9182	19.9182		10	33.8	43.135	0	160.52	5	4	6	12	4	2	1520700	0.491628	0.797213	0.891438	0.497939	Q8NC51-3;Q8NC51;Q8NC51-4;Q8NC51-2	Q8NC51-3;Q8NC51;Q8NC51-4;Q8NC51-2	Plasminogen activator inhibitor 1 RNA-binding protein	SERBP1
21.6311	21.3125	21.5953	23.2152	21.288	22.6955		20	29.9	90.725	0	158.94	13	11	10	34	8	8	2558800	0.690708	0.667678	0.886606	0.559581	P11387;E5RIC7;Q969P6-2;Q969P6	P11387	DNA topoisomerase 1	TOP1
18.9216	19.2531	18.7521	19.8459	19.2393	20.4966		9	15.2	80.529	0	20.035	2	1	1	9	0	3	572080	1.06179	0.560265	0.885006	0.635917	P46977;P46977-2;A0A0C4DH80;E9PN73;E9PI32;H0YET6	P46977;P46977-2	Dolichyl-diphosphooligosaccharide--protein glycosyltransferase subunit STT3A	STT3A
14.6158	14.7393	15.0735	14.6815	15.9923	16.4097		2	3.3	66.515	0.0087348	2.2325	0	0	0	2	0	0	33100	0.755676	0.651716	0.884948	0.575282	Q9BYC5;G3XAD2;Q9BYC5-2;Q9BYC5-3	Q9BYC5;G3XAD2;Q9BYC5-2;Q9BYC5-3	Alpha-(1,6)-fucosyltransferase	FUT8
17.0002	18.1365	18.7356	18.754	18.2753	19.4958		8	17.4	77.526	0	22.064	0	0	3	6	1	1	260250	0.643483	0.695308	0.88429	0.545685	P78362;P78362-2;H7C5L6;H7C521;F8WBW4;C9J2M4;C9JWF7	P78362;P78362-2	SRSF protein kinase 2;SRSF protein kinase 2 N-terminal;SRSF protein kinase 2 C-terminal	SRPK2
20.9396	20.7832	21.926	22.998	21.5112	21.7925		12	32.2	42.331	0	73.923	6	7	17	17	10	8	2497100	0.695109	0.66877	0.884261	0.559806	P38159;P38159-2;H3BT71;H0Y6E7;Q96E39;H3BR27;H3BUY5;P38159-3;H3BNC1;O75526;Q8N7X1	P38159;P38159-2;H3BT71;H0Y6E7;Q96E39	RNA-binding motif protein, X chromosome;RNA-binding motif protein, X chromosome, N-terminally processed;RNA binding motif protein, X-linked-like-1	RBMX;RBMXL1
18.5573	17.9336	16.8108	19.5482	18.1706	18.2334		12	20.9	96.98	0	58.312	4	2	1	15	4	3	285250	0.578627	0.734571	0.883512	0.525802	Q8IW35;E9PG22;Q8IW35-2;H7C4Y5;F8WF91	Q8IW35;E9PG22;Q8IW35-2	Centrosomal protein of 97 kDa	CEP97
15.4106	16.777	15.3602	16.4722	16.9719	16.7495		1	6.8	56.974	0	7.5251	0	0	0	1	0	0	32887	0.842201	0.612666	0.881939	0.593465	Q8NC56	Q8NC56	LEM domain-containing protein 2	LEMD2
18.0612	18.3832	19.6727	20.2223	18.272	20.2633		11	26.7	67.725	0	27.31	0	0	6	14	1	1	441840	0.463358	0.821971	0.880205	0.483353	O75382-4;O75382-2;O75382;O75382-3;E9PMK8	O75382-4;O75382-2;O75382;O75382-3	Tripartite motif-containing protein 3	TRIM3
14.1466	14.4699	14.5627	15.2039	14.8498	15.762		1	1.5	92.845	0	5.3973	0	0	1	1	0	0	8357.5	1.39417	0.487908	0.878832	0.679185	P49754-2;P49754-3;P49754	P49754-2;P49754-3;P49754	Vacuolar protein sorting-associated protein 41 homolog	VPS41
16.4067	16.4742	16.0501	16.5723	18.2909	16.6994		3	9.5	64.117	0	7.2891	1	0	1	2	1	1	62462	0.704233	0.667197	0.877225	0.559331	Q9Y4X5;A0A087WT96;H3BSK4;H3BNB9	Q9Y4X5	E3 ubiquitin-protein ligase ARIH1	ARIH1
14.1269	15.9523	15.647	15.9034	16.3462	16.1075		2	13	21.482	0.00030175	4.1041	0	0	1	1	0	0	90019	0.689679	0.673609	0.876977	0.555461	Q99720-3;Q99720;Q5T1J1;Q99720-4;Q99720-5;Q99720-2	Q99720-3;Q99720;Q5T1J1;Q99720-4;Q99720-5;Q99720-2	Sigma non-opioid intracellular receptor 1	SIGMAR1
24.7304	25.9189	24.0671	23.7892	26.1567	27.3985		6	47.3	11.284	0	42.938	17	23	21	16	33	21	62742000	0.2991	0.91946	0.875993	0.400139	P81605;P81605-2	P81605;P81605-2	Dermcidin;Survival-promoting peptide;DCD-1	DCD
22.3035	23.8831	22.3444	25.2982	23.8918	21.9543		5	35.9	15.197	0	43.674	5	8	6	27	8	6	21428000	0.325411	0.897772	0.871099	0.414823	E7ETK0;A0A087WUS0;P62847-2;P62847-3;P62847;P62847-4	E7ETK0;A0A087WUS0;P62847-2;P62847-3;P62847;P62847-4	40S ribosomal protein S24	RPS24
16.8305	17.063	15.4148	17.2019	17.5049	17.2114		6	3.3	294.22	0	12.923	0	0	2	4	0	0	33016	0.763067	0.65519	0.870002	0.570653	Q13535-2;Q13535-3;Q13535;H0Y9K2;H0Y8R8;H0Y8Y6;D6RIG7	Q13535-2;Q13535-3;Q13535	Serine/threonine-protein kinase ATR	ATR
18.1305	17.3118	17.4039	19.7267	17.9403	17.7881		10	28.7	48.713	0	31.735	1	2	4	12	1	0	266470	0.574195	0.743218	0.869615	0.519452	Q9HA92;Q9HA92-2;H0Y934;H0Y9X4	Q9HA92;Q9HA92-2	Radical S-adenosyl methionine domain-containing protein 1, mitochondrial	RSAD1
17.5983	18.7428	17.8297	19.8176	18.8633	18.0983		6	22.5	47.27	0	90.921	2	3	3	8	1	2	393000	0.646296	0.700331	0.869472	0.540791	H0Y8R1;F5H5I6;H0YAK1;Q12849-5;Q12849;H0YAM1	H0Y8R1;F5H5I6;H0YAK1;Q12849-5;Q12849;H0YAM1	G-rich sequence factor 1	GRSF1
19.2282	18.5623	19.039	20.5098	19.19	19.7368		12	19.4	113.92	0	68.361	1	0	4	18	2	2	310550	0.942943	0.605199	0.868973	0.607216	F8WAN4;Q9P2Q2;Q5T376	F8WAN4;Q9P2Q2	FERM domain-containing protein 4A	FRMD4A
21.1023	21.1861	21.112	22.0145	22.0452	21.9471		8	44.2	24.593	0	209.01	6	3	6	16	13	13	1750500	4.60746	0.292025	0.868837	0.836011	O75396;A0A087X1A9	O75396	Vesicle-trafficking protein SEC22b	SEC22B
16.9265	14.8974	15.3941	15.9612	17.1986	16.6618		4	13.4	41.945	0	53.525	1	0	4	9	6	2	86561	0.54136	0.771606	0.867857	0.508118	Q9P0J7;C9J3I2	Q9P0J7	E3 ubiquitin-protein ligase KCMF1	KCMF1
19.6876	19.5018	19.0233	21.9558	18.9669	19.8933		4	30.5	118.83	0	104.69	4	4	7	38	2	3	518640	0.406687	0.856711	0.867812	0.455485	Q6JQN1;Q6JQN1-5;F8W1I9;Q6JQN1-4;F8VXK4;F8W0Q4;F8W179;D6RFF6	Q6JQN1;Q6JQN1-5;F8W1I9	Acyl-CoA dehydrogenase family member 10	ACAD10
14.5001	13.6199	15.6714	14.8687	15.3571	16.1686		1	6.3	25.537	0	17.718	1	0	1	2	1	2	64981	0.54403	0.769101	0.86769	0.508957	H7C0D0;A0A0C4DFL7;Q16850-2;Q16850	H7C0D0;A0A0C4DFL7;Q16850-2;Q16850	Lanosterol 14-alpha demethylase	CYP51A1
16.5336	17.55	16.4884	17.8604	17.8273	17.4829		1	4.9	26.21	0.0017128	3.1748	2	0	0	1	1	0	187760	1.1099	0.561929	0.866208	0.633657	Q9BVC6	Q9BVC6	Transmembrane protein 109	TMEM109
20.873	19.4379	18.9429	22.2844	20.4297	19.133		14	35.6	62.094	0	166.13	11	1	1	29	5	1	2308100	0.328661	0.898663	0.864425	0.415143	P19525;P19525-2;C9JZT2;F8WBH4	P19525;P19525-2	Interferon-induced, double-stranded RNA-activated protein kinase	EIF2AK2
16.6167	16.0593	15.5585	16.6197	16.7911	17.4093		2	7.4	42.5	0	4.433	0	0	0	2	0	0	43987	1.04217	0.58371	0.861861	0.620733	Q9UH62	Q9UH62	Armadillo repeat-containing X-linked protein 3	ARMCX3
15.9915	14.0274	16.9998	16.3947	16.8168	16.3815		2	8.3	34.455	0.001707	3.1507	0	0	0	2	0	0	145130	0.412467	0.856388	0.858076	0.455372	Q96EK4	Q96EK4	THAP domain-containing protein 11	THAP11
20.2393	19.9066	20.5412	21.4738	20.3678	21.417		19	37.4	96.557	0	212.48	4	4	15	28	4	5	1669000	0.996115	0.599428	0.857165	0.610698	Q8IY81;J3KS36;J3QSE2	Q8IY81	pre-rRNA processing protein FTSJ3	FTSJ3
21.5921	21.3155	21.4928	21.9169	22.2272	22.8273		14	53.5	48.799	0	79.29	9	7	10	39	17	14	2970500	1.42817	0.500979	0.857	0.669952	A0A0C4DGS1;P39656;P39656-3;P39656-2;U3KQ84	A0A0C4DGS1;P39656;P39656-3;P39656-2;U3KQ84	Dolichyl-diphosphooligosaccharide--protein glycosyltransferase 48 kDa subunit	DDOST
17.2855	17.1898	17.8947	19.5592	18.0552	17.3229		3	24.7	21.356	0	28.314	0	0	1	5	0	0	357460	0.544797	0.77967	0.855733	0.505072	C9J4K0;Q9BVC5-2;Q9BVC5	C9J4K0;Q9BVC5-2;Q9BVC5	Ashwin	C2orf49
21.9685	21.9722	22.2122	22.4543	23.3672	22.8927		15	51.9	45.745	0	196.44	28	19	26	34	25	23	3783400	1.43986	0.502514	0.853777	0.669282	O60884;A0A087WT48;I3L320	O60884	DnaJ homolog subfamily A member 2	DNAJA2
13.8041	14.257	14.4257	14.2656	14.6651	16.1139		1	8.3	18.406	0.00029949	3.9869	1	0	0	1	0	0	53343	0.652023	0.709995	0.852593	0.535761	K7EMB8;A2RRE0;Q9Y4E6-2;Q9Y4E6	K7EMB8;A2RRE0;Q9Y4E6-2;Q9Y4E6	WD repeat-containing protein 7	WDR7
24.7837	25.1206	24.9834	26.5558	25.1555	25.6983		4	65.5	74.139	0	323.31	62	57	82	146	72	66	24158000	0.937712	0.612848	0.840596	0.592304	P02545;P02545-6;P02545-3;P02545-5;P02545-4;H0YAB0;A0A0C4DGC5	P02545;P02545-6;P02545-3;P02545-5;P02545-4	Prelamin-A/C;Lamin-A/C	LMNA
19.7724	19.7302	19.4437	19.4095	21.7973	20.2573		10	22.5	64.872	0	111.34	3	3	2	2	11	8	451770	0.522052	0.806211	0.839253	0.491805	F5GZS6;J3KPF3;P08195-2;P08195-3;P08195;P08195-4;F5GZI0;F5H0E2;H0YFS2;H0YFX4;F5H867	F5GZS6;J3KPF3;P08195-2;P08195-3;P08195;P08195-4	4F2 cell-surface antigen heavy chain	SLC3A2
19.3666	19.6562	19.473	20.0403	20.955	20.0177		1	64.2	65.134	0	23.793	4	1	2	3	3	2	461480	1.23115	0.560227	0.839035	0.635584	P02545-2;Q3BDU5;Q5TCI8	P02545-2;Q3BDU5;Q5TCI8	Prelamin-A/C;Lamin-A/C	LMNA
17.4904	17.1376	17.6773	19.998	18.128	16.6877		5	35.6	26.131	0	83.609	0	0	2	9	1	0	403960	0.358688	0.900971	0.836147	0.424172	O75934	O75934	Pre-mRNA-splicing factor SPF27	BCAS2
14.6086	16.5546	16.6206	18.1014	15.9299	16.26		5	21.3	53.219	0	12.065	0	0	1	9	0	0	108800	0.37046	0.895851	0.835854	0.429874	Q676U5-3;Q676U5;E7EVC7;Q676U5-2;Q676U5-4;C9JAY7;Q676U5-5;C9JK97;C9J1B2	Q676U5-3;Q676U5;E7EVC7;Q676U5-2;Q676U5-4	Autophagy-related protein 16-1	ATG16L1
17.3271	18.1389	17.8006	18.8778	18.8666	18.0253		8	13.4	96.127	0	46.259	1	1	2	8	2	0	124150	1.06687	0.599062	0.834398	0.610128	Q96FC9-4;Q96FC9-3;Q96FC9-2;A8MPP1;Q96FC9;Q92771;H0YFY8;F6WZM0;F5H235;C9K0E8;H0YGL4;R4GNE1;F5GYY1;F5GXL6;F5GXJ8;B4DMS8;Q96FC9-5	Q96FC9-4;Q96FC9-3;Q96FC9-2;A8MPP1;Q96FC9;Q92771	Probable ATP-dependent RNA helicase DDX11;Putative ATP-dependent RNA helicase DDX11-like protein 8;Putative ATP-dependent RNA helicase DDX12	DDX11;DDX11L8;DDX12P
20.2736	20.3482	19.899	20.9366	20.9062	21.173		21	22.1	160.6	0	55.398	2	6	7	23	1	4	603260	2.16095	0.435522	0.831676	0.71539	O60244;H7C3E5;H7C017	O60244	Mediator of RNA polymerase II transcription subunit 14	MED14
22.9088	22.4911	24.0244	25.7266	22.9156	23.2691		2	14.5	17.752	0	11.137	8	8	10	25	9	10	59907000	0.345073	0.900592	0.829025	0.41546	P47914	P47914	60S ribosomal protein L29	RPL29
15.0115	17.3787	17.4608	17.9406	16.4863	17.907		3	13.4	33.524	0	7.636	0	0	1	4	0	1	161760	0.370412	0.90112	0.827643	0.427668	I3L0U5;Q6PK04	I3L0U5;Q6PK04	Coiled-coil domain-containing protein 137	CCDC137
19.3659	19.6771	18.9227	20.748	20.1962	19.5037		8	55.2	19.81	0	23.823	3	3	2	10	2	0	625250	0.917215	0.636045	0.827362	0.58213	O43324;D6RBD7;C9J1V9;O43324-2;H0YAL7;D6RCQ0;H0YAH9	O43324;D6RBD7;C9J1V9;O43324-2;H0YAL7	Eukaryotic translation elongation factor 1 epsilon-1	EEF1E1;EEF1E1-BLOC1S5
15.0272	15.0266	16.1376	15.9998	16.4356	16.2286		2	10.4	42.106	0.00058875	3.7173	0	0	2	1	0	0	55114	0.9882	0.613427	0.824203	0.592509	Q5VTE6-2;Q5VTE6	Q5VTE6-2;Q5VTE6	Protein angel homolog 2	ANGEL2
19.378	18.9242	15.3363	18.9208	18.954	18.232		7	11.3	86.573	0	69.701	1	0	0	10	4	0	174230	0.25094	0.945546	0.822756	0.357751	Q7L8L6	Q7L8L6	FAST kinase domain-containing protein 5	FASTKD5
22.1111	23.3778	23.2791	23.374	23.8221	24.0374		40	34.7	177.6	0	323.31	12	29	43	51	35	22	3163900	0.845595	0.661231	0.821816	0.566272	P11047;Q9Y6N6	P11047	Laminin subunit gamma-1	LAMC1
18.2354	18.3719	17.7073	18.5335	19.1042	19.1394		4	5.8	139.76	0	18.037	1	0	0	2	0	2	74614	1.35926	0.554056	0.820845	0.640192	Q5VZU9;P29144	Q5VZU9;P29144	Tripeptidyl-peptidase 2	TPP2
19.5787	19.7673	19.5688	19.6884	20.4138	21.2681		5	20.1	44.179	0	47.821	2	2	4	4	3	9	494590	0.822415	0.668637	0.818492	0.560205	P63092-3;P63092-2;P63092;P63092-4;Q5JWF2-2;Q5JWF2;S4R3E3;A0A0A0MR13;H0Y7F4	P63092-3;P63092-2;P63092;P63092-4;Q5JWF2-2;Q5JWF2;S4R3E3	Guanine nucleotide-binding protein G(s) subunit alpha isoforms short;Guanine nucleotide-binding protein G(s) subunit alpha isoforms XLas	GNAS
20.109	20.3218	19.4628	20.7544	21.1812	20.403		3	44.3	22.171	0	52.499	2	2	3	10	6	6	768150	1.11892	0.604765	0.815001	0.60706	Q9H0U4;E9PLD0;A0A087WTI1;Q92928	Q9H0U4;E9PLD0;A0A087WTI1	Ras-related protein Rab-1B	RAB1B
21.9787	21.3377	22.1463	22.5073	22.3355	23.0596		8	43	27.893	0	41.757	2	5	7	13	9	10	3696800	1.16133	0.597776	0.813222	0.611774	Q9P0L0;Q9P0L0-2;J3QKM9	Q9P0L0;Q9P0L0-2	Vesicle-associated membrane protein-associated protein A	VAPA
22.6436	22.5492	22.5839	23.4481	22.7798	23.9845		35	33.7	152.45	0	323.31	19	16	29	64	25	27	2217600	1.0921	0.609942	0.811897	0.60161	A0A0A0MRV0;Q9P2E9;Q9P2E9-3;Q9P2E9-2;A0A087WVV2;F8W7S5;A0A087WU26;A2A2S5;V9GY78	A0A0A0MRV0;Q9P2E9;Q9P2E9-3;Q9P2E9-2;A0A087WVV2;F8W7S5	Ribosome-binding protein 1	RRBP1
20.7054	20.4484	21.1084	20.5377	21.2788	22.8688		8	40.9	33.331	0	70.31	6	4	10	19	8	7	1839800	0.493283	0.836066	0.807706	0.471251	Q9Y6C9;E9PIE4	Q9Y6C9;E9PIE4	Mitochondrial carrier homolog 2	MTCH2
22.4006	22.4542	22.7756	24.3361	22.4021	23.3124		22	33.9	77.683	0	132.72	14	12	14	35	15	13	6899100	0.637547	0.758037	0.806787	0.513629	Q96AQ6-2;Q96AQ6;Q96AQ6-3;Q5T173;F2Z2Z8	Q96AQ6-2;Q96AQ6;Q96AQ6-3	Pre-B-cell leukemia transcription factor-interacting protein 1	PBXIP1
22.3732	22.8878	22.6202	22.6525	23.9923	23.6536		13	48.6	44.868	0	146.29	15	16	22	29	38	33	5152300	0.874841	0.667003	0.80576	0.563952	P31689;P31689-2	P31689;P31689-2	DnaJ homolog subfamily A member 1	DNAJA1
19.4417	19.356	19.345	19.2737	20.1694	21.1073		1	40.3	106.87	0	25.834	2	2	2	2	3	3	255500	0.688891	0.73465	0.802543	0.524456	Q14697;F5H6X6	Q14697;F5H6X6	Neutral alpha-glucosidase AB	GANAB
23.3301	23.6783	24.2136	26.1557	23.7549	23.714		4	32.8	14.463	0	44.22	6	6	5	18	11	9	20151000	0.400145	0.889111	0.800856	0.433579	P62899;H7C2W9;C9JU56;B7Z4E3;B7Z4C8;P62899-3;P62899-2;B8ZZK4	P62899;H7C2W9;C9JU56;B7Z4E3;B7Z4C8;P62899-3;P62899-2;B8ZZK4	60S ribosomal protein L31	RPL31
19.2296	19.8552	18.6569	19.4328	19.8981	20.8032		10	7.5	214.11	0	26.728	3	8	7	7	5	10	131090	0.683372	0.740844	0.797452	0.520991	Q5T5P2;Q5T5P2-9;Q5T5P2-2;Q5T5P2-7;Q5T5P2-10;Q5T5P2-3;Q5T5P0;Q5T5P1;Q5T5P2-4;Q5T5P2-8;Q5T5P2-6	Q5T5P2;Q5T5P2-9;Q5T5P2-2;Q5T5P2-7;Q5T5P2-10;Q5T5P2-3;Q5T5P0;Q5T5P1;Q5T5P2-4;Q5T5P2-8;Q5T5P2-6	Sickle tail protein homolog	KIAA1217
14.4218	14.6432	14.6884	16.308	14.5912	15.2447		3	3.1	324.05	0	5.3278	0	0	1	0	0	1	4250.1	0.718664	0.726536	0.796841	0.528755	Q3L8U1-2;Q3L8U1-3;Q3L8U1;H3BTW3;A0A087WU44	Q3L8U1-2;Q3L8U1-3;Q3L8U1;H3BTW3	Chromodomain-helicase-DNA-binding protein 9	CHD9
19.2591	19.053	18.4459	19.8153	19.4535	19.8704		9	16.8	87.81	0	120.99	2	1	2	9	4	1	211780	1.34084	0.583236	0.79377	0.621642	Q96CN9	Q96CN9	GRIP and coiled-coil domain-containing protein 1	GCC1
17.3105	15.1434	18.0858	18.0221	17.276	17.6187		4	29.9	18.129	0	35.326	1	0	0	4	0	1	153160	0.365115	0.901053	0.792374	0.415617	Q07812-5;Q07812-8;Q07812;Q07812-2;Q07812-7;K4JQN1;I6LPK7;Q07812-6;Q07812-4	Q07812-5;Q07812-8;Q07812;Q07812-2;Q07812-7;K4JQN1	Apoptosis regulator BAX	BAX
17.9867	17.5013	17.6913	20.9052	18.0933	16.5576		8	41.8	29.999	0	76.642	1	1	1	13	0	0	658860	0.24438	0.951753	0.792276	0.347375	Q15691	Q15691	Microtubule-associated protein RP/EB family member 1	MAPRE1
19.3333	16.5187	15.1197	15.5987	17.4999	20.2468		1	24.4	36.508	0	10.165	1	0	0	0	3	1	174480	0.162386	0.992667	0.791251	0.279416	A0A0G2JMB2;P01877;A0A075B6N7	A0A0G2JMB2;P01877;A0A075B6N7	Ig alpha-2 chain C region	IGHA2
24.0823	24.1578	24.6033	23.9044	25.5254	25.772		21	58.6	46.44	0	267.36	25	24	37	33	40	57	12581000	0.575859	0.812332	0.786187	0.488953	P50454;E9PPV6;E9PR70;E9PKH2;E9PK86;E9PMI5;E9PNX1;E9PQ34;E9PJH8;E9PIG2;E9PRS3;H0YEP8;E9PLA6	P50454;E9PPV6;E9PR70;E9PKH2	Serpin H1	SERPINH1
25.4969	25.5601	25.1549	25.0039	26.2839	27.2824		1	15.4	71.027	0	5.2612	8	13	8	14	20	9	19739000	0.513422	0.837245	0.786118	0.470354	P17066;P48741	P17066;P48741	Heat shock 70 kDa protein 6;Putative heat shock 70 kDa protein 7	HSPA6;HSPA7
16.1672	15.036	16.2082	16.2208	15.7589	17.7878		3	4	104.5	0	40.974	0	1	1	1	0	2	34162	0.469616	0.857665	0.785391	0.455508	Q9H9Y6-4;Q9H9Y6-5;Q9H9Y6-2;Q9H9Y6;Q9H9Y6-3;H7C0D9	Q9H9Y6-4;Q9H9Y6-5;Q9H9Y6-2;Q9H9Y6;Q9H9Y6-3;H7C0D9	DNA-directed RNA polymerase I subunit RPA2;DNA-directed RNA polymerase	POLR1B
14.1214	15.5713	16.025	14.2902	17.3705	16.412		1	1	108.27	0.0069855	2.3719	0	0	0	0	1	1	11486	0.295764	0.937588	0.784992	0.378124	P29317	P29317	Ephrin type-A receptor 2	EPHA2
16.5085	16.7856	17.9185	18.695	17.1061	17.764		2	45.8	89.04	0	4.8039	0	0	1	3	0	0	163760	0.549728	0.825302	0.784161	0.480707	F8VV04	F8VV04		SART3
19.1056	19.0989	19.3197	21.4811	18.9286	19.4664		9	52.7	33.792	0	117.39	1	1	3	15	2	2	1254700	0.429611	0.873582	0.78395	0.440361	K7ES61;Q9BYD3;X6RAY8;Q9BYD3-2;K7ELQ0;K7EKI4;K7ELF1;K7EJ73	K7ES61;Q9BYD3;X6RAY8;Q9BYD3-2;K7ELQ0	39S ribosomal protein L4, mitochondrial	MRPL4
23.422	22.9054	23.2847	23.6899	24.1852	24.0825		14	53.8	34.324	0	197.99	17	18	22	40	24	24	8307500	1.65052	0.547284	0.781796	0.642937	Q53GQ0;E9PI21;Q53GQ0-2	Q53GQ0	Very-long-chain 3-oxoacyl-CoA reductase	HSD17B12
18.3639	17.6061	18.0857	19.213	18.4137	18.7736		10	9.9	209.24	0	39.467	4	0	3	8	0	0	124680	1.14862	0.612456	0.781526	0.592076	Q7Z401;Q7Z401-2;H3BTW5	Q7Z401;Q7Z401-2;H3BTW5	C-myc promoter-binding protein	DENND4A
24.0315	24.0403	24.1612	25.1966	24.3651	25.0069		25	60	56.108	0	323.31	22	30	32	55	44	34	16860000	1.42106	0.582751	0.778567	0.620353	P47895;H0Y2X5;H0YNQ3;H0YKF9;H0YLT1	P47895;H0Y2X5	Aldehyde dehydrogenase family 1 member A3	ALDH1A3
17.4512	17.1806	19.2072	20.1207	17.7006	18.3296		4	29.8	38.405	0	151.43	1	3	3	8	2	4	450160	0.329004	0.919522	0.770621	0.392387	Q9NQ29-2;Q9NQ29;A8MYV2;Q9NQ29-3;B8ZZ10;B8ZZ09;F8WBC1;F2Z322	Q9NQ29-2;Q9NQ29;A8MYV2;Q9NQ29-3;B8ZZ10	Putative RNA-binding protein Luc7-like 1	LUC7L
19.361	19.0236	19.416	20.8829	19.4839	19.7441		8	30.1	49.248	0	69.071	1	1	5	8	2	0	548470	0.796247	0.717453	0.770086	0.532277	Q9H8K7	Q9H8K7	Uncharacterized protein C10orf88	C10orf88
18.8432	18.892	19.9061	21.0307	19.1704	19.75		5	25	31.263	0	83.255	1	0	5	14	0	1	2324900	0.520595	0.841385	0.769919	0.466709	Q13243;Q13243-3;B4DJK0;B4DUA4;G3V5K8;Q13243-2	Q13243;Q13243-3;B4DJK0;B4DUA4	Serine/arginine-rich splicing factor 5	SRSF5
17.9687	18.1162	17.0778	18.5174	18.264	18.6872		6	7.5	118.02	0	8.1777	1	0	0	4	1	1	160760	1.04076	0.656116	0.768635	0.570671	O60524-4;O60524-5;O60524-3;O60524;G3V5V3;G3V4D9;G3V547;O60524-2	O60524-4;O60524-5;O60524-3;O60524;G3V5V3;G3V4D9	Nuclear export mediator factor NEMF	NEMF
19.653	19.7812	19.4934	21.5464	19.59	20.0962		31	27.3	210.47	0	197.53	4	1	9	44	1	3	540590	0.578064	0.821807	0.768366	0.482597	Q96SN8-3;Q96SN8;Q96SN8-2;Q96SN8-4;A0A0A0MRG9;B1AMJ5;F8WCI3;Q5JTU8;F8WF55;F8WBJ0;C9K0C9	Q96SN8-3;Q96SN8;Q96SN8-2;Q96SN8-4;A0A0A0MRG9;B1AMJ5	CDK5 regulatory subunit-associated protein 2	CDK5RAP2
18.3939	17.7855	18.8483	19.2387	19.3917	18.7015		10	12.1	136.65	0	37.529	6	2	13	12	2	1	231930	0.966383	0.667854	0.768108	0.559735	O14617-5;O14617-4;O14617;O14617-2;O14617-3;A0A087WYN6	O14617-5;O14617-4;O14617;O14617-2;O14617-3	AP-3 complex subunit delta-1	AP3D1
22.2443	21.9213	23.4242	24.1351	22.6405	23.1141		9	36	46.513	0	170.03	18	15	41	43	23	15	8871800	0.53202	0.841812	0.766651	0.468927	Q9Y383;A0A0A6YYC3;Q96HJ9-2;A0A0A6YYJ8;Q9Y383-3;Q9Y383-2;B8ZZ12;V9GZ75;F8WEU3	Q9Y383;A0A0A6YYC3;Q96HJ9-2;A0A0A6YYJ8;Q9Y383-3;Q9Y383-2	Putative RNA-binding protein Luc7-like 2	LUC7L2;C7orf55-LUC7L2
15.0485	16.2532	13.9997	14.6274	16.9853	15.9807		1	3.6	53.29	0.0057096	2.5459	0	0	0	0	1	0	17315	0.33387	0.921427	0.763994	0.393065	Q16204	Q16204	Coiled-coil domain-containing protein 6	CCDC6
17.8404	16.6496	17.1366	18.1629	18.5053	17.2486		5	17.5	46.871	0	6.9898	1	0	0	4	1	0	219360	0.680226	0.778688	0.7634	0.50554	P38919;I3L3H2;J3QQP0;E9PBH4;F8WE11	P38919	Eukaryotic initiation factor 4A-III;Eukaryotic initiation factor 4A-III, N-terminally processed	EIF4A3
16.5355	16.5169	16.2648	17.8714	17.2647	16.4522		4	29.3	21.809	0	10.574	0	0	1	4	0	0	117230	0.835542	0.716061	0.757011	0.533	K7EIN2;Q9BRJ7;K7ENA3;W4VSQ8;Q9BRJ7-2	K7EIN2;Q9BRJ7;K7ENA3;W4VSQ8;Q9BRJ7-2	Protein syndesmos	NUDT16L1
18.3305	18.3549	19.0618	19.3641	19.0945	19.5555		6	19.3	66.408	0	18.899	0	0	3	14	1	2	273550	1.29021	0.61406	0.755672	0.592881	P20700;E9PBF6;A0A0D9SFE5;A0A0D9SFY5	P20700;E9PBF6	Lamin-B1	LMNB1
22.3106	22.5162	23.447	24.6149	21.8731	24.0345		5	22	23.662	0	60.447	8	10	14	11	6	12	25000000	0.343075	0.922629	0.749549	0.393568	P09496-2;F8WF69;P09496-4;P09496-3;P09496;P09496-5;C9J8P9	P09496-2;F8WF69;P09496-4;P09496-3;P09496	Clathrin light chain A	CLTA
15.7292	16.5138	16.4968	17.4548	16.6542	16.8715		2	5.1	54.873	0.00029913	3.9767	0	0	0	2	0	0	90596	0.994417	0.680285	0.74691	0.552348	K7EMW4;Q969V3-2;Q969V3;K7EQ66;K7ELZ9;K7ENM2;A0A0C4DGP7	K7EMW4;Q969V3-2;Q969V3;K7EQ66;K7ELZ9;K7ENM2;A0A0C4DGP7	Nicalin	NCLN
15.6258	14.8806	14.5995	17.2208	15.297	14.8234		3	10.6	48.984	0	17.15	1	0	0	5	0	0	76215	0.396414	0.900008	0.745096	0.415222	Q86X53;E5RHA3;H0YBT6;H0YB25	Q86X53;E5RHA3	Glutamate-rich protein 1	ERICH1
18.5332	19.082	18.8451	19.8486	18.9027	19.9333		11	11.6	160.88	0	94.565	2	5	3	11	2	2	248960	0.946286	0.6981	0.74143	0.542545	Q10570;E9PIM1;A0A087X101	Q10570	Cleavage and polyadenylation specificity factor subunit 1	CPSF1
23.8279	26.4481	23.2846	25.4239	26.3762	23.9842		11	65.1	18.502	0	187.84	14	19	13	23	24	9	19538000	0.244218	0.963067	0.741177	0.337077	P23528;G3V1A4;E9PP50;E9PK25;E9PQB7;E9PLJ3;E9PS23;Q9Y281-3;Q9Y281	P23528;G3V1A4;E9PP50;E9PK25;E9PQB7;E9PLJ3;E9PS23	Cofilin-1	CFL1
21.0274	20.6383	18.9747	21.7571	21.0485	20.0477		15	43.2	40.763	0	55.945	7	1	1	19	5	0	1308900	0.387829	0.904735	0.737596	0.409472	Q08752;H0Y8J0	Q08752	Peptidyl-prolyl cis-trans isomerase D	PPID
15.9212	13.8785	15.6167	15.2592	16.1328	16.2363		2	3.4	153.36	0	27.694	0	0	1	1	0	0	23735	0.448151	0.892289	0.73728	0.431739	P39880-4;P39880-2;P39880;P39880-3;P39880-6;P39880-5	P39880-4;P39880-2;P39880;P39880-3;P39880-6;P39880-5	Homeobox protein cut-like 1	CUX1
16.5351	15.6184	16.3188	15.7872	17.377	17.5196		2	10.2	21.43	0.00058514	3.5973	0	0	0	1	1	1	124550	0.522256	0.856105	0.737174	0.454951	C9JV50;E9PGZ4;Q9NTJ5-2;Q9NTJ5	C9JV50;E9PGZ4;Q9NTJ5-2;Q9NTJ5	Phosphatidylinositide phosphatase SAC1	SACM1L
19.2241	19.5207	18.6136	20.0734	19.3783	20.1164		5	12.9	52.949	0	85.022	2	3	1	10	2	1	1102500	0.962106	0.696546	0.736571	0.542196	B4DR61;P61619;P61619-3;H7C1Q9;C9JXC6;H7C069;A6NK38;F2Z2C7;A6NIF9;C9JJV4;F8W776;Q8TC24;Q9H9S3-2;Q9H9S3-3;Q9H9S3	B4DR61;P61619;P61619-3	Protein transport protein Sec61 subunit alpha isoform 1	SEC61A1
18.97	20.2229	20.3848	20.0087	20.812	20.9461		3	61.1	7.9653	0	10.185	1	5	5	8	8	5	1069200	0.612899	0.825637	0.729675	0.475558	P35326;P35325;P22532;P22531;Q9BYE4;Q96RM1	P35326;P35325;P22532;P22531;Q9BYE4	Small proline-rich protein 2A;Small proline-rich protein 2B;Small proline-rich protein 2D;Small proline-rich protein 2E;Small proline-rich protein 2G	SPRR2A;SPRR2B;SPRR2D;SPRR2E;SPRR2G
16.0571	16.0538	15.2441	16.0872	16.165	17.2894		2	5.3	65.913	0	28.64	1	2	0	4	1	0	33866	0.702442	0.801947	0.728876	0.494722	Q99543-2;Q99543;C9IZ83;H7C3L7	Q99543-2;Q99543;C9IZ83;H7C3L7	DnaJ homolog subfamily C member 2;DnaJ homolog subfamily C member 2, N-terminally processed	DNAJC2
19.2877	18.3057	20.7726	22.0253	18.9691	19.5493		16	43.7	50.381	0	196.46	1	2	11	30	2	3	1406400	0.242837	0.966624	0.725932	0.333	Q5T3I0;Q5T3I0-3;A0A0A0MRK1;E9PAV9;F8W895;E9PPY4;F2Z3C6;Q5T3I0-2	Q5T3I0;Q5T3I0-3;A0A0A0MRK1;E9PAV9;F8W895	G patch domain-containing protein 4	GPATCH4
16.9149	16.6019	17.1349	18.3967	16.6046	17.8246		6	8.4	133.28	0	16.04	1	0	3	5	0	1	71975	0.587584	0.842492	0.72473	0.467376	P23458	P23458	Tyrosine-protein kinase JAK1	JAK1
22.8034	24.2556	23.3309	25.3497	23.8249	23.3836		1	57.3	20.252	0	128.79	10	10	8	45	23	9	16485000	0.421437	0.901745	0.722814	0.417489	P62913	P62913	60S ribosomal protein L11	RPL11
23.5023	22.9993	23.5151	24.5711	23.5868	24.0132		20	46.6	63.704	0	245.94	26	24	43	75	21	34	10756000	1.01605	0.703176	0.718146	0.539253	O00425;O00425-2;F8WD15	O00425	Insulin-like growth factor 2 mRNA-binding protein 3	IGF2BP3
19.9973	19.1986	20.1636	21.0433	19.9662	20.4947		4	17.7	22.58	0	16.414	2	1	3	7	2	5	2050300	0.764012	0.794896	0.714912	0.499736	P16401	P16401	Histone H1.5	HIST1H1B
17.3659	17.964	17.7888	18.5393	18.4582	18.2659		6	4	305.41	0	30.949	0	2	1	8	1	1	44817	1.66711	0.612695	0.714891	0.598153	Q8TD26;Q8TD26-3;C9JFU2;H7C294;A0A075B6P4;Q8TD26-2;O14646-2;O14646;O14647-2;O14647	Q8TD26	Chromodomain-helicase-DNA-binding protein 6	CHD6
19.1287	16.6459	18.645	19.7289	18.3435	18.4881		4	15.7	48.379	0	18.931	2	0	2	12	0	1	484960	0.335435	0.936102	0.713639	0.380008	Q8NFW8;Q8NFW8-2;F5H296;F5GYM0	Q8NFW8;Q8NFW8-2	N-acylneuraminate cytidylyltransferase	CMAS
22.5432	22.7327	22.9672	23.5243	23.0734	23.786		23	65.5	48.879	0	148.33	16	20	28	43	14	24	5154700	1.37887	0.65047	0.713526	0.574714	P55084-2;P55084;F5GZQ3;B5MD38;C9JEY0;C9JE81;C9K0M0	P55084-2;P55084;F5GZQ3;B5MD38	Trifunctional enzyme subunit beta, mitochondrial;3-ketoacyl-CoA thiolase	HADHB
17.2279	16.4676	17.1145	17.8879	17.5149	17.5434		2	0.7	508.78	0.0017094	3.1602	1	1	0	2	0	1	15597	1.25919	0.668844	0.712072	0.562724	K7EK91;Q9UFH2-2;Q9UFH2	K7EK91;Q9UFH2-2;Q9UFH2	Dynein heavy chain 17, axonemal	DNAH17
20.8017	20.542	20.9168	22.0449	20.4952	21.8492		27	38.1	113.67	0	250.62	9	7	16	36	7	6	1520300	0.640954	0.831633	0.709647	0.473195	Q9HCE1;Q5JR04;Q9HCE1-2;Q9HCE1-3	Q9HCE1;Q5JR04;Q9HCE1-2	Putative helicase MOV-10	MOV10
20.3708	19.7353	20.9434	21.5737	20.618	20.9811		10	34.4	57.089	0	206.06	3	1	10	21	3	4	2137500	0.725669	0.811839	0.707767	0.489313	Q14498-3;Q14498-2;Q14498;G3XAC6;H0Y4X3;Q5QP23;A0A087X122;G3V5Z6;Q5QP22;H0YJJ3	Q14498-3;Q14498-2;Q14498;G3XAC6;H0Y4X3	RNA-binding protein 39	RBM39
18.924	19.1363	18.9978	20.5191	18.7585	19.8994		15	19.8	110.66	0	47.139	1	2	7	13	2	2	791170	0.610034	0.845754	0.70631	0.464871	Q5T8P6-3;A0A087X0H9;Q5T8P6-2;Q5T8P6;Q5T8P6-5;Q5T8P6-4;Q5T8P6-6;E2PSN0	Q5T8P6-3;A0A087X0H9;Q5T8P6-2;Q5T8P6;Q5T8P6-5;Q5T8P6-4	RNA-binding protein 26	RBM26
17.6303	17.6577	16.2184	16.285	18.7189	18.6147		5	7.9	133.11	0	11.164	2	3	0	1	2	0	39307	0.310412	0.944294	0.704081	0.365603	A0A087WUH0;R4GMW8;P28715;P28715-2	A0A087WUH0;R4GMW8;P28715	DNA repair protein complementing XP-G cells	ERCC5;BIVM-ERCC5
17.1741	18.1806	18.8688	18.7811	18.8775	18.6647		4	13.1	41.894	0	44.981	3	5	4	2	3	1	496290	0.636461	0.84189	0.69995	0.467906	Q96HR8-2;Q96HR8;D6RIB3	Q96HR8-2;Q96HR8	H/ACA ribonucleoprotein complex non-core subunit NAF1	NAF1
17.7386	17.9199	17.749	19.5671	17.8396	18.0989		3	7.8	67.026	0	60.73	1	1	0	5	0	0	992400	0.575493	0.854599	0.699375	0.453823	P03915	P03915	NADH-ubiquinone oxidoreductase chain 5	MT-ND5
17.9464	17.7016	18.5319	19.7255	18.0915	18.4579		7	25.4	40.055	0	42.429	0	0	5	7	0	0	411330	0.560375	0.860952	0.698371	0.449711	Q9UN81	Q9UN81	LINE-1 retrotransposable element ORF1 protein	L1RE1
23.2224	24.6823	22.265	25.8543	24.242	22.1644		7	41.7	17.222	0	66.008	4	8	2	19	12	3	22393000	0.21138	0.985668	0.696942	0.305877	P62277;J3KMX5;E9PS50	P62277;J3KMX5	40S ribosomal protein S13	RPS13
22.4257	22.3016	21.8581	24.1436	22.2321	22.2855		17	52.7	52.645	0	217.29	12	14	17	57	10	5	6738500	0.458182	0.903329	0.691896	0.418915	P31930	P31930	Cytochrome b-c1 complex subunit 1, mitochondrial	UQCRC1
24.6418	24.5871	26.0319	26.9086	25.1233	25.3027		10	44.7	21.728	0	118.2	24	18	34	44	23	18	96945000	0.395422	0.920819	0.691287	0.397597	J3QQ67;Q07020;G3V203;H0YHA7;Q07020-2;F8VYV2;F8VUA6;A0A075B7A0;F8VXR6	J3QQ67;Q07020;G3V203;H0YHA7;Q07020-2;F8VYV2;F8VUA6;A0A075B7A0	60S ribosomal protein L18	RPL18
17.8642	17.0783	16.7425	16.8739	18.4366	18.4456		6	10	98.008	0	15.196	1	1	0	3	3	3	52890	0.484978	0.901263	0.69033	0.426344	H7BXI1;A0FGR8-2;A0A087WXU3;A0FGR8;A0FGR8-6;A0FGR8-4;A0FGR8-5	H7BXI1;A0FGR8-2;A0A087WXU3;A0FGR8;A0FGR8-6;A0FGR8-4	Extended synaptotagmin-2	ESYT2
17.6646	18.9695	16.4724	20.7325	19.2555	15.1864		3	27	16.245	0	15.719	0	2	0	5	2	0	1928500	0.141197	1	0.689308	0.245454	A6NLM8;P51571	A6NLM8;P51571	Translocon-associated protein subunit delta	SSR4
17.7339	18.4751	19.6379	20.7982	18.9972	18.1193		9	32.1	35.612	0	26.778	0	1	2	17	0	0	635660	0.289034	0.949766	0.689263	0.350999	O75787-2;O75787;H0Y750;H7C3E1;H7C240	O75787-2;O75787;H0Y750;H7C3E1	Renin receptor	ATP6AP2
19.4228	19.6509	19.0666	20.5922	19.1247	20.49		12	33.7	51.976	0	45.331	0	5	2	17	0	5	725540	0.615385	0.855956	0.688887	0.458432	Q9Y512	Q9Y512	Sorting and assembly machinery component 50 homolog	SAMM50
19.8117	18.3994	18.2661	20.1316	19.6784	18.7333		4	9.3	52.541	0	9.7979	3	1	1	4	1	1	973450	0.462414	0.903913	0.688707	0.419039	J3QRS9;X6R4W8;O43670-2;O43670;O43670-4;J3KS31;O43670-3;J3QS27;J3KTL1;J3KRB6;J3KRW6;H0Y3M2	J3QRS9;X6R4W8;O43670-2;O43670;O43670-4;J3KS31;O43670-3	BUB3-interacting and GLEBS motif-containing protein ZNF207	ZNF207
19.6111	20.1885	19.9621	22.7845	19.1629	19.878		9	51.7	20.776	0	27.584	2	4	2	19	0	3	2746700	0.242361	0.972065	0.687904	0.324472	O96000;H3BPJ9;O96000-2;H3BV16	O96000;H3BPJ9;O96000-2;H3BV16	NADH dehydrogenase [ubiquinone] 1 beta subcomplex subunit 10	NDUFB10
18.3843	17.8962	18.5522	20.6572	18.1589	18.0762		9	21.5	87.217	0	53.397	2	1	5	16	2	0	514680	0.324275	0.942795	0.686495	0.36722	Q03518	Q03518	Antigen peptide transporter 1	TAP1
18.7584	19.9937	22.5769	22.4899	18.9262	21.9707		7	42.7	28.521	0	250.28	2	1	10	26	0	8	3218500	0.163141	0.990468	0.685944	0.26572	P67936;P67936-2;K7EPB9;K7ENT6;K7EMU5;K7ERG3;U3KQK2;K7EPV9	P67936;P67936-2	Tropomyosin alpha-4 chain	TPM4
22.0597	22.6618	22.5065	23.6018	22.3292	23.3507		22	50.6	63.502	0	217.12	15	22	26	54	12	22	3435600	0.731073	0.822574	0.68458	0.479073	Q9UHD8-7;Q9UHD8-2;Q9UHD8-5;Q9UHD8;Q9UHD8-3;Q9UHD8-4;Q9UHD8-9;Q9UHD8-8;K7EL40;K7EK18;K7EJ51;K7ER52;K7EIE4;K7EQD7;K7ELJ9;K7ER14;K7EJL9;K7EJZ2;K7ENL0;K7EIR4;K7EKN4;K7EN52;K7EJV0;K7ENQ5;K7EPY1;K7ERG1;K7EQ08;K7ER34	Q9UHD8-7;Q9UHD8-2;Q9UHD8-5;Q9UHD8;Q9UHD8-3;Q9UHD8-4;Q9UHD8-9;Q9UHD8-8	Septin-9	2009-09-01
17.1369	16.9112	16.0509	17.0965	17.8111	17.2317		2	7.5	50.141	0	15.53	3	1	3	7	6	0	90413	0.791162	0.818546	0.680098	0.486873	Q5T196;Q8NFF5-4;Q8NFF5-5;Q8NFF5-3;Q8NFF5-2;Q8NFF5	Q5T196;Q8NFF5-4;Q8NFF5-5;Q8NFF5-3;Q8NFF5-2;Q8NFF5	FAD synthase;Molybdenum cofactor biosynthesis protein-like region;FAD synthase region	FLAD1
22.9708	24.1405	22.6094	25.3385	23.7669	22.6534		9	51.4	16.445	0	22.392	5	7	5	26	10	8	15923000	0.30553	0.945471	0.679411	0.356529	P62249;M0R210;A0A087WZ27;M0R3H0;M0R1M5;M0QX76;Q6IPX4	P62249;M0R210;A0A087WZ27;M0R3H0;M0R1M5	40S ribosomal protein S16	RPS16;ZNF90
17.6601	16.5614	17.3299	20.4287	15.6434	17.5101		9	13.4	112.63	0	59.092	2	0	1	16	0	0	345300	0.180047	0.990405	0.676931	0.278572	O75385;Q8IYT8	O75385	Serine/threonine-protein kinase ULK1	ULK1
18.6569	18.7318	17.9429	19.6154	20.0931	17.6429		9	18.3	105.03	0	51.699	2	2	0	7	6	2	202210	0.354006	0.937712	0.673282	0.375943	G5E9A6;P51784;Q5JXD3	G5E9A6;P51784	Ubiquitin carboxyl-terminal hydrolase;Ubiquitin carboxyl-terminal hydrolase 11	USP11
15.8168	16.2466	16.4278	16.5258	16.5148	17.4683		3	4.9	81.613	0.0011527	3.3292	0	0	1	3	0	1	66040	0.858369	0.805039	0.6726	0.493013	Q9H307;Q9H307-2;G3V5F0;G3V579	Q9H307;Q9H307-2	Pinin	PNN
14.7826	15.6779	14.9283	15.8717	16.2668	15.2641		2	4	66.841	0.0089876	2.2208	0	0	0	1	0	0	35873	0.767893	0.822643	0.671249	0.47863	Q9HAU5-2;Q9HAU5	Q9HAU5-2;Q9HAU5	Regulator of nonsense transcripts 2	UPF2
20.7708	20.5254	20.698	21.0574	21.7767	21.1717		5	52	24.763	0	46.349	4	2	3	12	3	4	1827600	1.33638	0.698297	0.670509	0.543041	P24534;C9JZW3;F2Z2G2;F8WF65	P24534;C9JZW3	Elongation factor 1-beta	EEF1B2
15.6352	16.3792	14.8512	15.6568	16.5636	16.6513		2	2.6	116.37	0.0047	2.7861	0	0	0	2	0	0	15015	0.543364	0.889572	0.66869	0.433156	H0Y507;Q5TCZ1-2;Q5TCZ1-3;Q5TCZ1	H0Y507;Q5TCZ1-2;Q5TCZ1-3;Q5TCZ1	SH3 and PX domain-containing protein 2A	SH3PXD2A
16.4766	16.6348	16.1598	16.5441	16.8562	17.8646		2	8.9	38.914	0	63.724	0	1	3	8	5	1	80726	0.71989	0.841653	0.664577	0.467283	P48729;P48729-2;E5RG27;D6RGE5;U3KQ83;U3KPX3;H0Y9X2;U3KQK7;P48729-3;Q8N752	P48729;P48729-2;E5RG27;D6RGE5;U3KQ83;U3KPX3;H0Y9X2;U3KQK7;P48729-3;Q8N752	Casein kinase I isoform alpha;Casein kinase I isoform alpha-like	CSNK1A1;CSNK1A1L
22.3515	24.3531	21.8921	25.2755	23.4574	21.8497		5	36	15.798	0	17.363	5	10	5	18	10	4	31816000	0.205459	0.991213	0.661987	0.294874	P61353;K7ELC7;K7EQQ9;K7ERY7	P61353;K7ELC7	60S ribosomal protein L27	RPL27
20.7279	21.1983	19.4451	20.9428	21.296	21.1159		7	46.6	21.308	0	188.72	4	6	4	15	12	7	1110000	0.5479	0.893774	0.661114	0.431045	P84095	P84095	Rho-related GTP-binding protein RhoG	RHOG
17.2928	15.1836	17.323	17.1819	16.9706	17.6234		3	14.5	25.656	0	5.914	0	0	2	2	0	0	192570	0.376759	0.936954	0.658872	0.380021	A0A087X0X0;C9J453;A0A087X255;O15344-2;O15344;C9JZJ7;A6PVI4;Q9UJV3-2;Q9UJV3	A0A087X0X0;C9J453;A0A087X255;O15344-2;O15344;C9JZJ7	E3 ubiquitin-protein ligase Midline-1	MID1
24.9788	27.2188	25.7005	28.7315	26.2097	24.9309		17	59.9	17.718	0	130.98	23	27	29	125	35	15	137170000	0.194744	0.994886	0.657993	0.286449	P62269;A0A0G2JQH2;Q5GGW2;J3JS69	P62269	40S ribosomal protein S18	RPS18
19.8812	20.615	20.4362	20.6139	21.3832	20.9087		10	59.4	23.489	0	118.66	2	3	4	10	7	4	996120	0.979588	0.79495	0.657768	0.500319	P51149;C9J592;C9J8S3;C9IZZ0;C9J4V0;C9J4S4;C9J7D1	P51149;C9J592;C9J8S3	Ras-related protein Rab-7a	RAB7A
19.819	19.8318	19.7749	20.2179	20.3232	20.8529		11	23.1	117.21	0	37.568	3	5	5	11	1	2	370890	1.53444	0.693539	0.656077	0.547986	Q8IVF7;F8W1F5;Q8IVF7-3;Q8IVF7-2	Q8IVF7;F8W1F5;Q8IVF7-3;Q8IVF7-2	Formin-like protein 3	FMNL3
18.7612	19.0467	18.8688	20.7836	18.9293	18.9316		5	40.9	14.395	0	89.829	2	3	0	9	1	3	765770	0.453447	0.91611	0.655921	0.404069	P53999;D6RC37;D6R970	P53999	Activated RNA polymerase II transcriptional coactivator p15	SUB1
23.4077	23.3294	23.5527	24.5766	23.4674	24.2126		13	47.6	34.93	0	107.76	16	17	24	28	20	17	12954000	0.919751	0.8069	0.655582	0.491833	Q96AG4;I3L223	Q96AG4	Leucine-rich repeat-containing protein 59	LRRC59
20.6211	20.6301	21.809	22.7558	20.7266	21.542		14	34.7	54.972	0	120.62	12	5	15	31	12	8	3279100	0.389086	0.933241	0.65473	0.383031	O76021;J3QSV6;I3L3U9;I3L3C4;O76021-2;I3L234;I3L1A3;J3KPU7;I3L2F2;I3L4T8;I3L1Y4	O76021;J3QSV6;I3L3U9;I3L3C4	Ribosomal L1 domain-containing protein 1	RSL1D1
19.006	18.9896	18.4458	20.0051	19.3876	19.0096		11	17.3	109.13	0	204.59	4	1	2	11	3	0	240570	0.886354	0.819038	0.653625	0.486467	Q96H55;Q96H55-3;Q96H55-4;Q96H55-2;A0A087WU55;A0A087WY49;A0A087WZQ9;B4DSL5;A0A087WYT7;A0A087WW10	Q96H55;Q96H55-3;Q96H55-4;Q96H55-2	Unconventional myosin-XIX	MYO19
17.9695	18.0161	17.6266	17.895	19.5834	18.0913		2	14.4	40.78	0	20.409	2	2	3	4	2	3	477110	0.524513	0.900172	0.652507	0.421775	P43363;C9J9A2;C9J958	P43363	Melanoma-associated antigen 10	MAGEA10
18.851	18.6296	18.9836	20.1368	18.9338	19.3481		10	18.1	71.853	0	33.479	1	1	3	10	1	2	427080	0.820841	0.824602	0.651521	0.476381	Q9ULG6-2;Q9ULG6;Q9ULG6-5;Q9ULG6-4;Q9ULG6-3;H3BV63;H3BN32;H3BNE2	Q9ULG6-2;Q9ULG6;Q9ULG6-5;Q9ULG6-4;Q9ULG6-3	Cell cycle progression protein 1	CCPG1
19.1221	18.2034	19.1768	20.8033	18.5609	19.0747		10	35.7	43.278	0	20.992	1	1	2	9	0	0	812330	0.359613	0.93878	0.645523	0.369257	A0A0A0MTC4;A0A0A0MTD1;F8VPI7;E7EPX0;A0A0A0MTC6;E7EVJ4;E9PH62;A0A0A0MTC5;Q9NUL3-6;Q9NUL3-8;Q9NUL3-3;Q9NUL3-7;Q9NUL3-2;Q9NUL3;G5EA18;E5RJN7;Q9NUL3-4;E7EVI1;E5RJ67;H0YBY0;E5RFK1	A0A0A0MTC4;A0A0A0MTD1;F8VPI7;E7EPX0;A0A0A0MTC6;E7EVJ4;E9PH62;A0A0A0MTC5;Q9NUL3-6;Q9NUL3-8;Q9NUL3-3;Q9NUL3-7;Q9NUL3-2;Q9NUL3;G5EA18;E5RJN7;Q9NUL3-4;E7EVI1;E5RJ67	Double-stranded RNA-binding protein Staufen homolog 2	STAU2
15.4903	16.1147	14.8412	15.3081	15.5885	17.4859		1	1.4	80.214	0.0092275	2.2039	0	0	0	0	0	1	11969	0.344253	0.944956	0.645409	0.363294	P08582	P08582	Melanotransferrin	MFI2
19.1116	19.1618	19.3885	19.7451	19.3596	20.4896		11	11.5	130.86	0	60.217	7	4	5	15	2	2	378160	0.875783	0.822913	0.644133	0.479828	E9PD50;Q92540-2;Q92540;Q92540-4;Q92540-5;B1ALB4;E9PEK3;D6RAD0;E9PBK2	E9PD50;Q92540-2;Q92540;Q92540-4;Q92540-5;B1ALB4	Protein SMG7	SMG7
18.0446	18.213	17.4643	17.929	18.6313	19.0887		4	11.2	51.871	0	16.726	0	1	1	5	2	3	215070	0.723246	0.856126	0.642367	0.456742	Q96JJ7;Q96JJ7-2	Q96JJ7;Q96JJ7-2	Protein disulfide-isomerase TMX3	TMX3
24.2181	24.1551	24.3543	25.5457	24.6362	24.471		17	71	38.91	0	143.75	18	17	32	44	21	33	20819000	0.881222	0.822764	0.641815	0.47924	B4DY09;Q12905;X6R6Z1;A0A0A0MRL0	B4DY09;Q12905	Interleukin enhancer-binding factor 2	ILF2
16.877	18.7079	18.4848	19.0178	18.6281	18.3485		8	12.3	119.7	0	20.581	0	1	3	7	1	1	355980	0.454403	0.920954	0.641527	0.398833	Q8IZL8;C9JFV4;I3L445;E7EV54;I3L4P1;I3L1P4;I3L4M7	Q8IZL8;C9JFV4;I3L445;E7EV54	Proline-, glutamic acid- and leucine-rich protein 1	PELP1
21.0632	20.5981	18.7416	22.5241	20.896	18.9064		10	43.9	34.247	0	103.77	7	6	0	26	3	0	2923000	0.194766	0.997623	0.641184	0.283233	Q15628;Q15628-2	Q15628;Q15628-2	Tumor necrosis factor receptor type 1-associated DEATH domain protein	TRADD
17.1107	17.5021	17.2038	17.9898	17.0135	18.7359		4	5	117.15	0	5.5987	0	1	0	4	0	1	89148	0.553906	0.901343	0.640811	0.423679	Q9NWH9;H7C3F4;Q9NWH9-3;H7BXE3;H0YLW7;H0YMW8;H0YMM0;H0YNF3;H0YMR6;H0YLE6;H0YL55	Q9NWH9;H7C3F4;Q9NWH9-3;H7BXE3	SAFB-like transcription modulator	SLTM
22.8344	23.1827	23.4414	23.6568	23.433	24.29		26	57.3	57.116	0	159.69	20	13	25	32	22	29	5541200	0.964051	0.813334	0.640426	0.488463	P07237;H7BZ94;H0Y3Z3;I3L398;I3L312;I3NI03;I3L4M2;I3L0S0;I3L3U6;I3L3P5;I3L514;I3L1Y5	P07237;H7BZ94;H0Y3Z3	Protein disulfide-isomerase	P4HB
19.8565	19.2268	19.0633	20.7954	19.6518	19.617		11	30.3	54.178	0	78.431	4	3	1	11	1	4	757120	0.630781	0.878075	0.639184	0.438867	Q9NUQ6-2;Q9NUQ6;Q9NUQ6-4;Q9NUQ6-3;A0A0A0MSG5;B8ZZZ7;F8W6C2;C9JKE4;F8VZ02;F8VT91;C9JGM8;C9JW67;F2Z2S1;C9IZC3;C9J8M7;Q4ZFW0;F8WAV0	Q9NUQ6-2;Q9NUQ6;Q9NUQ6-4;Q9NUQ6-3;A0A0A0MSG5;B8ZZZ7;F8W6C2;C9JKE4;F8VZ02;F8VT91;C9JGM8	SPATS2-like protein	SPATS2L
19.1341	19.237	19.5112	19.9922	19.6212	20.1863		6	29.8	36.908	0	107.46	0	1	9	17	3	1	672780	1.4786	0.717806	0.639118	0.532439	Q9BYD6;H0Y8N7	Q9BYD6;H0Y8N7	39S ribosomal protein L1, mitochondrial	MRPL1
16.9815	16.3222	16.7523	18.2177	17.0369	16.7048		6	10.2	92.218	0	13.206	1	0	1	5	1	0	60003	0.565931	0.90066	0.634504	0.423544	Q68DC2;Q68DC2-4;Q68DC2-3;A0A0A0MRS7;H7C163	Q68DC2;Q68DC2-4;Q68DC2-3	Ankyrin repeat and SAM domain-containing protein 6	ANKS6
20.0994	20.5623	19.4851	21.394	20.5001	20.1504		17	30.7	95.925	0	323.31	8	5	2	19	8	3	841100	0.582617	0.898665	0.63258	0.426213	Q8NE71;Q8NE71-2;H0YGW7;Q5STZ8;A0A0G2JIC2;F5GYK6	Q8NE71;Q8NE71-2;H0YGW7	ATP-binding cassette sub-family F member 1	ABCF1
18.5032	17.0287	17.9546	18.9022	18.2073	18.2718		7	17.9	75.035	0	18.607	5	0	2	9	0	0	122670	0.581894	0.901004	0.631628	0.42563	Q96PZ0;E7EUH7	Q96PZ0;E7EUH7	Pseudouridylate synthase 7 homolog	PUS7
19.1154	19.8934	20.2625	22.3544	19.158	19.6535		8	59.5	20.383	0	64.527	0	1	3	12	1	0	3374600	0.236825	0.985366	0.63157	0.308203	E9PH64;Q9Y6M9;E7EWZ0;E9PF49	E9PH64;Q9Y6M9;E7EWZ0;E9PF49	NADH dehydrogenase [ubiquinone] 1 beta subcomplex subunit 9	NDUFB9
16.5568	16.9917	16.9901	19.5463	15.7811	17.1058		2	13.8	46.56	0	8.6323	0	0	1	5	0	0	239650	0.221493	0.985707	0.63155	0.299005	A0A0D9SFG6;Q99418-2;Q99418;F8W8E2;G5E9B7;M0R2J0;Q15438-3;O43739-2;O43739;K7ENH6;M0QZ92;K7EKA2	A0A0D9SFG6;Q99418-2;Q99418;F8W8E2;G5E9B7;M0R2J0;Q15438-3;O43739-2;O43739	Cytohesin-2;Cytohesin-1;Cytohesin-3	CYTH2;CYTH1;CYTH3
18.1588	18.6036	18.6702	20.5792	18.7656	17.9727		8	34	48.127	0	71.416	0	0	3	15	0	0	655150	0.327996	0.95027	0.628275	0.351394	Q92947;Q92947-2;K7EKT3;K7ES74;K7EKH1;K7ESA6;K7ERX1	Q92947;Q92947-2	Glutaryl-CoA dehydrogenase, mitochondrial	GCDH
19.1265	19.43	18.7988	20.318	19.5372	19.3825		6	48.9	19.608	0	21.141	3	3	2	9	2	1	534250	0.852095	0.842829	0.627464	0.467514	P07741;H3BQZ9;H3BQF1;P07741-2;H3BSW3;H3BQB1	P07741;H3BQZ9;H3BQF1;P07741-2	Adenine phosphoribosyltransferase	APRT
20.4198	17.1815	14.3126	17.6001	16.5429	19.653		3	23.8	11.74	0	4.3838	3	0	0	1	0	1	471000	0.114685	1	0.627356	0.210077	P31949	P31949	Protein S100-A11;Protein S100-A11, N-terminally processed	S100A11
21.487	21.4002	21.382	22.9419	21.3549	21.8521		14	43.8	50.054	0	205.91	8	9	12	35	5	8	3744100	0.596591	0.899388	0.626556	0.426294	G3V0I5;P49821-2;P49821;B4DE93;E9PQP1;E9PMX3;H0YE81;E9PLC6;E9PPR0;E9PPS5;E9PJL9;E9PPD6;H0YD04	G3V0I5;P49821-2;P49821;B4DE93	NADH dehydrogenase [ubiquinone] flavoprotein 1, mitochondrial	NDUFV1
14.2814	14.6043	15.2355	14.9704	15.5505	15.4761		3	3.1	151.29	0	5.4663	0	0	3	1	0	0	7033.7	0.870591	0.841631	0.625282	0.468643	Q9NRR4-2;Q9NRR4-4;Q9NRR4;Q9NRR4-3	Q9NRR4-2;Q9NRR4-4;Q9NRR4;Q9NRR4-3	Ribonuclease 3	DROSHA
18.4042	15.6933	15.5048	14.9246	18.2873	18.2567		2	21.2	21.014	0.0057065	2.5431	1	0	0	0	0	2	114300	0.160306	0.99989	0.62209	0.253211	P32321-2;D6RAR9;D6RC36;D6R9S0;D6RBN2;D6RBJ9;P32321	P32321-2;D6RAR9;D6RC36;D6R9S0;D6RBN2;D6RBJ9;P32321	Deoxycytidylate deaminase	DCTD
19.6399	19.7005	19.4341	19.6618	20.5882	20.3888		9	30.7	49.669	0	87.334	5	9	6	10	3	3	446670	0.995244	0.824325	0.621432	0.480673	O95396	O95396	Adenylyltransferase and sulfurtransferase MOCS3;Molybdopterin-synthase adenylyltransferase;Molybdopterin-synthase sulfurtransferase	MOCS3
22.6052	22.1948	21.7328	24.8953	22.1244	21.3748		8	42.1	16.06	0	16.778	4	6	4	15	7	3	5207900	0.219864	0.992358	0.620575	0.295524	P39019;M0R2L9;A0A075B6E2;M0QXK4;M0QYF7;M0R140	P39019;M0R2L9;A0A075B6E2;M0QXK4;M0QYF7;M0R140	40S ribosomal protein S19	RPS19
20.14	19.6484	20.5301	20.5373	20.8958	20.7455		4	30.5	27.228	0	35.137	1	2	4	6	5	4	794430	1.05779	0.818581	0.620046	0.486141	O95292;E5RK64;O95292-2	O95292	Vesicle-associated membrane protein-associated protein B/C	VAPB
25.4358	25.6568	25.5917	26.6296	26.3694	25.5443		18	86.8	22.782	0	134.17	33	26	29	53	42	41	47111000	0.863779	0.843744	0.61968	0.464645	P04792;F8WE04;C9J3N8	P04792;F8WE04	Heat shock protein beta-1	HSPB1
23.3754	22.8789	22.6293	22.9833	24.0444	23.7096		6	31.2	62.518	0	323.31	27	22	20	50	32	23	11945000	0.741381	0.86374	0.61787	0.446975	Q9UMX0;Q9UMX0-2;Q9UMX0-3;Q9UMX0-4;H0YEZ9	Q9UMX0;Q9UMX0-2;Q9UMX0-3	Ubiquilin-1	UBQLN1
20.0916	19.7632	19.5897	20.6932	20.4119	20.1921		28	28.4	181.67	0	252.95	9	6	4	39	2	3	414170	1.39388	0.759954	0.617549	0.511808	Q13395	Q13395	Probable methyltransferase TARBP1	TARBP1
23.1044	23.3113	22.9681	24.4723	23.2628	23.4973		6	57.1	14.865	0	41.757	5	6	4	19	11	5	6629500	0.736567	0.864436	0.616187	0.445373	P62829;J3KT29;J3KTJ3;C9JD32;B9ZVP7	P62829;J3KT29;J3KTJ3;C9JD32;B9ZVP7	60S ribosomal protein L23	RPL23
22.1273	22.3959	21.3404	20.1264	24.1668	23.4185		7	56.8	16.572	0	85.696	21	14	14	6	23	19	4845700	0.183321	0.988059	0.616028	0.270094	P12273	P12273	Prolactin-inducible protein	PIP
20.6559	19.9999	21.7442	21.7177	20.3811	22.1488		13	34.8	59.578	0	237.28	6	2	18	25	3	9	2064400	0.346897	0.949634	0.615867	0.35473	Q9Y2X3;H7BZ72;F8WED0	Q9Y2X3	Nucleolar protein 58	NOP58
19.0294	18.2363	19.0274	22.2654	18.8245	17.0476		6	53.3	17.723	0	32.837	0	0	0	20	3	0	2949900	0.147151	1	0.614803	0.240705	K7ELC2;P62841;K7EM56;A0A0B4J2B4;K7EJ78;S4R417;K7EQJ5;S4R456	K7ELC2;P62841;K7EM56;A0A0B4J2B4;K7EJ78;S4R417;K7EQJ5;S4R456	40S ribosomal protein S15	RPS15
23.7875	23.4828	23.1445	24.8783	23.464	23.916		15	55	33.239	0	125.08	20	20	21	49	18	16	10811000	0.602925	0.902468	0.614524	0.42191	J3KPX7;Q99623;F5GY37;Q99623-2;F5GWA7;F5H3X6;F5H0C5;F5H2D2;U3KPZ5	J3KPX7;Q99623;F5GY37;Q99623-2;F5GWA7;F5H3X6	Prohibitin-2	PHB2
24.3307	24.2165	24.5908	25.2526	24.3861	25.3393		2	61.2	95.807	0	214.58	27	29	32	64	35	22	12715000	0.882178	0.847566	0.613308	0.463279	Q12906-7;Q12906-4;Q12906-6	Q12906-7;Q12906-4;Q12906-6	Interleukin enhancer-binding factor 3	ILF3
25.8253	26.1993	27.1988	28.0134	25.8385	27.2028		35	68.9	66.022	0	323.31	83	57	101	232	53	89	76207000	0.333089	0.951446	0.610415	0.347716	Q07065;H3BUW6	Q07065	Cytoskeleton-associated protein 4	CKAP4
19.8626	20.1536	20.0006	22.3166	19.7422	19.7891		7	33.3	27.907	0	70.991	1	1	2	9	1	2	1986500	0.288556	0.966801	0.610336	0.329097	E7EPT4;P19404	E7EPT4;P19404	NADH dehydrogenase [ubiquinone] flavoprotein 2, mitochondrial	NDUFV2
25.858	25.9126	26.7266	27.9485	25.8672	26.5093		16	43.4	32.728	0	314	67	65	76	105	70	73	121560000	0.378121	0.945392	0.609241	0.36342	Q02878;F8VZ45;U3KQR5;F8VR69;F8VZA3;F8VWR1;F8VU16	Q02878	60S ribosomal protein L6	RPL6
16.1972	17.0976	17.7039	17.7996	17.7173	17.3087		4	15	42.651	0	12.284	0	0	4	1	0	0	106300	0.586703	0.903001	0.60893	0.416147	H1UBN3;O95067;H0YMP3	H1UBN3;O95067	G2/mitotic-specific cyclin-B2	CCNB2V;CCNB2
20.9251	21.7889	20.9216	21.8686	22.3258	21.2628		8	13.3	87.435	0	19.309	1	3	1	6	4	1	888060	0.650643	0.900726	0.607187	0.427013	E9PKP7;P17480-2;P17480;E9PLT2;E9PMM2	E9PKP7;P17480-2;P17480	Nucleolar transcription factor 1	UBTF
21.7078	21.61	21.6376	22.8159	21.452	22.5081		17	38.7	63.836	0	242.95	8	7	10	31	8	11	3280100	0.664382	0.897906	0.606882	0.429187	Q86UE4;E5RJU9;H0YB56;H0YBJ8	Q86UE4;E5RJU9	Protein LYRIC	MTDH
18.2833	17.6052	18.2718	18.153	18.4388	19.3886		3	14.4	35.879	0	45.616	2	1	1	4	2	3	249460	0.626943	0.901791	0.606684	0.422611	P17275	P17275	Transcription factor jun-B	JUNB
20.0209	19.8654	20.4797	20.5077	21.0684	20.6056		1	11.3	45.517	0	23.501	2	2	3	5	5	5	1531900	1.12587	0.821132	0.605209	0.483085	A6NHL2-2;A6NHL2	A6NHL2-2;A6NHL2	Tubulin alpha chain-like 3	TUBAL3
15.7755	15.7633	15.2502	14.8149	15.938	17.8485		1	5.2	25.859	0.0052012	2.6368	0	0	0	0	0	1	35331	0.267765	0.976678	0.604122	0.31758	Q30118;A0A0G2JH46;A0A0G2JMH6;A0A0G2JPN2;P01903;P01906	Q30118;A0A0G2JH46;A0A0G2JMH6;A0A0G2JPN2;P01903;P01906	HLA class II histocompatibility antigen, DR alpha chain;HLA class II histocompatibility antigen, DQ alpha 2 chain	HLA-DRA;HLA-DQA2
18.4515	18.5398	19.0159	20.1118	18.8573	18.8496		7	31.9	31.705	0	85.485	1	2	2	9	3	2	474900	0.593796	0.897867	0.603857	0.415132	Q9H2W6;A0A087WT51;A0A087WT90	Q9H2W6	39S ribosomal protein L46, mitochondrial	MRPL46
19.7506	20.2074	20.2637	20.2339	20.7299	21.0687		4	18.4	44.385	0	100.63	7	8	6	14	13	8	1101400	0.968822	0.840816	0.603573	0.467224	Q15427;Q5SZ64	Q15427;Q5SZ64	Splicing factor 3B subunit 4	SF3B4
21.5061	21.3711	21.1146	22.3143	21.99	21.4911		14	43.5	46.659	0	151.46	12	12	11	25	15	9	2040900	1.06401	0.825243	0.601194	0.475049	O75874;C9J4N6;C9JJE5;C9JLU6	O75874	Isocitrate dehydrogenase [NADP] cytoplasmic	IDH1
23.0814	23.0753	22.8245	23.1447	24.0821	23.5572		23	56.3	57.579	0	257.33	19	16	22	33	34	26	6454900	0.991675	0.842722	0.60095	0.46797	Q13217;X6R9L0	Q13217;X6R9L0	DnaJ homolog subfamily C member 3	DNAJC3
22.3102	20.6609	19.8944	20.7968	22.0957	21.7741		3	41.3	32.866	0	27.349	2	3	6	22	9	5	1535300	0.300096	0.968206	0.600368	0.331198	P12236	P12236	ADP/ATP translocase 3;ADP/ATP translocase 3, N-terminally processed	SLC25A6
18.6663	18.5991	18.7723	19.2276	19.2507	19.3553		7	17.4	72.379	0	80.191	3	0	3	8	1	2	258130	3.1405	0.667917	0.59867	0.562705	Q8WVM8;Q8WVM8-2;Q8WVM8-3;J3KNG4;G3V4I1;G3V5F3;G3V2M8;G3V3K9;G3V363;H0YJS6	Q8WVM8;Q8WVM8-2;Q8WVM8-3	Sec1 family domain-containing protein 1	SCFD1
19.0738	17.9189	19.2301	20.5348	19.626	17.8563		15	14.1	193.63	0	103.65	1	0	2	18	1	1	257180	0.269415	0.974375	0.598072	0.316692	A0A0A0MRJ0;Q5VT25-3;Q5VT25-4;Q5VT25-5;Q5VT25;Q5VT25-2;Q5VT25-6;H0Y5V1;A0A0A0MRJ1;H0Y7V8;H0Y6V3;H0Y6R0;M0R333;Q09013-12;Q09013-10;Q09013-2;Q09013-8;Q09013-5;Q09013-7;Q09013-11;Q09013-15;Q09013;Q09013-16;Q09013-6;Q09013-1	A0A0A0MRJ0;Q5VT25-3;Q5VT25-4;Q5VT25-5;Q5VT25;Q5VT25-2;Q5VT25-6;H0Y5V1;A0A0A0MRJ1;H0Y7V8;H0Y6V3	Non-specific serine/threonine protein kinase;Serine/threonine-protein kinase MRCK alpha	CDC42BPA
21.0701	20.9555	21.4205	21.643	21.217	22.376		17	33.7	75.225	0	35.955	8	2	7	19	7	4	1085800	0.748066	0.881035	0.596624	0.436695	Q9H089;H7C2X7;F8WFC6	Q9H089	Large subunit GTPase 1 homolog	LSG1
17.1683	16.8073	17.6698	18.1475	16.9221	18.3593		7	9.1	99.365	0	21.486	3	0	3	8	0	2	157890	0.507238	0.920974	0.59453	0.392934	A0A0A0MTB8;Q8NI36	A0A0A0MTB8;Q8NI36	WD repeat-containing protein 36	WDR36
21.0513	21.3841	21.6508	22.4715	21.6889	21.6995		18	30.3	89.301	0	129.82	6	6	8	24	12	9	1984500	0.883514	0.858018	0.591286	0.450753	P46087;P46087-4;A0A087WV73;P46087-2;P46087-3;F5H5X6;F5GYR3;F5GWB7;F5H709;F5H359;F5H8G6	P46087;P46087-4;A0A087WV73;P46087-2;P46087-3	Probable 28S rRNA (cytosine(4447)-C(5))-methyltransferase	NOP2
18.5743	17.7393	18.5867	19.511	18.7794	18.3817		10	8.7	210.92	0	39.797	3	3	3	13	0	0	99804	0.611099	0.902483	0.590606	0.411966	A3KMH1-3;A3KMH1;A3KMH1-2	A3KMH1-3;A3KMH1;A3KMH1-2	von Willebrand factor A domain-containing protein 8	VWA8
24.2473	24.0886	24.2397	24.643	24.9699	24.7342		13	56.1	45.671	0	185.87	37	36	39	55	32	27	20801000	2.23183	0.718719	0.590495	0.531854	P52597	P52597	Heterogeneous nuclear ribonucleoprotein F;Heterogeneous nuclear ribonucleoprotein F, N-terminally processed	HNRNPF
16.6657	17.5178	19.4328	19.957	18.7305	16.6915		7	26.5	44.871	0	26.338	0	0	4	6	1	0	384900	0.177731	0.993669	0.587583	0.260505	O15504;C9JYA1;O15504-2;B4DT96;O15504-3	O15504;C9JYA1;O15504-2	Nucleoporin-like protein 2	NUPL2
23.716	24.3542	23.2945	24.8366	24.2929	23.9972		44	52.6	119.63	0	323.31	34	47	27	94	31	31	6506200	0.677018	0.900924	0.58738	0.421331	O00159-3;F5H6E2;O00159;O00159-2;I3L204;I3L501;I3L4D4;I3L3Y6;I3L168;I3L3F5	O00159-3;F5H6E2;O00159;O00159-2	Unconventional myosin-Ic	MYO1C
17.5729	18.3655	17.0353	19.9724	17.1009	17.6605		12	15	118.65	0	151.23	3	3	0	12	0	0	207630	0.240974	0.985294	0.586686	0.299324	A0A0G2JQX1;A0A0G2JPW5;A0A0G2JSA7;A0A087X1Z1;Q96RT8-2;Q96RT8;A0A0G2JQK2;A0A087WVL9;A0A0G2JR45;A0A0G2JRG1;A0A0G2JQK7;A0A0G2JQI0;A0A0G2JS51;A0A087WVZ8	A0A0G2JQX1;A0A0G2JPW5;A0A0G2JSA7;A0A087X1Z1;Q96RT8-2;Q96RT8	Gamma-tubulin complex component 5	TUBGCP5
17.6226	17.7612	18.8234	19.029	18.4999	18.4379		1	51.6	62.656	0.0059411	2.4788	0	0	2	1	0	0	184830	0.623517	0.902815	0.586519	0.412139	O60506-3;O60506-4;B7Z645;O60506-5;H0YAA0	O60506-3;O60506-4;B7Z645;O60506-5	Heterogeneous nuclear ribonucleoprotein Q	SYNCRIP
14.9311	15.445	15.6554	15.2723	17.1139	15.3997		2	6.4	57.62	0.00029824	3.926	1	0	0	0	1	0	35482	0.390514	0.947184	0.584758	0.358407	E9PNJ4;G0XQ39;Q13586;E9PIQ8;H0YDB2;Q13586-2	E9PNJ4;G0XQ39;Q13586;E9PIQ8;H0YDB2;Q13586-2	Stromal interaction molecule 1	STIM1
18.4314	19.5581	18.4269	20.2966	19.5316	18.3396		2	25.8	18.72	0	68.671	2	1	1	6	2	2	758910	0.355981	0.951933	0.583787	0.346971	E5RJR5;P63208;E5RGM3;E7ERH2;F8W8N3;P63208-2;E5RHM3;E5RGM4	E5RJR5;P63208;E5RGM3;E7ERH2;F8W8N3;P63208-2	S-phase kinase-associated protein 1	SKP1
14.8671	16.3522	15.4608	16.8698	15.731	15.8304		3	1.8	251.11	0	7.8419	0	0	0	4	0	0	17553	0.444041	0.936219	0.583678	0.373028	Q5VUA4;Q5VUA4-2	Q5VUA4	Zinc finger protein 318	ZNF318
17.812	17.0962	18.7481	19.1881	18.7393	17.4782		4	22.8	24.276	0	54.24	0	0	1	6	2	0	335740	0.344851	0.955695	0.583103	0.342894	Q93062-3;B4E3T4;Q93062-4;Q93062-5;Q93062;Q93062-2;E5RFP4	Q93062-3;B4E3T4;Q93062-4;Q93062-5;Q93062;Q93062-2	RNA-binding protein with multiple splicing	RBPMS
23.0389	23.4958	22.0313	23.0441	25.0373	22.2283		39	57.6	92.115	0	323.31	19	24	11	34	58	9	3186100	0.244316	0.988156	0.581237	0.299636	Q92598-2;Q92598;Q92598-3;Q92598-4;A0A0A0MSM0;Q5TBM3;R4GN69;D6RJ96;E9PDE8;O95757	Q92598-2;Q92598;Q92598-3;Q92598-4;A0A0A0MSM0	Heat shock protein 105 kDa	HSPH1
19.7947	19.4499	20.1494	20.9282	19.7833	20.4238		19	37.7	92.25	0	247.47	4	2	8	23	1	2	683180	0.679943	0.90211	0.58045	0.4182	Q99459	Q99459	Cell division cycle 5-like protein	CDC5L
15.3245	15.7322	14.3602	15.2648	16.4188	15.4691		1	4.5	30.222	0.00029994	4.0225	0	1	0	0	1	0	33166	0.462824	0.935987	0.578609	0.375659	H7C131;C9JDE9;P09110	H7C131;C9JDE9;P09110	3-ketoacyl-CoA thiolase, peroxisomal	ACAA1
22.107	23.0219	21.2646	22.8462	23.2353	22.0478		5	56.7	20.511	0	71.235	12	15	4	25	13	8	3476000	0.397012	0.945709	0.578609	0.358019	P18085;C9JPM4;C9JAK5;U3KQF2	P18085;C9JPM4;C9JAK5	ADP-ribosylation factor 4	ARF4
16.8189	16.3242	17.2651	16.2857	17.693	18.1647		2	16.6	17.574	0	18.256	0	0	2	1	1	2	175460	0.389278	0.947019	0.5784	0.355636	B9A054;Q8TEB9-2;Q8TEB9	B9A054;Q8TEB9-2;Q8TEB9	Rhomboid-related protein 4	RHBDD1
24.1234	20.2059	21.9348	20.6187	24.1741	23.206		6	50	16.537	0	74.367	9	1	7	1	5	10	6470400	0.137588	1	0.578274	0.226531	P61626;F8VV32;A0A0B4J259	P61626;F8VV32;A0A0B4J259	Lysozyme C;Lysozyme	LYZ
19.0976	18.1516	18.9108	20.3125	18.3776	19.2019		15	31.9	74.543	0	172.17	5	1	8	28	5	6	367520	0.385259	0.948517	0.577362	0.354028	A0A0A0MRM9;Q14978;Q14978-2;Q14978-3;S4R349;S4R402;S4R341;S4R3C2	A0A0A0MRM9;Q14978;Q14978-2;Q14978-3	Nucleolar and coiled-body phosphoprotein 1	NOLC1
21.3877	20.533	20.743	21.8839	21.7326	20.7726		4	13.9	45.86	0	47.556	12	8	12	18	11	4	5497800	0.594274	0.919048	0.57516	0.40145	Q07666-2;Q07666;Q07666-3	Q07666-2;Q07666;Q07666-3	KH domain-containing, RNA-binding, signal transduction-associated protein 1	KHDRBS1
21.2568	21.2428	21.0591	22.1198	21.495	21.6674		28	32.4	150.95	0	183.77	13	12	8	42	5	8	1373100	1.36315	0.824489	0.57449	0.479987	Q8IY17-4;Q8IY17-5;Q8IY17-2;Q8IY17-3;Q8IY17;M0R2C2;M0QYT1;M0QXH7;M0R2K2;M0R2H4;M0QYF5;M0QZK5;Q6ZV29-3;Q6ZV29-4;Q6ZV29;Q6ZV29-5	Q8IY17-4;Q8IY17-5;Q8IY17-2;Q8IY17-3;Q8IY17	Neuropathy target esterase	PNPLA6
18.3468	18.063	18.2099	19.8856	17.8871	18.5677		6	11.2	76.421	0	11.552	2	1	0	6	0	0	416050	0.411526	0.948747	0.573603	0.360232	Q8IUC6;A0A087WVI8	Q8IUC6	TIR domain-containing adapter molecule 1	TICAM1
17.88	18.8214	19.1429	20.183	18.5683	18.8102		19	13.3	208.7	0	70.44	0	2	5	19	0	1	187120	0.382302	0.949741	0.57243	0.351273	Q14690;S4R3Q4	Q14690	Protein RRP5 homolog	PDCD11
19.5909	19.9182	19.443	18.5767	20.3381	21.7538		2	21.8	11.471	0	32.555	6	4	4	0	4	2	1303500	0.242971	0.989853	0.572189	0.296528	P31151;Q86SG5	P31151;Q86SG5	Protein S100-A7;Protein S100-A7A	S100A7;S100A7A
21.942	22.2433	23.0515	24.5055	21.9064	22.5414		2	30.2	12.469	0	7.3503	0	3	3	11	3	0	12294000	0.269573	0.986788	0.572154	0.309345	Q969Q0	Q969Q0	60S ribosomal protein L36a-like	RPL36AL
17.4426	17.2979	18.1674	18.1569	17.8613	18.6022		4	20.5	29.172	0	26.836	0	0	4	7	0	2	256940	0.762184	0.901623	0.570866	0.424572	Q14331;E9PRR7;E9PLY7;Q9BZ01;H0YEZ2	Q14331;E9PRR7;E9PLY7;Q9BZ01	Protein FRG1;Protein FRG1B	FRG1;FRG1B
17.5371	18.2178	15.3632	17.6467	17.6504	17.5201		4	6.5	104.79	0	13.547	0	1	0	6	0	0	51674	0.262017	0.983735	0.566346	0.304181	A0A087WVI0;E9PBL8;Q8WTW3;J3QKY9;J3QLT5;J3KSY3	A0A087WVI0;E9PBL8;Q8WTW3;J3QKY9;J3QLT5	Conserved oligomeric Golgi complex subunit 1	COG1
21.3543	21.4636	21.7314	23.0806	21.614	21.5446		7	39.8	34.91	0	59.264	10	7	9	10	8	10	8906700	0.476217	0.936113	0.563279	0.372242	Q00577	Q00577	Transcriptional activator protein Pur-alpha	PURA
17.4418	17.9947	17.2201	19.0569	18.0428	17.2459		4	29.1	23.124	0	37.516	0	1	1	7	1	0	276520	0.419062	0.946327	0.563031	0.358063	Q969Q5;F8W8H5;D6RFW3	Q969Q5;F8W8H5	Ras-related protein Rab-24	RAB24
17.9174	17.8592	18.5408	19.1593	18.0266	18.8126		5	16.7	47.019	0	12.984	0	0	1	6	1	1	493450	0.63138	0.919381	0.560363	0.40031	Q9HC36;I3L0T6;I3L443	Q9HC36	rRNA methyltransferase 3, mitochondrial	RNMTL1
16.5007	16.5828	16.4636	17.6041	16.9515	16.6708		4	41.4	23.707	0	32.492	0	1	0	5	0	0	129910	0.939364	0.877142	0.559807	0.437792	P61020;P61020-2;F8VUA5	P61020;P61020-2;F8VUA5	Ras-related protein Rab-5B	RAB5B
22.1139	22.2557	21.9673	23.6564	21.9973	22.3572		17	54.6	42.509	0	99.099	8	13	20	54	6	10	3817000	0.473712	0.939218	0.558003	0.369365	Q16795;H3BRM9;F5H0J3;F5GY40	Q16795	NADH dehydrogenase [ubiquinone] 1 alpha subcomplex subunit 9, mitochondrial	NDUFA9
19.4644	19.1758	18.7202	18.982	19.9134	20.1383		8	31	68.563	0	66.41	6	3	7	13	5	2	297450	0.601866	0.921013	0.55777	0.394184	P35241;P35241-5;P35241-4;P35241-3;E9PNV3;P35241-2;E9PQ82;E9PKN5	P35241;P35241-5;P35241-4	Radixin	RDX
16.7848	17.3149	14.6336	16.9705	16.6701	16.7575		4	9.3	66.953	0	9.3602	1	3	0	5	1	0	72874	0.269334	0.983091	0.554952	0.304141	A0A0A0MR09;P43378	A0A0A0MR09;P43378	Protein-tyrosine-phosphatase;Tyrosine-protein phosphatase non-receptor type 9	PTPN9
18.519	19.2532	18.8181	18.1474	20.296	19.8077		4	25.6	29.81	0	38.009	1	1	2	2	3	5	307590	0.333598	0.966511	0.553639	0.3287	O43819;C9JBU1	O43819	Protein SCO2 homolog, mitochondrial	SCO2
21.1901	21.1716	21.7497	21.9621	21.7507	22.0587		40	44.3	136.11	0	175.09	20	25	25	49	15	11	1045600	1.23542	0.856367	0.553373	0.457195	Q7L2E3-2;H7BXY3;Q7L2E3-3;Q7L2E3	Q7L2E3-2;H7BXY3;Q7L2E3-3;Q7L2E3	Putative ATP-dependent RNA helicase DHX30	DHX30
18.1723	18.1082	17.9604	18.3195	18.4435	19.1361		6	41.1	31.307	0	33.976	0	1	7	4	1	3	205170	0.990314	0.876721	0.552727	0.43808	Q9H9H4;F5H4M0;F5H1F6	Q9H9H4;F5H4M0;F5H1F6	Vacuolar protein sorting-associated protein 37B	VPS37B
22.3392	22.0637	22.6151	24.3	21.601	22.7603		3	26	14.551	0	108.18	4	3	3	5	3	4	18619000	0.275676	0.984427	0.547756	0.304688	P42766;F2Z388	P42766;F2Z388	60S ribosomal protein L35	RPL35
22.1386	21.2928	21.1217	22.789	21.7868	21.6189		15	45.5	50.765	0	137.55	15	6	7	45	9	5	3366000	0.495352	0.938135	0.547159	0.369224	P50336;F5GZT7;H0YFP3;F5H1I5;F5H825;H0YFE1	P50336	Protoporphyrinogen oxidase	PPOX
21.1379	20.9352	21.0327	21.8832	20.8415	22.0086		10	42	36.876	0	263.33	8	10	8	16	10	9	3496400	0.655596	0.92225	0.542551	0.394722	Q14257;Q14257-2;A8MXP8;H0YL43	Q14257;Q14257-2;A8MXP8;H0YL43	Reticulocalbin-2	RCN2
21.072	20.2966	20.8217	22.3482	20.2991	21.1637		2	3.3	46.393	0	12.44	3	2	5	11	2	2	5056800	0.352862	0.967203	0.54022	0.330133	A0A087WTX2;Q92504;A2AAT0	A0A087WTX2;Q92504;A2AAT0	Zinc transporter SLC39A7	SLC39A7
17.1091	16.8913	15.5321	17.8946	16.4877	16.7685		3	10.6	42.612	0	27.558	1	0	0	4	0	0	195150	0.340971	0.968851	0.539436	0.326063	S5FZ81;Q8WUB8-3;Q8WUB8-2;Q8WUB8	S5FZ81;Q8WUB8-3;Q8WUB8-2;Q8WUB8	PHD finger protein 10	PHF10
25.2324	24.4868	25.5371	26.0284	25.2019	25.6442		11	58.3	35.924	0	323.31	63	73	80	111	86	77	55448000	0.616705	0.928278	0.539361	0.387235	P67809;A0A087X1S2;H0Y449;C9J5V9	P67809;A0A087X1S2;H0Y449	Nuclease-sensitive element-binding protein 1	YBX1
25.1287	24.7992	24.251	25.9612	24.9694	24.8641		6	83.1	51.169	0	323.31	62	61	58	128	56	43	31840000	0.550316	0.937459	0.538586	0.3758	P23258;K7EIS0;K7EKE5	P23258	Tubulin gamma-1 chain	TUBG1
15.6593	14.8365	15.1869	15.4813	14.1796	17.6369		1	3	44.732	0.007966	2.265	1	0	0	1	0	1	58123	0.200179	0.989195	0.53839	0.264444	Q96N66-2;Q96N66	Q96N66-2;Q96N66	Lysophospholipid acyltransferase 7	MBOAT7
22.4687	22.7301	23.1195	24.0205	22.6195	23.2898		18	47.5	48.715	0	323.31	14	15	31	46	9	25	8244300	0.529696	0.937739	0.537175	0.371349	E7ES33;E7EPK1;Q16181-2;Q16181;G3V1Q4;H0Y3Y4;Q5JXL7;Q6ZU15	E7ES33;E7EPK1;Q16181-2;Q16181;G3V1Q4;H0Y3Y4	Septin-7	2007-09-01
16.4297	16.2862	15.8159	17.6707	16.029	16.4425		3	11.3	42.961	0	8.2325	0	0	2	3	0	0	83849	0.436858	0.950806	0.536802	0.351618	Q8IVS2	Q8IVS2	Malonyl-CoA-acyl carrier protein transacylase, mitochondrial	MCAT
19.7513	19.9146	21.3637	20.5614	19.8702	22.2071		15	21.3	118.23	0	89.824	0	3	12	17	0	5	919200	0.246044	0.992329	0.536367	0.288064	O15042-2;O15042;E7ET15;O15042-3;E7EW00;H0Y8D9;H7C4V2;C9J5L1;U3KPT1;C9JDJ7	O15042-2;O15042;E7ET15;O15042-3	U2 snRNP-associated SURP motif-containing protein	U2SURP
23.656	24.4311	22.2179	22.6268	24.389	24.8967		30	44.8	92.468	0	171.87	22	33	10	21	27	22	3781100	0.221054	0.989447	0.535831	0.275457	P14625;Q96GW1;H0YIV0;Q58FF3;F8W026;F8VPC7	P14625	Endoplasmin	HSP90B1
18.3114	18.1648	17.963	19.0654	19.042	17.9388		5	19.8	44.712	0	15.549	0	1	0	6	2	0	388560	0.625822	0.927683	0.535662	0.386711	P25490;H0YJU4;H0YJV7;O15391	P25490;H0YJU4;H0YJV7	Transcriptional repressor protein YY1	YY1
19.8485	19.4765	19.7318	20.7367	19.5816	20.3453		13	20.8	85.737	0	40.203	3	3	2	15	3	4	585380	0.683044	0.922894	0.535551	0.394797	Q9NW13;Q9NW13-2;C9JAA9;C9JE21;H7C5G8	Q9NW13;Q9NW13-2	RNA-binding protein 28	RBM28
25.7509	25.8289	26.3682	27.3051	26.1537	26.0915		22	50.8	47.697	0	175.44	69	60	95	116	70	64	107070000	0.535708	0.936417	0.534149	0.371008	P36578;H3BM89;H3BTP7;H3BU31	P36578;H3BM89	60S ribosomal protein L4	RPL4
18.1957	18.6605	17.8017	18.5163	18.8029	18.9387		5	12.4	91.981	0	28.261	2	1	2	8	1	0	129590	0.895727	0.901065	0.533363	0.417453	Q9UKN8;F2Z356	Q9UKN8	General transcription factor 3C polypeptide 4	GTF3C4
22.3068	22.3796	21.5219	23.6937	22.0172	22.0904		5	56.1	17.992	0	37.686	9	3	5	20	6	6	12280000	0.3619	0.967943	0.530998	0.329383	P78358;A0A0A0MTT5;P78358-2	P78358;A0A0A0MTT5;P78358-2	Cancer/testis antigen 1	CTAG1A;CTAG1B
18.3289	19.3756	19.0888	20.2887	18.9678	19.1237		2	40	10.071	0	31.186	0	4	0	6	1	1	2504800	0.4351	0.952049	0.528965	0.347827	J3QSY4;D6RC52;D6RCB9;Q9NX24	J3QSY4;D6RC52;D6RCB9;Q9NX24	H/ACA ribonucleoprotein complex subunit 2	NHP2
21.8965	21.6807	22.1152	23.0824	21.8243	22.3616		11	51.5	36.091	0	76.793	5	4	16	25	4	9	4140900	0.611537	0.936179	0.525313	0.379165	Q15717;Q15717-2;M0QZR9;M0R055;B1APY9;B1APY8;P26378-4;P26378-2;P26378-5;P26378;P26378-3	Q15717;Q15717-2;M0QZR9	ELAV-like protein 1	ELAVL1
25.5968	25.8294	26.035	26.4428	26.4688	26.117		20	44.4	46.108	0	223.96	69	65	97	138	65	59	69601000	1.43141	0.863217	0.52247	0.446637	P39023;G5E9G0;H7C422;B5MCW2;H7C3M2;F8WCR1;Q92901	P39023;G5E9G0;H7C422;B5MCW2	60S ribosomal protein L3	RPL3
17.6584	17.9051	17.4206	18.3299	18.0009	18.2177		4	6.8	121.6	0	10.609	0	2	0	3	0	0	176330	1.42759	0.864806	0.521473	0.445717	Q5T5C0-3;Q5T5C0-2;Q5T5C0;Q3B794;Q5JRH0	Q5T5C0-3;Q5T5C0-2;Q5T5C0;Q3B794	Syntaxin-binding protein 5	STXBP5
17.1663	16.8386	17.2147	17.8016	16.9216	18.0603		5	10.9	90.631	0	19.693	1	1	1	8	0	0	86496	0.646456	0.932707	0.521304	0.382098	Q6NUQ1	Q6NUQ1	RAD50-interacting protein 1	RINT1
19.9432	19.9516	19.645	20.0798	20.3221	20.7018		4	50	11.006	0	8.5408	5	4	3	1	5	2	908300	1.18281	0.892643	0.521287	0.431816	P01040;C9J0E4	P01040;C9J0E4	Cystatin-A;Cystatin-A, N-terminally processed	CSTA
15.0459	14.817	14.5979	15.5935	15.3412	15.0856		2	2.3	103.63	0	5.3667	0	1	1	1	1	0	13599	1.24826	0.886153	0.519796	0.434794	Q92562;Q5TCS5	Q92562;Q5TCS5	Polyphosphoinositide phosphatase	FIG4
22.1851	22.0244	21.9491	22.7804	22.3766	22.557		56	39.2	243.4	0	323.31	20	14	26	73	9	6	1254800	1.72409	0.856803	0.518485	0.456435	M0R0P8;Q13459;Q13459-2;M0R300;M0QZY4;M0R2J3;M0QXP0;M0R332;M0R240	M0R0P8;Q13459;Q13459-2;M0R300	Unconventional myosin-IXb	MYO9B
19.5174	20.1347	18.5577	19.7047	19.6924	20.3676		9	25.6	61.594	0	30.188	4	6	1	10	6	3	366380	0.435232	0.95636	0.51832	0.343223	O95817;C9JFK9	O95817;C9JFK9	BAG family molecular chaperone regulator 3	BAG3
18.2955	18.5916	18.5628	18.1483	19.4687	19.3826		5	6.1	180.99	0	58.486	3	4	4	1	6	2	68958	0.519349	0.947894	0.516567	0.359527	Q02952-3;Q02952-2;Q02952	Q02952-3;Q02952-2;Q02952	A-kinase anchor protein 12	AKAP12
21.2106	20.5514	21.7681	22.3737	20.3041	22.3986		14	36.5	61.206	0	42.632	4	6	8	22	3	6	2574900	0.264467	0.99278	0.515412	0.289872	Q5SSJ5;Q5SSJ5-2;X6RGJ2;B0QZK4;Q5SSJ5-3;Q5SWC8;B0QZK8;Q5SSJ5-5;B0QZK9	Q5SSJ5;Q5SSJ5-2;X6RGJ2;B0QZK4;Q5SSJ5-3;Q5SWC8	Heterochromatin protein 1-binding protein 3	HP1BP3
19.3703	18.2358	19.1407	20.7635	18.0794	19.4489		8	20.8	63.523	0	58.745	3	1	2	23	0	3	661170	0.239017	0.991082	0.51502	0.278576	O95470;H0Y3V8;H7BXL7	O95470	Sphingosine-1-phosphate lyase 1	SGPL1
21.3289	20.6395	21.0238	22.0887	21.2308	21.2163		16	38.6	61.494	0	54.562	12	9	14	29	7	5	2175700	0.665168	0.934077	0.514542	0.380955	Q13573;G3V3A4;G3V4X8;G3V5R3	Q13573;G3V3A4;G3V4X8	SNW domain-containing protein 1	SNW1
15.5853	17.0718	18.8435	18.8886	16.3607	17.7942		5	15.7	62.043	0	30.178	1	0	4	11	0	2	194620	0.162073	1	0.514321	0.234557	B9A018;Q53GS9;A0A087X1B2;Q53GS9-2;Q53GS9-3;F8WC91	B9A018;Q53GS9;A0A087X1B2;Q53GS9-2;Q53GS9-3	U4/U6.U5 tri-snRNP-associated protein 2	USP39
17.8593	18.8842	18.6802	19.3554	18.9946	18.6145		10	27.2	60.002	0	89.727	3	4	5	10	3	4	307760	0.607054	0.936451	0.513617	0.372376	Q9UJX3-2;Q9UJX3;H0YIW2	Q9UJX3-2;Q9UJX3	Anaphase-promoting complex subunit 7	ANAPC7
20.355	20.4759	20.5033	20.4346	21.1318	21.2985		14	12.5	152.1	0	84.526	7	3	5	14	7	5	424540	0.885512	0.917724	0.510282	0.402272	Q13428;Q13428-3;Q13428-4;J3KQ96;E7ETY2;Q13428-2;Q13428-8;Q13428-6;Q13428-7;Q13428-5	Q13428;Q13428-3;Q13428-4;J3KQ96;E7ETY2;Q13428-2;Q13428-8;Q13428-6;Q13428-7;Q13428-5	Treacle protein	TCOF1
21.0822	20.8743	22.0265	22.9917	20.636	21.8829		1	50.3	34.812	0	202.35	4	3	12	26	7	11	5625100	0.265046	0.992722	0.509212	0.288137	B4DHE8;Q96DH6-2;B4DM51;J3KTC1;Q96DH6-3;H0YHB7	B4DHE8;Q96DH6-2;B4DM51;J3KTC1;Q96DH6-3	RNA-binding protein Musashi homolog 2	MSI2
21.3709	21.6874	20.8932	21.384	22.2929	21.8018		11	26.4	76.861	0	63.624	7	11	5	11	11	7	2064400	0.65926	0.938854	0.509084	0.377186	Q14444-2;Q14444;G3V153;A0A087X082;E9PLA9	Q14444-2;Q14444;G3V153;A0A087X082;E9PLA9	Caprin-1	CAPRIN1
20.2701	19.9549	19.8652	21.0372	20.0739	20.5047		7	25.3	55.272	0	162.56	1	2	3	13	1	2	1174100	0.769127	0.923802	0.508575	0.389872	Q8NCA5-2;Q8NCA5;E9PH82;C9J3G8	Q8NCA5-2;Q8NCA5;E9PH82	Protein FAM98A	FAM98A
21.0414	21.4495	22.1723	22.0835	21.3052	22.7989		18	47.6	60.966	0	228.33	6	8	22	19	12	17	2207900	0.394986	0.967961	0.508128	0.329213	P13674-2;P13674;P13674-3	P13674-2;P13674;P13674-3	Prolyl 4-hydroxylase subunit alpha-1	P4HA1
21.9728	22.0478	22.6853	23.7071	21.9987	22.5226		12	46.6	28.329	0	37.642	6	9	16	36	9	13	6007900	0.386017	0.969913	0.507502	0.326667	J3KTL2;Q07955;Q07955-3;Q07955-2;J3QQV5;J3KSW7;J3KSR8	J3KTL2;Q07955;Q07955-3;Q07955-2	Serine/arginine-rich splicing factor 1	SRSF1
23.3786	24.1197	23.4112	25.4989	23.5529	23.3786		11	56.7	22.127	0	83.404	6	18	13	48	10	7	25976000	0.283243	0.989875	0.506962	0.294523	P62081;B5MCP9	P62081;B5MCP9	40S ribosomal protein S7	RPS7
17.1817	17.4336	17.0752	18.1459	18.1894	16.8746		4	1.7	318.38	0	21.163	0	0	1	2	1	0	18767	0.497939	0.9481	0.506493	0.350732	O75691	O75691	Small subunit processome component 20 homolog	UTP20
17.7749	17.6887	16.0468	17.615	17.6246	17.7888		3	19.6	30.276	0	16.566	0	1	0	5	1	0	107240	0.375601	0.973627	0.506017	0.323327	Q9UBW8;F5H4U8;F5H7C6;F5GYF7;F5H248;F5H4Z0;F5H3M6;G3XAP1;F5GXT7	Q9UBW8;F5H4U8;F5H7C6;F5GYF7;F5H248	COP9 signalosome complex subunit 7a	COPS7A
18.7454	18.4396	18.3421	19.4355	18.7822	18.825		9	29.8	60.541	0	85.158	5	1	5	12	3	2	365060	0.972129	0.912075	0.505223	0.406296	Q6DD88;F5H6I7;F5GWF8	Q6DD88;F5H6I7	Atlastin-3	ATL3
19.2549	19.3949	18.2894	19.256	19.399	19.7993		9	22.2	72.593	0	102.12	4	4	1	6	4	2	249540	0.587667	0.945456	0.505033	0.364996	Q96G46;Q96G46-3;Q96G46-2;K7EJX8;K7EPA4;K7EM42	Q96G46;Q96G46-3;Q96G46-2	tRNA-dihydrouridine(47) synthase [NAD(P)(+)]-like	DUS3L
20.9629	20.5961	20.9227	21.2125	21.6387	21.1413		7	47	23.897	0	29.991	3	4	6	10	6	5	1236100	1.22014	0.901095	0.503598	0.421804	P61106;X6RFL8	P61106;X6RFL8	Ras-related protein Rab-14	RAB14
18.2533	18.1908	18.5095	19.429	17.9323	19.1006		6	23.5	38.628	0	13.713	2	2	2	10	4	3	339980	0.468507	0.956873	0.502745	0.343283	Q9Y5Y5;Q9Y5Y5-2;E9PLS4;E9PMM3;E9PP98;E9PQW0;E9PMS3	Q9Y5Y5;Q9Y5Y5-2;E9PLS4;E9PMM3;E9PP98	Peroxisomal membrane protein PEX16	PEX16
19.9042	19.0581	18.8705	20.6137	18.6964	20.03		4	10.6	94.742	0	96.334	1	0	0	8	2	0	712820	0.316103	0.984609	0.502426	0.304424	Q96P47-2;Q96P47;Q96P47-4;C9J975;H0Y873;Q96P47-3;Q96P47-6;Q96P47-5;C9J8Z2;H7C4F1;A0A087X044;E7ESL9;A0A087X1U1;F5GXM9;Q9UPQ3-3;Q9UPQ3-2;Q9UPQ3	Q96P47-2;Q96P47;Q96P47-4	Arf-GAP with GTPase, ANK repeat and PH domain-containing protein 3	AGAP3
18.3975	18.5411	18.5391	18.9841	19.3468	18.6513		6	16.5	64.009	0	17.899	0	0	2	5	4	0	264060	1.14271	0.901732	0.50147	0.415682	Q13131;Q13131-2;Q96E92;A0A087WXX9;P54646	Q13131;Q13131-2	5-AMP-activated protein kinase catalytic subunit alpha-1	PRKAA1
21.4909	21.9104	21.7092	21.8308	22.5833	22.193		7	71.8	23.482	0	144.18	7	8	12	28	17	9	2847800	0.937799	0.920737	0.498856	0.399484	P51148;P51148-2;K7ERI8;K7ERQ8;F8VVK3;K7ENY4;F8VWU4;F8VVZ0;F8VSF8;K7EIP6;F8WCY6;F8WD79;F8VPW9;F8VWZ7	P51148;P51148-2;K7ERI8;K7ERQ8;F8VVK3;K7ENY4	Ras-related protein Rab-5C	RAB5C
22.6821	22.454	22.8537	23.4962	23.2714	22.7174		13	54	45.547	0	323.31	27	19	48	77	30	20	6511200	0.898451	0.922268	0.498442	0.395982	Q52LJ0-2;Q52LJ0;H0YNA1	Q52LJ0-2;Q52LJ0	Protein FAM98B	FAM98B
20.621	20.7955	21.2535	21.4247	21.065	21.6693		7	41.1	37.725	0	63.456	5	3	4	14	6	9	1220200	0.898562	0.921377	0.496332	0.394659	E5RHW4;O94905;E5RJ09;O94905-2;O94905-3	E5RHW4;O94905;E5RJ09	Erlin-2	ERLIN2
17.5712	16.8944	16.1981	18.5247	16.9623	16.6619		3	22.4	48.08	0	6.1015	1	0	0	3	0	0	232470	0.285126	0.993452	0.495087	0.291161	P84022;P84022-3;P84022-2;H3BVD1;P84022-4;H0YNV1;H0YKE2;H3BQ00	P84022;P84022-3;P84022-2;H3BVD1;P84022-4	Mothers against decapentaplegic homolog 3;Mothers against decapentaplegic homolog	SMAD3
20.6912	21.0282	21.1031	23.1519	20.5866	20.5567		2	38.2	7.624	0	19.174	4	2	2	8	8	3	4764000	0.220079	0.990679	0.490931	0.262616	C9J4Z3;P61513;G5E9R3;M0R0A1;Q6P4E4;E9PEL3;M0R2L6;A6NKH3	C9J4Z3;P61513;G5E9R3;M0R0A1;Q6P4E4;E9PEL3;M0R2L6;A6NKH3	60S ribosomal protein L37a;Putative 60S ribosomal protein L37a-like protein	RPL37A;RPL37AP8
17.7253	18.3176	17.63	19.4448	18.9263	16.7725		7	15.4	88.975	0	26.579	1	2	0	8	3	0	187330	0.226719	0.989468	0.490255	0.265582	Q9UQR1;A0A0A0MTF7;G5E9X2;Q9UQR1-2	Q9UQR1	Zinc finger protein 148	ZNF148
17.1019	17.6863	18.0649	18.7917	17.5943	17.9312		1	14.1	20.772	0	5.5989	1	1	2	2	3	2	641600	0.465559	0.965894	0.488036	0.335793	Q7Z4R8	Q7Z4R8	UPF0669 protein C6orf120	C6orf120
17.8187	16.9348	18.0029	18.012	17.9705	18.2319		6	6.3	145.81	0	12.981	2	0	3	4	2	1	86724	0.646814	0.944901	0.485999	0.362825	Q14692	Q14692	Ribosome biogenesis protein BMS1 homolog	BMS1
16.5389	16.6032	15.9119	18.3494	16.7832	15.3738		5	4.8	242.6	0	27.8	1	1	1	5	0	0	57641	0.211619	0.995716	0.484118	0.256526	Q71F56;F8VRB8	Q71F56	Mediator of RNA polymerase II transcription subunit 13-like	MED13L
19.8357	19.251	18.561	19.8016	20.2267	19.0638		9	34.9	57.81	0	66.105	4	3	0	12	2	0	850020	0.407712	0.974804	0.481441	0.32072	O00505;H0Y4S9	O00505	Importin subunit alpha-4	KPNA3
19.7886	19.0059	19.7275	20.7031	19.663	19.5911		9	51.2	30.156	0	99.262	3	3	1	15	3	3	1073900	0.472925	0.966369	0.478406	0.332576	Q13084;A2IDC6;Q4TT37;A2IDC7	Q13084;A2IDC6;Q4TT37;A2IDC7	39S ribosomal protein L28, mitochondrial	MRPL28
19.8559	20.0625	20.4804	20.5653	19.7353	21.5332		20	21.9	182.81	0	323.31	4	6	13	30	0	3	485550	0.362193	0.985603	0.478337	0.308403	Q9UPQ9-1;H0Y720;Q9UPQ9;Q9UPQ9-2	Q9UPQ9-1;H0Y720;Q9UPQ9	Trinucleotide repeat-containing gene 6B protein	TNRC6B
19.4156	19.2535	18.2936	20.2992	18.8571	19.2411		10	17.9	103.64	0	65.354	3	3	1	14	1	2	226490	0.358703	0.984384	0.478197	0.307435	Q07617	Q07617	Sperm-associated antigen 1	SPAG1
16.6843	15.9314	17.7959	17.3423	16.6657	17.8382		3	4.6	110.54	0.00030331	4.1613	0	0	3	2	0	0	58489	0.304452	0.993172	0.478195	0.291697	Q8IWR0;I3L323;I3L2K5;Q8IWR0-2	Q8IWR0;I3L323;I3L2K5	Zinc finger CCCH domain-containing protein 7A	ZC3H7A
17.6028	17.8601	17.1597	19.18	17.3801	17.4943		4	21.3	20.811	0	13.998	3	1	2	7	1	0	519410	0.316721	0.991747	0.477236	0.295179	Q13185;C9JMM0;B8ZZ43;S4R2Y4	Q13185;C9JMM0;B8ZZ43;S4R2Y4	Chromobox protein homolog 3	CBX3
23.0465	22.8267	21.4797	22.1897	23.1745	23.4067		12	41.4	47.837	0	210.94	11	10	11	24	18	12	5204200	0.313854	0.992711	0.472665	0.292553	Q15084-3;Q15084;Q15084-4;Q15084-5;Q15084-2	Q15084-3;Q15084;Q15084-4;Q15084-5;Q15084-2	Protein disulfide-isomerase A6	PDIA6
17.1504	16.7367	16.8189	18.1884	17.2893	16.641		9	6.7	237.13	0	19.34	1	0	2	6	0	0	46533	0.432392	0.974618	0.470914	0.321201	Q9Y2I7;E9PDH4;Q9Y2I7-2;Q9Y2I7-3;Q9Y2I7-4;F8WEZ0;C9JL08	Q9Y2I7	1-phosphatidylinositol 3-phosphate 5-kinase	PIKFYVE
19.9529	20.0733	19.0036	20.8905	20.7366	18.8105		10	38.7	43.359	0	68.291	5	5	4	21	5	2	925490	0.247697	0.987607	0.469302	0.2682	Q9BRX2	Q9BRX2	Protein pelota homolog	PELO
20.0872	20.6383	18.0673	20.0088	21.4584	18.7301		6	34.6	33.172	0	98.365	5	8	1	11	8	1	694100	0.158104	1	0.468145	0.221881	Q9Y314;M0R3B2;A0A075B6F9;A0A075B797;M0QX85;M0R1K2;M0R1T7	Q9Y314;M0R3B2;A0A075B6F9;A0A075B797	Nitric oxide synthase-interacting protein	NOSIP
20.7199	21.0624	18.5717	20.6489	21.6529	19.4544		4	26.7	18.506	0	15.952	2	4	1	7	5	1	499300	0.176361	1	0.467417	0.233051	P60981;F6RFD5;P60981-2	P60981;F6RFD5;P60981-2	Destrin	DSTN
19.2823	20.1016	18.7775	19.1899	19.8126	20.561		10	17.7	101.18	0	66.495	4	6	1	9	8	5	223430	0.350929	0.988021	0.467368	0.300917	Q8IY63-2;Q8IY63;F8WDH4	Q8IY63-2;Q8IY63	Angiomotin-like protein 1	AMOTL1
17.8438	18.4141	18.7429	18.467	18.5868	19.3461		6	13	91.869	0	13.043	4	1	2	6	3	0	153550	0.541365	0.963017	0.466368	0.337837	Q9Y5T5-3;Q9Y5T5-2;Q9Y5T5;Q9Y5T5-4;Q9Y5T5-5	Q9Y5T5-3;Q9Y5T5-2;Q9Y5T5;Q9Y5T5-4	Ubiquitin carboxyl-terminal hydrolase 16	USP16
20.3732	19.7808	20.4789	21.6333	19.6081	20.7901		14	27.1	83.021	0	181.23	5	0	7	22	0	0	1167600	0.302818	0.995578	0.46623	0.28669	Q96ED9-2;Q96ED9;K7ENU5;K7EJ48;K7EMR5;K7EMG7	Q96ED9-2;Q96ED9	Protein Hook homolog 2	HOOK2
19.8674	20.1373	19.4333	21.0972	20.2528	19.4861		18	27.7	114.76	0	142.83	6	5	5	31	6	7	616970	0.385894	0.984998	0.466015	0.308935	Q9H2U1;Q9H2U1-3;Q9H2U1-2;E7EWK3;H7C5F5;H7C514;A0A0G2JQU7;A0A0G2JRP3	Q9H2U1;Q9H2U1-3;Q9H2U1-2;E7EWK3	ATP-dependent RNA helicase DHX36	DHX36
19.938	19.8881	19.2823	21.1702	19.2591	20.0771		8	30.3	39.542	0	103.38	4	3	2	11	1	1	852040	0.322875	0.993166	0.465982	0.292637	Q8WVM0	Q8WVM0	Dimethyladenosine transferase 1, mitochondrial	TFB1M
20.389	20.4834	20.2987	21.2272	20.2869	21.0517		10	22.8	76.039	0	82.322	4	4	8	17	4	6	1088200	0.7249	0.947823	0.464911	0.35941	H3BLV9;Q5R363;Q96SB4-4;Q96SB4;Q96SB4-3;D6RBF8;H7C2I2;D6RBM8;A8MPP7;A8MPY5;E7ETV6;Q9UPE1-2;Q9UPE1-3;Q9UPE1-4;Q9UPE1	H3BLV9;Q5R363;Q96SB4-4;Q96SB4;Q96SB4-3	SRSF protein kinase 1	SRPK1
20.6301	21.3001	20.936	21.2026	21.8516	21.2053		12	57.8	24.488	0	42.153	4	6	6	16	6	7	1396800	0.733812	0.948818	0.464423	0.360007	Q15907;Q15907-2;H3BMH2;H3BSC1;P62491-2;P62491;B4DQU5;M0R2D0;A0A0C4DGX5;P57735	Q15907;Q15907-2;H3BMH2;H3BSC1;P62491-2;P62491	Ras-related protein Rab-11B;Ras-related protein Rab-11A	RAB11B;RAB11A
17.4204	17.1733	16.4767	18.1789	17.6159	16.6668		6	26.4	48.738	0	58.528	1	1	0	8	2	0	176170	0.370499	0.984139	0.463753	0.304312	P32780-2;P32780;E9PM51;E9PI26	P32780-2;P32780	General transcription factor IIH subunit 1	GTF2H1
17.3592	15.9693	16.1562	18.5575	14.6024	17.7153		4	16.5	116.53	0	13.698	1	0	0	6	0	1	81622	0.133454	1	0.463505	0.20336	Q6WCQ1;Q6WCQ1-2;Q6WCQ1-3;J3KSW8;J3KSK7;H7C3G6	Q6WCQ1;Q6WCQ1-2;Q6WCQ1-3;J3KSW8	Myosin phosphatase Rho-interacting protein	MPRIP
17.9828	17.0095	17.9452	18.3578	18.84	17.1291		10	10	200.55	0	73.377	2	2	8	8	2	0	73082	0.31542	0.990946	0.463106	0.289327	O94822;O94822-3;H7BYG8;S4R3T2;O94822-2	O94822;O94822-3;H7BYG8	E3 ubiquitin-protein ligase listerin	LTN1
20.1594	18.9375	20.5196	20.8541	19.8087	20.3415		15	35.2	73.584	0	169.39	7	0	11	36	2	4	838700	0.337603	0.991972	0.462564	0.295392	Q15397	Q15397	Pumilio domain-containing protein KIAA0020	KIAA0020
22.2698	22.0091	21.615	21.9322	22.9627	22.3851		7	25.4	46.785	0	26.262	11	13	9	14	8	9	3571600	0.582425	0.95978	0.462063	0.341315	Q8WU79;A0A087WV97;Q8WU79-2;Q8WU79-3;X6RCC3	Q8WU79;A0A087WV97;Q8WU79-2;Q8WU79-3;X6RCC3	Stromal membrane-associated protein 2	SMAP2
24.1055	24.2565	24.7475	25.5203	23.9237	25.0515		51	68.1	95.988	0	323.31	41	44	55	90	36	43	11033000	0.379011	0.985255	0.461983	0.305567	Q4V328;Q4V328-4;A0A087WT45;A0A075B793;Q4V328-2;Q4V328-3;A0A087WXA6;A0A087WZF5;A0A087WW92;A0A087WV84;A0A087WWF2	Q4V328;Q4V328-4;A0A087WT45;A0A075B793;Q4V328-2;Q4V328-3	GRIP1-associated protein 1	GRIPAP1
19.9399	18.9834	19.2924	18.2082	19.5568	21.8355		6	24.7	32.182	0	69.982	2	2	4	2	4	10	452190	0.157928	1	0.461567	0.220278	I3L1P8;Q02978-2;Q02978	I3L1P8;Q02978-2;Q02978	Mitochondrial 2-oxoglutarate/malate carrier protein	SLC25A11
25.3321	25.0076	25.2226	25.8645	25.6119	25.4678		2	52.2	69.602	0	323.31	65	58	70	97	53	42	24436000	1.42787	0.919392	0.460595	0.400487	O60506;O60506-2;F6UXX1	O60506;O60506-2	Heterogeneous nuclear ribonucleoprotein Q	SYNCRIP
19.0907	18.9211	19.8791	20.5549	19.2743	19.4415		3	12.3	43.958	0	149.9	2	2	5	7	1	1	1195000	0.388756	0.983181	0.459933	0.306896	Q15434;F8W1T6;F8VZR4;F8VQS9;F5H5C8;F8VV01	Q15434;F8W1T6	RNA-binding motif, single-stranded-interacting protein 2	RBMS2
23.5173	23.6396	22.4868	22.8696	23.8468	24.3056		5	20.4	53.354	0	37.004	16	18	13	22	22	18	11280000	0.339471	0.990349	0.459422	0.294608	P35637-2;P35637;H3BPE7;A0A075B7D9	P35637-2;P35637;H3BPE7	RNA-binding protein FUS	FUS
20.6281	20.7366	20.1675	20.2318	21.2583	21.4196		13	24.8	86.135	0	113.28	7	7	4	12	8	6	755990	0.48629	0.96946	0.459134	0.325428	Q8IXB1-2;Q8IXB1;E7EP04;Q8IXB1-3;A0A087WXH7	Q8IXB1-2;Q8IXB1	DnaJ homolog subfamily C member 10	DNAJC10
20.5729	20.8553	20.3203	20.1573	21.2129	21.7534		5	37.2	40.45	0	130.29	3	4	7	10	11	9	1124000	0.391983	0.983763	0.458403	0.306933	P04899;P04899-6;P04899-3;P04899-5;P04899-2;P04899-4;P63096;P63096-2;P09471-2;P09471;A0A087WTB6;A2A2R6;Q5JWD1;H0Y7E8;H3BTM2;A0A087WZE5;C9JPP4;Q5JWE9;P11488;P19087;A8MTJ3;P38405;P38405-2	P04899;P04899-6;P04899-3;P04899-5;P04899-2;P04899-4;P63096	Guanine nucleotide-binding protein G(i) subunit alpha-2;Guanine nucleotide-binding protein G(i) subunit alpha-1	GNAI2;GNAI1
19.8283	20.2144	20.3883	20.7349	20.0521	21.0173		9	28.1	49.526	0	34.071	3	6	9	17	3	2	1257500	0.622092	0.956589	0.457725	0.343931	A0A087WY71;E9PFW3;Q96CW1-2;Q96CW1;C9JJ47;C9JTK4;C9JGT8;C9JJD3;C9JPV8;H7C4C3	A0A087WY71;E9PFW3;Q96CW1-2;Q96CW1;C9JJ47	AP-2 complex subunit mu	AP2M1
21.088	20.9278	20.1889	21.2425	21.0262	21.3067		19	18.9	196.76	0	148.51	17	9	8	25	4	4	610970	0.721761	0.94828	0.456888	0.354288	Q96RT7-2;Q96RT7-3;Q96RT7;E7EQL8;H7C2H5;H7C358	Q96RT7-2;Q96RT7-3;Q96RT7;E7EQL8	Gamma-tubulin complex component 6	TUBGCP6
19.6616	20.1524	17.6315	18.7393	19.6198	20.4558		2	19.1	10.245	0.0044506	2.8578	4	3	0	1	1	3	1051700	0.190602	1	0.456498	0.238124	P59666;P59665	P59666;P59665	Neutrophil defensin 3;HP 3-56;Neutrophil defensin 2;Neutrophil defensin 1;HP 1-56;Neutrophil defensin 2	DEFA3;DEFA1
16.0802	15.9974	16.1826	16.4142	16.334	16.8799		4	7.1	102.13	0	10.678	0	0	2	4	0	0	23963	1.20124	0.927823	0.455957	0.386929	A0A087WWP4;Q96T37-4;Q96T37-2;Q96T37-3;Q96T37	A0A087WWP4;Q96T37-4;Q96T37-2;Q96T37-3;Q96T37	Putative RNA-binding protein 15	RBM15
18.7201	19.4502	19.0247	20.5078	19.2335	18.8182		12	29.9	75.403	0	93.296	2	4	3	16	2	0	372740	0.341763	0.992678	0.454838	0.293317	Q8WVC0;Q8WVC0-2	Q8WVC0;Q8WVC0-2	RNA polymerase-associated protein LEO1	LEO1
25.2311	25.4295	25.2474	25.6674	26.2739	25.3293		24	55.7	69.147	0	323.31	73	77	65	86	52	43	23389000	0.734078	0.948187	0.454193	0.353854	P17844;J3KTA4;P17844-2;J3QRQ7;J3KRZ1;J3QSF1;J3KRX8;J3QR02;X6RLV5;J3QRN5;J3QS79;J3QKN9;J3QLG9;J3QR62	P17844;J3KTA4;P17844-2	Probable ATP-dependent RNA helicase DDX5	DDX5
20.185	20.4887	20.496	21.7694	20.221	20.5367		14	32.4	87.91	0	105.93	5	4	7	27	4	2	1090100	0.395564	0.985355	0.452518	0.305059	A0A0A0MSI2;Q8IXK0-5;Q8IXK0-4;Q8IXK0;B3KPJ4;Q8IXK0-2;Q8IXK0-3;H7C528;Q8NDX5-2;Q8NDX5;Q8NDX5-7	A0A0A0MSI2;Q8IXK0-5;Q8IXK0-4;Q8IXK0;B3KPJ4;Q8IXK0-2	Polyhomeotic-like protein 2	PHC2
16.1588	15.1127	15.0545	15.8633	15.4486	16.3688		1	7.3	27.977	0.00086705	3.3784	2	0	0	2	0	0	33613	0.432689	0.984852	0.451571	0.312139	K7EID0;Q9UH92-2;Q9UH92-3;Q9UH92	K7EID0;Q9UH92-2;Q9UH92-3;Q9UH92	Max-like protein X	MLX
24.7415	24.714	25.5582	26.0468	24.9534	25.3662		10	31.7	28.68	0	158.69	24	28	29	41	32	25	59959000	0.461244	0.975048	0.450909	0.317039	P62753;A2A3R7;A2A3R5	P62753;A2A3R7;A2A3R5	40S ribosomal protein S6	RPS6
21.8898	22.1165	21.9653	22.7687	22.2322	22.3219		27	42.8	101.43	0	323.31	15	17	15	34	20	13	1558900	1.18429	0.931967	0.450412	0.382094	Q7Z2W4;C9J6P4;Q7Z2W4-2;Q7Z2W4-3;Q7Z2W4-4;H7C5K1;Q7Z2W4-5	Q7Z2W4;C9J6P4;Q7Z2W4-2;Q7Z2W4-3	Zinc finger CCCH-type antiviral protein 1	ZC3HAV1
23.555	24.591	22.8941	25.4197	24.0466	22.9212		6	54.5	17.818	0	184.39	12	15	12	35	24	12	22618000	0.197343	1	0.449139	0.239527	P30050;P30050-2	P30050;P30050-2	60S ribosomal protein L12	RPL12
17.0915	17.5686	17.186	18.581	18.5227	16.0866		3	12	32.544	0	5.9286	0	1	1	3	1	0	139390	0.20768	1	0.448081	0.244214	Q8WWC4;H7C0V0	Q8WWC4	Uncharacterized protein C2orf47, mitochondrial	C2orf47
18.7969	19.8592	19.8444	21.5892	18.142	20.1122		32	13.6	367.76	0	224.19	0	6	13	30	0	3	153820	0.158543	1	0.447628	0.21744	P49454;A0A087WTY4	P49454	Centromere protein F	CENPF
17.9278	18.8486	18.2085	18.7319	19.4012	18.1918		6	17.3	41.432	0	11.897	0	1	2	7	5	0	263200	0.430875	0.987366	0.446627	0.309427	C9JP16;O75718	C9JP16;O75718	Cartilage-associated protein	CRTAP
20.3116	15.5179	20.524	20.4273	19.0436	18.22		2	17.4	10.334	0.00030066	4.054	2	0	1	1	0	0	1056800	0.0903384	1	0.445778	0.161704	K7EMV3;K7EP01;B4DEB1;K7EK07;Q5TEC6;K7ES00;Q6NXT2;Q71DI3;Q16695;P84243;P68431	K7EMV3;K7EP01;B4DEB1;K7EK07;Q5TEC6;K7ES00;Q6NXT2;Q71DI3;Q16695;P84243;P68431	Histone H3;Histone H3.3C;Histone H3.2;Histone H3.1t;Histone H3.3;Histone H3.1	H3F3B;H3F3A;HIST2H3PS2;H3F3C;HIST2H3A;HIST3H3;HIST1H3A
23.615	23.6333	23.6564	24.8491	23.7711	23.6168		23	63.3	52.545	0	225.95	25	19	23	87	20	21	10246000	0.500303	0.975292	0.444097	0.319999	O75306;O75306-2	O75306;O75306-2	NADH dehydrogenase [ubiquinone] iron-sulfur protein 2, mitochondrial	NDUFS2
17.5886	18.1052	18.5453	18.8761	18.4518	18.2411		5	19.7	45.409	0	107.24	1	1	3	7	1	2	470050	0.594012	0.966225	0.443286	0.332392	O95429-2;O95429;H0YBT1	O95429-2;O95429	BAG family molecular chaperone regulator 4	BAG4
23.4041	23.3495	23.2196	23.2031	23.885	24.2104		5	42.3	17.965	0	58.78	12	7	6	17	9	9	29566000	0.663321	0.962511	0.441776	0.339354	P62979;J3QS39;J3QTR3;F5H6Q2;F5GYU3;F5H2Z3;F5H265;B4DV12;F5H388;F5H747;F5GXK7;J3QKN0;Q5PY61;Q96C32;P62987;P0CG47;P0CG48;M0R1V7;M0R1M6;M0R2S1;J3QLP7;J3QRK5;J3QSA3;K7EMA8;F5GZ39;J3KSM4	P62979;J3QS39;J3QTR3;F5H6Q2;F5GYU3;F5H2Z3;F5H265;B4DV12;F5H388;F5H747;F5GXK7;J3QKN0;Q5PY61;Q96C32;P62987;P0CG47;P0CG48	Ubiquitin-40S ribosomal protein S27a;Ubiquitin;40S ribosomal protein S27a;Ubiquitin-60S ribosomal protein L40;Ubiquitin;60S ribosomal protein L40;Polyubiquitin-B;Ubiquitin;Polyubiquitin-C;Ubiquitin	RPS27A;UBB;UBC;UBA52
19.127	17.7409	19.8741	20.4347	18.1898	19.4425		5	18	23.181	0	10.697	1	0	5	4	0	1	1013600	0.187242	1	0.441691	0.232306	P09497-2;P09497;D6RJD1	P09497-2;P09497;D6RJD1	Clathrin light chain B	CLTB
23.8125	23.7652	23.982	24.2096	24.4698	24.2048		37	64.1	75.378	0	323.31	46	36	51	78	32	40	7370200	1.80362	0.922517	0.441504	0.397923	P54136;P54136-2;E5RJM9;E5RH09	P54136;P54136-2	Arginine--tRNA ligase, cytoplasmic	RARS
22.2501	22.1655	22.2616	22.3031	22.6053	23.0887		19	34.8	79.274	0	186.9	18	15	15	34	14	13	2468600	0.888476	0.945267	0.439969	0.357471	Q9Y223;Q9Y223-2;Q9Y223-3;Q9Y223-4;Q9Y223-5	Q9Y223;Q9Y223-2;Q9Y223-3;Q9Y223-4;Q9Y223-5	Bifunctional UDP-N-acetylglucosamine 2-epimerase/N-acetylmannosamine kinase;UDP-N-acetylglucosamine 2-epimerase (hydrolyzing);N-acetylmannosamine kinase	GNE
14.653	14.7165	14.8613	14.5443	15.5541	15.4479		1	1.9	132.94	0.0057003	2.5334	0	0	2	0	0	0	2250.5	0.601873	0.968201	0.438506	0.330633	Q7Z5K2;Q7Z5K2-2;Q7Z5K2-3	Q7Z5K2;Q7Z5K2-2;Q7Z5K2-3	Wings apart-like protein homolog	WAPAL
21.0137	19.5585	21.8732	22.9684	19.178	21.613		6	23	22.487	0	22.796	5	2	4	10	1	6	4742600	0.123301	1	0.437999	0.190561	Q92522	Q92522	Histone H1x	H1FX
23.4325	23.413	23.4742	24.9971	23.199	23.4363		19	57.2	48.442	0	298.08	19	26	31	46	13	19	13411000	0.31754	0.993175	0.437583	0.279736	P22695;H3BRG4;H3BSJ9;H3BP04;H3BUE4;H3BUI9;A0A087WVZ4	P22695;H3BRG4;H3BSJ9	Cytochrome b-c1 complex subunit 2, mitochondrial	UQCRC2
24.7895	25.058	24.8093	26.0816	25.0255	24.8551		10	51.5	19.586	0	174.79	14	19	14	48	16	15	44785000	0.480757	0.984936	0.435122	0.312313	A0A087WXM6;J3QQT2;J3KRX5;A0A0A6YYL6;P18621;P18621-3;J3QLC8;A0A0A0MRF8;P18621-2;J3KRB3;A0A087WWH0;J3QS96;A0A087WY81;J3KSJ0	A0A087WXM6;J3QQT2;J3KRX5;A0A0A6YYL6;P18621;P18621-3;J3QLC8;A0A0A0MRF8;P18621-2;J3KRB3;A0A087WWH0;J3QS96	60S ribosomal protein L17	RPL17;RPL17-C18orf32
19.7389	19.8975	20.3178	21.7222	19.6709	19.8652		7	52.6	21.883	0	32.804	3	4	4	7	4	4	2541700	0.255446	0.995195	0.434691	0.259328	C9JQV0;Q9BRJ6;H7C0T1;H7C2R9	C9JQV0;Q9BRJ6;H7C0T1;H7C2R9	Uncharacterized protein C7orf50	C7orf50
16.849	17.7057	18.4843	19.6382	16.4436	18.2533		6	28.6	32.334	0	21.444	0	0	3	5	0	0	350900	0.155675	1	0.432025	0.211932	Q9Y3A4;Q9NSQ0	Q9Y3A4	Ribosomal RNA-processing protein 7 homolog A	RRP7A
25.9467	25.7544	26.8062	26.616	26.2223	26.9611		37	62.5	96.695	0	323.31	93	77	118	162	72	85	28770000	0.483285	0.985535	0.430681	0.31041	P11216;H0Y4Z6	P11216	Glycogen phosphorylase, brain form	PYGB
20.5462	20.7809	20.6114	21.778	20.7652	20.6862		8	33	49.419	0	76.188	4	6	6	10	2	5	1816000	0.528479	0.974856	0.430276	0.316753	Q9BQ67;M0QX71	Q9BQ67;M0QX71	Glutamate-rich WD repeat-containing protein 1	GRWD1
16.13	16.1782	16.7014	17.2267	16.2368	16.8339		3	14	57.193	0	9.117	0	0	1	3	0	0	101420	0.558189	0.97595	0.429251	0.320095	O43660;D6RA26;O43660-2;B7Z982	O43660;D6RA26;O43660-2	Pleiotropic regulator 1	PLRG1
15.5285	16.072	14.9186	14.749	16.529	16.5277		1	5.4	44.147	0.0028201	3.0402	0	3	0	0	0	0	7516.5	0.249775	0.998095	0.428872	0.255239	P17174-2;P17174	P17174-2;P17174	Aspartate aminotransferase, cytoplasmic	GOT1
17.9556	16.6384	15.8883	18.7135	18.1977	14.8566		4	18.9	35.571	0	18.098	1	0	0	4	1	0	172870	0.11518	1	0.428517	0.182235	E7EMP6;Q96FZ2;D6R9T3;D6RGK7;D6RAI0;D6RAZ3	E7EMP6;Q96FZ2;D6R9T3;D6RGK7	Embryonic stem cell-specific 5-hydroxymethylcytosine-binding protein	HMCES
22.9178	23.3377	23.324	24.3611	23.2822	23.2217		15	53.1	64.132	0	193.5	27	30	38	70	21	19	12871000	0.469871	0.983985	0.428481	0.307173	P14866;M0QXS5;P14866-2;M0R1W6;M0R076;B4DVF8;M0QYL7	P14866;M0QXS5;P14866-2	Heterogeneous nuclear ribonucleoprotein L	HNRNPL
23.0084	22.9194	23.4989	24.421	22.966	23.3247		11	32.9	30.302	0	113.19	8	9	12	23	9	7	12535000	0.380253	0.993396	0.428334	0.290736	D6R9P3;D6RD18;D6RBZ0;A0A087WZV1;Q99729-3;Q99729-2;Q99729-4;Q99729	D6R9P3;D6RD18;D6RBZ0;A0A087WZV1;Q99729-3;Q99729-2;Q99729-4;Q99729	Heterogeneous nuclear ribonucleoprotein A/B	HNRNPAB
19.1655	19.0542	19.2922	19.8427	19.1249	19.8283		11	15.9	86.604	0	50.547	2	1	3	11	1	4	326060	0.802099	0.957571	0.427994	0.343313	B7Z6D5;Q96GQ7;A0A087X059;A0A087WYH5	B7Z6D5;Q96GQ7	Probable ATP-dependent RNA helicase DDX27	DDX27
17.0009	16.5708	16.6554	18.1148	16.7424	16.6537		2	6.3	62.003	0	21.744	1	0	1	4	0	0	113300	0.363997	0.994878	0.427975	0.287057	Q9Y5J1	Q9Y5J1	U3 small nucleolar RNA-associated protein 18 homolog	UTP18
19.8332	19.1881	19.5048	20.3478	20.0401	19.4199		11	16	125	0	40.885	5	4	3	14	4	3	448750	0.575777	0.974114	0.427186	0.321108	A0A087X295;Q9NNW5;E9PDU5;E9PBK6;Q6PKC6;V9GZ65;C9JFP6;V9GYU1;C9K020	A0A087X295;Q9NNW5;E9PDU5	WD repeat-containing protein 6	WDR6
17.1645	15.899	17.3912	18.2709	16.4886	16.9729		6	19	51.713	0	16.019	0	0	4	6	0	0	142140	0.237356	0.998305	0.425896	0.249624	P09914-2;P09914;Q5T764	P09914-2;P09914	Interferon-induced protein with tetratricopeptide repeats 1	IFIT1
22.0152	22.3631	22.1694	22.1266	23.074	22.6224		5	29	34.899	0	69.521	16	15	21	16	13	18	5612200	0.660534	0.9672	0.425129	0.329169	P43358;C9JZJ5;C9J9C2;C9JK50;C9JIR1;P43361;P43362;Q3SYA6;Q8TD91-2;A0A0A0MSA3;O60732-2;A2A368;A8MXT2;Q96M61;O60732	P43358	Melanoma-associated antigen 4	MAGEA4
16.0978	14.2688	15.3913	14.8235	15.8823	16.3252		2	6.2	29.892	0.0072096	2.3004	0	0	0	4	0	0	55539	0.240996	0.997027	0.424312	0.250438	B1APM4;P35610	B1APM4;P35610	Sterol O-acyltransferase 1	SOAT1
19.6869	18.8725	19.1963	19.5002	19.5013	20.0266		6	19.4	54.202	0	31.279	6	3	3	9	3	1	332360	0.651138	0.967447	0.424161	0.32765	F5H5P2;P12694;P12694-2;F5GXU9;H0YH31;M0R0C8	F5H5P2;P12694;P12694-2;F5GXU9	2-oxoisovalerate dehydrogenase subunit alpha, mitochondrial	BCKDHA
16.2795	15.9268	17.1355	17.7251	16.8771	16.0082		4	14.4	42.403	0	22.967	0	0	2	9	1	0	111640	0.277727	0.990397	0.42285	0.262327	Q9H1X3;F2Z3D1;J3QR79;A0A024R161;Q9H1X3-3;Q9H1X3-2	Q9H1X3	DnaJ homolog subfamily C member 25	DNAJC25
17.4045	16.0128	16.3484	17.6716	16.7052	16.6502		3	2.8	219.81	0	20.124	1	1	2	3	0	0	38968	0.322768	0.989839	0.420458	0.273979	Q92576-2;Q92576;D6R9X2;E9PE34;B3KP41;E7EVH3;E7ER40	Q92576-2;Q92576;D6R9X2;E9PE34;B3KP41;E7EVH3	PHD finger protein 3	PHF3
14.7161	14.9702	15.5194	16.0636	14.9069	15.4957		1	16.3	14.884	0.00058462	3.5875	0	0	1	2	0	0	106220	0.440307	0.986251	0.42021	0.298127	E9PL60;E9PII7;H0YDE3;H0YDU2;E9PRI1;Q96NY9	E9PL60;E9PII7;H0YDE3;H0YDU2;E9PRI1;Q96NY9	Crossover junction endonuclease MUS81	MUS81
23.055	23.4139	22.6831	23.6196	23.8647	22.9275		35	39.5	127.06	0	323.31	29	28	22	67	27	14	3324000	0.52618	0.98675	0.419919	0.310801	Q12965;H0YNQ8;O00160;H0YLE5;H0YN00;H0YLJ4;H0YNB0;M0QXU2	Q12965	Unconventional myosin-Ie	MYO1E
22.0424	22.6822	22.3217	22.7093	22.7487	22.8459		34	25.6	200.48	0	323.31	15	20	17	44	17	9	2080700	1.03844	0.949035	0.419191	0.352381	G3XAI2;P07942;E7EPA6	G3XAI2;P07942	Laminin subunit beta-1	LAMB1
19.5083	18.7287	18.7101	19.1234	20.0743	19.0063		7	26.7	44.314	0	130.01	5	1	4	8	5	1	511990	0.416234	0.991966	0.418953	0.293297	Q8NEZ2;Q8NEZ2-2;E5RG91;Q8NEZ2-3;E5RJ10;E5RHB8;E5RJX6;H0YBN0	Q8NEZ2;Q8NEZ2-2;E5RG91;Q8NEZ2-3	Vacuolar protein sorting-associated protein 37A	VPS37A
23.2186	24.8402	22.7527	25.2857	23.9489	22.8331		6	35.1	16.561	0	19.436	9	11	9	19	10	7	28563000	0.166083	1	0.418736	0.214716	P46776;E9PJD9;E9PLL6;E9PLX7	P46776;E9PJD9;E9PLL6	60S ribosomal protein L27a	RPL27A
18.3772	17.9218	19.3799	19.1235	18.7743	19.0369		4	13.4	44.017	0	44.159	2	0	4	6	3	1	316190	0.399617	0.992856	0.418617	0.290045	Q9Y697-2;Q9Y697;F2Z2E7;Q9Y697-3;F8WER8;A2A2M1;F8WB23;Q8WV90	Q9Y697-2;Q9Y697;F2Z2E7;Q9Y697-3	Cysteine desulfurase, mitochondrial	NFS1
19.784	18.9366	19.1809	21.8287	17.6425	19.6856		12	38.4	47.067	0	108.67	2	1	2	19	0	1	1453900	0.123958	1	0.418436	0.18726	Q7Z6B0-2;Q7Z6B0;Q7Z6B0-3;A0A0A0MTP0;A0A0A0MTK0;F5GWR1;F5GWB1;F5GZH9;H0YH50;H0YGN9;H0YFR6;F5H4N8;H0YGB4	Q7Z6B0-2;Q7Z6B0;Q7Z6B0-3;A0A0A0MTP0;A0A0A0MTK0	Coiled-coil domain-containing protein 91	CCDC91
20.6508	20.4937	20.976	21.163	20.7736	21.4371		7	32.8	36.087	0	51.104	3	4	6	11	4	7	1575300	0.80782	0.963572	0.417772	0.337127	O75190;O75190-3;E9PH18;O75190-4;C9J2C4;O75190-2;C9JDR7;C9JDX6;F8WCZ4;C9J2P2;C9JB42;C9JN01;C9JRD2;C9JXB9;Q8WWF6;Q8NHS0;P25686-2;P25686	O75190;O75190-3;E9PH18;O75190-4;C9J2C4;O75190-2	DnaJ homolog subfamily B member 6	DNAJB6
20.871	21.3707	20.9135	20.6329	21.6714	22.1023		15	21.6	126.97	0	81.594	15	12	13	17	13	4	721420	0.376784	0.995415	0.417112	0.284814	Q16531;F5GY55;F5H775;F5H581;F5H6C5;F5H238;Q16531-2;F5H2L3;F5H4N9;F5GWI0;F5GZY8;F5H0Y5;F5GYG8;F8WF81;F5H198;F5H7A0;F5GZ34	Q16531;F5GY55	DNA damage-binding protein 1	DDB1
16.8645	17.6553	18.1603	18.4502	18.7344	16.7414		5	10.9	99.057	0	20.101	0	0	2	8	2	0	82537	0.222758	1	0.415302	0.240375	Q96QC0	Q96QC0	Serine/threonine-protein phosphatase 1 regulatory subunit 10	PPP1R10
18.7669	18.0788	16.2875	19.5255	17.8648	16.9839		8	10.2	132.89	0	32.097	1	1	0	9	0	0	240790	0.146572	1	0.413666	0.201845	Q53EP0;Q53EP0-2	Q53EP0;Q53EP0-2	Fibronectin type III domain-containing protein 3B	FNDC3B
19.6768	19.2679	18.3168	20.2637	19.2606	18.9774		1	13.6	75.042	0	51.429	5	0	0	6	1	2	407060	0.299335	0.988416	0.413431	0.26487	O00139-2;D6R9M0;H0Y8H2	O00139-2	Kinesin-like protein KIF2A	KIF2A
17.5339	18.0786	17.8927	19.6374	17.7266	17.3814		3	30.5	15.805	0	138.48	3	4	2	6	0	2	212380	0.224457	1	0.41337	0.240393	Q9Y3C7;I3L2J1;I3L0P8	Q9Y3C7;I3L2J1	Mediator of RNA polymerase II transcription subunit 31	MED31
21.1791	21.4213	21.3358	21.5207	22.011	21.6387		8	46.1	34.577	0	44.347	7	10	14	15	16	4	2139900	1.18024	0.947818	0.411369	0.353449	O00487;C9JW37	O00487	26S proteasome non-ATPase regulatory subunit 14	PSMD14
18.097	17.5553	18.1053	18.9682	17.5556	18.4622		4	19	36.944	0	9.1374	0	0	3	6	0	1	257700	0.381138	0.99758	0.409444	0.282083	Q6P087-2;Q6P087;C9JM75;H7C454;H7C2C3;H7C0K7;H7C1H7;Q6P087-3	Q6P087-2;Q6P087;C9JM75;H7C454	RNA pseudouridylate synthase domain-containing protein 3	RPUSD3
24.4222	24.7521	25.0979	25.5621	24.8362	25.1003		17	53.7	33.155	0	323.31	30	40	48	90	43	39	24976000	0.6401	0.97626	0.408815	0.317353	F8W6I7;P09651-3;P09651-2;P09651;F8VZ49;Q32P51;F8VTQ5;F8W646;H0YH80;F8VYN5	F8W6I7;P09651-3;P09651-2;P09651;F8VZ49;Q32P51;F8VTQ5;F8W646	Heterogeneous nuclear ribonucleoprotein A1;Heterogeneous nuclear ribonucleoprotein A1, N-terminally processed;Heterogeneous nuclear ribonucleoprotein A1-like 2	HNRNPA1;HNRNPA1L2
15.3343	14.6461	15.2609	15.4063	15.158	15.9013		3	4.3	83.553	0	218.66	0	0	1	3	0	0	17739	0.59046	0.985478	0.408148	0.311852	Q8TDB6;Q8TDB6-2	Q8TDB6	E3 ubiquitin-protein ligase DTX3L	DTX3L
19.1253	18.8755	18.7334	19.6084	19.3987	18.9491		6	24.5	46.592	0	74.588	5	0	3	10	5	1	444270	0.837368	0.965878	0.407309	0.332313	Q9BVN2-2;A0A087WYB2;A0A087WX95;Q9BVN2-3;Q9BVN2;Q68CX2;A0A087WW20;Q9BVN2-4;A0A087WVK5;A0A087WYU8;A0A087WZ68	Q9BVN2-2;A0A087WYB2;A0A087WX95;Q9BVN2-3;Q9BVN2;Q68CX2;A0A087WW20;Q9BVN2-4	RUN and SH3 domain-containing protein 1	RUSC1;DKFZp761A1822
17.614	17.9979	17.6587	17.4676	18.6578	18.3637		3	8.8	73.776	0	98.183	2	0	2	5	3	2	104040	0.46475	0.990572	0.406176	0.294779	P23786	P23786	Carnitine O-palmitoyltransferase 2, mitochondrial	CPT2
18.8005	19.4771	19.1777	20.4685	19.1483	19.0557		9	23.1	66.473	0	45.671	3	4	6	7	4	0	450320	0.33749	0.987437	0.405709	0.271102	Q8IXW5-2;Q8IXW5	Q8IXW5-2;Q8IXW5	Putative RNA polymerase II subunit B1 CTD phosphatase RPAP2	RPAP2
16.5739	15.4413	15.8997	17.2392	16.2585	15.6335		2	4.9	112.19	0	10.208	2	0	0	3	0	0	53181	0.286348	0.995952	0.405437	0.258001	Q9UQL6-2;Q9UQL6;Q9UQL6-3	Q9UQL6-2;Q9UQL6;Q9UQL6-3	Histone deacetylase 5	HDAC5
18.0365	17.7719	17.8198	17.6125	18.1128	19.1183		3	11	57.548	0	12.629	1	0	2	3	0	3	222890	0.377775	0.992066	0.405167	0.279389	P49257	P49257	Protein ERGIC-53	LMAN1
20.6	20.2353	19.693	20.7114	20.7734	20.2586		12	20.3	102.83	0	85.055	7	4	3	15	6	1	567900	0.583779	0.986137	0.405001	0.309289	Q7Z7L1;K7EIM3;Q68D06-2;Q68D06;K7ER38;C9JUT2;K7EJJ3;K7ES87;C9JDG6;C9J902	Q7Z7L1	Schlafen family member 11	SLFN11
24.138	23.7341	22.9167	24.6466	23.6656	23.6916		38	51.3	103.57	0	323.31	43	32	25	73	30	22	6408800	0.347881	0.988302	0.404993	0.273105	Q96CW5;Q96CW5-2;A0A087WWB5;A0A087WU06;Q96CW5-3;A0A087WZV5	Q96CW5;Q96CW5-2	Gamma-tubulin complex component 3	TUBGCP3
22.4017	22.1914	20.782	22.9983	22.3104	21.2782		13	50.5	34.559	0	323.31	21	22	10	34	17	4	3565900	0.220877	1	0.40392	0.235791	Q15785	Q15785	Mitochondrial import receptor subunit TOM34	TOMM34
19.3882	19.1496	19.1979	19.4644	19.9157	19.5639		11	4.9	436.13	0	38.09	0	0	3	9	1	1	65606	1.22042	0.951005	0.402747	0.348686	F2Z2U4;H0Y4W2;Q9Y4A5-2;Q9Y4A5	F2Z2U4;H0Y4W2;Q9Y4A5-2;Q9Y4A5	Transformation/transcription domain-associated protein	TRRAP
18.8245	18.2887	18.4565	20.7213	17.6964	18.3522		5	35.5	18.661	0	46.162	3	1	1	7	1	0	1028200	0.161178	1	0.400028	0.207025	E9PNK6;E9PPQ1;J3KNE7;Q16890-5;Q16890;Q16890-4;Q16890-3;Q16890-2;E9PNQ9	E9PNK6;E9PPQ1;J3KNE7;Q16890-5;Q16890;Q16890-4;Q16890-3;Q16890-2;E9PNQ9	Tumor protein D53	TPD52L1
21.9916	22.1263	20.6824	21.5607	23.0268	21.4077		7	29.4	44.468	0	104.1	13	10	8	9	17	12	3513700	0.225045	1	0.398265	0.235425	Q16543;K7EQA9;K7EL68;K7EKQ2;K7EIU0;K7EJ06	Q16543;K7EQA9;K7EL68	Hsp90 co-chaperone Cdc37;Hsp90 co-chaperone Cdc37, N-terminally processed	CDC37
18.0917	17.5501	15.5455	16.9752	17.5483	17.8561		2	11.2	30.824	0	6.43	2	1	0	3	2	0	170690	0.185887	1	0.397463	0.218832	E9PIB2;G3V1A6;P57764;E9PQ48;E9PNZ0;E9PQR9	E9PIB2;G3V1A6;P57764;E9PQ48;E9PNZ0;E9PQR9	Gasdermin-D	GSDMD
18.5528	18.6416	19.3539	20.1452	17.5873	20.0074		4	19.2	49.355	0	20.347	1	1	2	12	1	3	904660	0.173182	1	0.397197	0.212582	A0A087X142;A6NMH6;A6NFQ9;F8W8I8;Q92599-2;Q92599-4;Q92599;Q92599-3;A0A0A0MRP8;C9J4G8;C9JV02	A0A087X142;A6NMH6;A6NFQ9;F8W8I8;Q92599-2;Q92599-4;Q92599;Q92599-3	Septin-8	2008-09-01
23.112	23.2375	22.418	23.0302	23.81	23.1187		14	69.7	29.505	0	150.82	15	15	15	20	9	18	7413200	0.487677	0.991338	0.397172	0.293215	C9J9K3;A0A0C4DG17;P08865;A6NE09;C9JQR9	C9J9K3;A0A0C4DG17;P08865;A6NE09	40S ribosomal protein SA	RPSA;RPSAP58
21.7397	21.6409	21.3523	22.8107	21.5184	21.5891		12	39.4	34.746	0	199.49	9	8	7	11	10	9	3058600	0.381522	0.989395	0.395082	0.275263	Q99747;Q99747-2;J3KTJ6;J3QS28;J3QKW4	Q99747;Q99747-2	Gamma-soluble NSF attachment protein	NAPG
20.5942	20.356	20.0418	19.8805	21.0469	21.2477		7	31	41.92	0	157.74	8	8	6	8	7	7	973450	0.361317	0.987014	0.394381	0.271007	Q99536;Q99536-3;Q99536-2;K7ESA3;K7ERT7;K7ENX2;K7EM19;K7ER81	Q99536;Q99536-3;Q99536-2	Synaptic vesicle membrane protein VAT-1 homolog	VAT1
19.676	19.799	18.412	19.9057	20.0072	19.1533		7	32.6	34.833	0	39.15	3	5	1	13	2	1	551950	0.30915	0.995331	0.393056	0.258819	Q00403;B1APE1;B1APE2	Q00403;B1APE1;B1APE2	Transcription initiation factor IIB	GTF2B
21.6823	21.0362	20.5961	21.7173	21.9769	20.7955		11	47.9	29.555	0	70.533	8	8	6	16	10	4	1472000	0.33905	0.988838	0.391712	0.265119	P25786;P25786-2;F5GX11;B4DEV8	P25786;P25786-2;F5GX11	Proteasome subunit alpha type-1	PSMA1
16.0233	14.9633	16.4285	17.4341	15.339	15.8167		3	10.6	54.557	0	35.085	1	0	1	3	0	0	132070	0.195317	1	0.39155	0.221233	Q9NQZ2	Q9NQZ2	Something about silencing protein 10	UTP3
17.7029	18.4983	16.864	17.8585	17.9153	18.4612		5	7.8	174.38	0	44.344	1	0	2	4	2	1	61665	0.312717	0.995893	0.389927	0.25832	P11388;P11388-2;P11388-3;P11388-4;J3KTB7	P11388;P11388-2;P11388-3;P11388-4	DNA topoisomerase 2-alpha	TOP2A
21.7503	20.4624	20.9796	22.3519	20.7175	21.2893		19	55.7	68.639	0	140.63	9	3	9	35	4	3	1745800	0.254032	1	0.388776	0.24182	Q9NSK0;Q9NSK0-3;Q9NSK0-5;C9J8T5;Q9NSK0-4;C9JZE5;H7C4M1;C9JXT5;C9JQU1;C9K0D5;Q9NSK0-2;K7EL76;Q6P597-2;Q6P597;Q6P597-3;K7ENJ3	Q9NSK0;Q9NSK0-3;Q9NSK0-5;C9J8T5;Q9NSK0-4	Kinesin light chain 4	KLC4
16.2418	16.3535	17.2656	18.3533	16.1639	16.5097		3	17.6	42.599	0	47.252	0	0	2	3	0	0	141710	0.198636	1	0.388668	0.221723	Q9NW75-2;Q9NW75	Q9NW75-2;Q9NW75	G patch domain-containing protein 2	GPATCH2
16.8775	16.3875	15.9081	17.1505	16.9381	16.2483		5	10.3	98.675	0	32.679	2	0	0	4	1	1	48480	0.423985	0.990597	0.387922	0.278985	Q96J02-2;Q96J02;Q96J02-3;H0YBA4;Q9H0M0-6;Q9H0M0-3;Q9H0M0	Q96J02-2;Q96J02;Q96J02-3	E3 ubiquitin-protein ligase Itchy homolog	ITCH
19.1947	18.7006	18.9062	19.8838	18.4461	19.635		7	29.6	40.368	0	30.899	4	0	2	10	1	4	711280	0.34461	0.989703	0.387811	0.264502	E9PKG6;V9HW75;A0A087WSV8;P80303-2;P80303;Q2L696;E9PLR0;E9PLE9;H0YEG8;E9PJP3;H0YD18;E9PM22	E9PKG6;V9HW75;A0A087WSV8;P80303-2;P80303;Q2L696;E9PLR0;E9PLE9	Nucleobindin-2;Nesfatin-1	NUCB2;HEL-S-109;Nucb2
15.5287	15.7616	15.4421	16.5536	15.6145	15.7245		2	11.3	28.742	0	12.824	0	0	0	2	0	0	98871	0.549685	0.991927	0.386785	0.294942	Q92556-2;Q92556-3;Q92556;Q5JW01;H0YCM7;Q5JVZ5;Q96JJ3-3;Q96JJ3	Q92556-2;Q92556-3;Q92556;Q5JW01;H0YCM7;Q5JVZ5;Q96JJ3-3;Q96JJ3	Engulfment and cell motility protein 1;Engulfment and cell motility protein 2	ELMO1;ELMO2
15.3394	15.1043	14.9666	14.9683	15.5418	16.0573		1	6.9	21.783	0	30.058	0	0	0	1	0	0	42747	0.507236	0.991329	0.385683	0.289372	I3L0W0;I3NI36;Q92667	I3L0W0;I3NI36;Q92667	A-kinase anchor protein 1, mitochondrial	AKAP1
18.639	19.4132	19.5019	19.4449	19.5325	19.7335		3	10.3	31.484	0	19.452	1	1	3	4	1	5	457270	0.601489	0.987609	0.385597	0.299596	Q9Y3B9	Q9Y3B9	RRP15-like protein	RRP15
20.2798	20.1986	20.5299	20.7485	20.4247	20.9896		18	29.7	91.746	0	123.4	9	3	7	20	6	4	532690	0.939162	0.973973	0.38485	0.322958	Q9Y4R8;H3BRS3;H3BU45	Q9Y4R8;H3BRS3	Telomere length regulation protein TEL2 homolog	TELO2
22.4349	23.1154	22.719	23.4378	22.9234	23.0548		57	42.6	268.36	0	323.31	17	38	27	92	15	13	1757100	0.695314	0.985274	0.382273	0.305698	Q9Y618-5;Q9Y618-4;Q9Y618;C9JE98;C9J0Q5;Q9Y618-3;C9JFD3;C9J7T7;C9JQE8;Q9Y618-2;C9J330;H0YGK8;H7C1J7;H7C184;H7C0P3;C9JNV9	Q9Y618-5;Q9Y618-4;Q9Y618;C9JE98;C9J0Q5;Q9Y618-3;C9JFD3;C9J7T7;C9JQE8	Nuclear receptor corepressor 2	NCOR2
19.1091	18.8164	18.7565	19.6293	18.971	19.2258		3	35.2	50.67	0	78.761	1	1	3	6	1	2	474550	0.799439	0.984837	0.381363	0.312478	P42167;G5E972;P42167-3;P42167-2;H0YJH7	P42167;G5E972;P42167-3;P42167-2	Lamina-associated polypeptide 2, isoforms beta/gamma;Thymopoietin;Thymopentin	TMPO
18.5025	17.6243	17.9409	19.0066	18.0837	18.1214		5	23.4	34.841	0	7.6986	1	1	0	5	1	1	434410	0.408757	0.988586	0.381342	0.273155	Q8TE02;Q8TE02-4;I3L1Q3;I3L2A9;I3L2T0;I3L3N8;I3L437;Q8TE02-3;Q8TE02-2;I3L1A8;I3L200	Q8TE02;Q8TE02-4;I3L1Q3;I3L2A9;I3L2T0;I3L3N8;I3L437;Q8TE02-3;Q8TE02-2	Elongator complex protein 5	ELP5
17.2929	16.9947	16.9041	18.0255	17.1237	17.1842		3	17.6	37.32	0	7.8533	1	1	0	6	0	0	245980	0.534622	0.992072	0.380561	0.289656	J9JIC7;J3QSH4;Q14119	J9JIC7;J3QSH4;Q14119	Vascular endothelial zinc finger 1	VEZF1
21.3591	22.0633	22.4397	22.2554	22.0359	22.7093		22	32.3	117.01	0	323.31	13	14	33	35	9	15	2093400	0.435107	0.9922	0.379535	0.276297	Q96KR1;H0Y8W1	Q96KR1	Zinc finger RNA-binding protein	ZFR
18.3051	16.9237	18.7019	19.5168	18.6348	16.913		7	24.2	51.199	0	23.058	1	1	5	5	2	1	242120	0.150682	1	0.377968	0.195291	Q9UL15;Q9UL15-2;G3V274	Q9UL15;Q9UL15-2	BAG family molecular chaperone regulator 5	BAG5
16.1302	16.2175	16.0374	17.0577	16.8065	15.6439		2	7.5	39.416	0.00923	2.205	0	0	1	2	1	0	104000	0.355118	0.99374	0.374336	0.260216	Q9BRP1	Q9BRP1	Programmed cell death protein 2-like	PDCD2L
20.7734	21.9221	21.7713	23.4912	20.6861	21.4087		5	48.4	14.203	0	23.584	2	3	4	10	2	9	7912300	0.152251	1	0.373102	0.194846	P84103-2;P84103;A0A087X2D0	P84103-2;P84103;A0A087X2D0	Serine/arginine-rich splicing factor 3	SRSF3
20.6466	20.8969	19.8747	19.7413	21.2261	21.5635		9	23.3	59.256	0	186.14	6	7	4	6	9	5	544960	0.227272	1	0.370901	0.226345	P11413;P11413-3;P11413-2;E7EUI8;E7EM57;E9PD92	P11413;P11413-3;P11413-2;E7EUI8;E7EM57	Glucose-6-phosphate 1-dehydrogenase	G6PD
14.7489	16.2115	16.8054	16.5019	15.8376	16.539		2	4.2	81.522	0	9.0918	0	0	0	2	1	0	19542	0.221865	1	0.370882	0.224481	Q8TDW5;Q8TDW5-2	Q8TDW5;Q8TDW5-2	Synaptotagmin-like protein 5	SYTL5
22.0378	21.5128	22.12	22.7103	21.5128	22.5537		4	57	40.089	0	165.97	9	6	12	21	10	12	6272500	0.365815	0.994879	0.368762	0.259475	P16989;P16989-3;Q9Y2T7;A0A0D9SEI8	P16989;P16989-3	Y-box-binding protein 3	YBX3
23.328	23.3598	23.3123	24.4783	22.8862	23.7337		22	49.6	54.933	0	299.68	20	25	27	48	23	16	8099600	0.327055	0.998974	0.366003	0.25066	O95793-2;O95793-3;O95793;Q5JW30;A0A087X1A5;Q5JW28;F6UDC6	O95793-2;O95793-3;O95793;Q5JW30;A0A087X1A5	Double-stranded RNA-binding protein Staufen homolog 1	STAU1
18.8152	17.8829	17.1301	19.1954	18.0107	17.7159		8	10.6	89.594	0	29.815	2	0	0	7	0	0	136410	0.212878	1	0.364641	0.219031	O94874;O94874-3;O94874-2	O94874;O94874-3;O94874-2	E3 UFM1-protein ligase 1	UFL1
19.7425	19.9523	19.6526	19.659	20.7777	20.0033		8	40.4	32.177	0	123.92	3	3	3	12	7	2	569240	0.459004	0.9873	0.364227	0.271303	Q9NPL8;G3XA94;C9JU35;C9JR82;H7C5U1;F8WAU6;F8WB00;F8WC42	Q9NPL8;G3XA94	Complex I assembly factor TIMMDC1, mitochondrial	TIMMDC1
19.0089	18.8471	19.0036	19.3241	19.3279	19.3		4	50.2	22.178	0	32.326	1	0	0	9	1	0	416470	2.60537	0.954524	0.364155	0.345572	P20339-2;P20339	P20339-2;P20339	Ras-related protein Rab-5A	RAB5A
24.7635	24.3375	24.9006	25.3562	24.6135	25.1173		1	53.8	452.11	0	323.31	91	64	120	235	60	63	3636100	0.582747	0.997914	0.361778	0.283335	Q99996-3;H7BYL6	Q99996-3	A-kinase anchor protein 9	AKAP9
20.6769	20.6385	20.162	21.149	20.9177	20.4958		19	20.9	138.68	0	138.65	6	3	5	26	4	2	923520	0.645927	0.991888	0.361694	0.288672	A0A087WUT6;O60841	A0A087WUT6;O60841	Eukaryotic translation initiation factor 5B	EIF5B
17.5106	18.1209	17.6621	18.1104	17.9927	18.2754		3	21.8	22.977	0	23.709	0	2	2	4	0	0	177950	0.834779	0.988004	0.361636	0.301126	Q9NP72;Q9NP72-3;Q9NP72-2;Q5W0J0;A0A087X163;H0Y6T8	Q9NP72;Q9NP72-3;Q9NP72-2	Ras-related protein Rab-18	RAB18
20.3992	20.0583	19.351	20.6093	20.1044	20.1777		10	31.2	54.271	0	71.841	7	5	3	18	6	4	1037200	0.448094	0.987413	0.360978	0.26808	Q969S3	Q969S3	Zinc finger protein 622	ZNF622
22.5507	22.2623	22.978	23.2792	22.7437	22.8492		46	40.7	148.85	0	323.31	22	11	38	62	18	10	2961100	0.610862	0.996194	0.360375	0.284954	Q9BQG0;Q9BQG0-2;I3L1L3;I3L2H8;I3L311	Q9BQG0;Q9BQG0-2;I3L1L3	Myb-binding protein 1A	MYBBP1A
26.9759	26.628	26.9579	27.6665	26.6535	27.3223		22	71.1	77.515	0	323.31	120	136	180	309	107	118	58241000	0.493634	0.989022	0.360178	0.273239	P52272;A0A087X0X3;P52272-2;M0R019;M0R2T0;M0R0N3;M0R2I7;M0QYQ7;M0QY96;M0R0Y6;M0QYL3	P52272;A0A087X0X3;P52272-2	Heterogeneous nuclear ribonucleoprotein M	HNRNPM
19.4168	19.2264	19.4261	19.7022	18.7223	20.7208		5	10.3	203.37	0	77.112	1	1	4	11	0	4	158830	0.244004	1	0.358671	0.226923	H0Y2S9;H0Y7E2	H0Y2S9;H0Y7E2		MPRIP
19.2754	18.6088	19.0192	19.2798	19.7229	18.9759		9	9.5	169.84	0	22.484	4	2	3	7	3	2	167100	0.544096	0.992147	0.358369	0.277573	Q8WWN8;G5E9Y3;Q8WWN8-2;Q05CH1	Q8WWN8;G5E9Y3;Q8WWN8-2	Arf-GAP with Rho-GAP domain, ANK repeat and PH domain-containing protein 3	ARAP3
25.5085	25.4969	25.2642	25.9397	25.5123	25.89		130	58.9	292.75	0	323.31	125	131	140	239	96	83	7458800	1.07252	0.985562	0.357447	0.309035	Q92616	Q92616	Translational activator GCN1	GCN1L1
24.3733	23.8577	24.6573	25.1183	23.7497	25.0914		17	42.8	67.97	0	323.31	33	31	33	63	25	26	14197000	0.282759	1	0.35708	0.236665	B1ANR0;Q13310-2;Q13310;Q13310-3;H0Y5F5;H0YEU6;H0YCC8;H0YEQ8;B1ANR1;H0Y6X6;H0YER0;P0CB38	B1ANR0;Q13310-2;Q13310;Q13310-3;H0Y5F5	Polyadenylate-binding protein;Polyadenylate-binding protein 4	PABPC4
20.3509	19.1058	20.6434	19.9041	19.4177	21.8494		6	22.6	30.178	0	9.5054	2	0	1	2	1	5	653060	0.151387	1	0.356997	0.189909	J3QL56;O75880	J3QL56;O75880	Protein SCO1 homolog, mitochondrial	SCO1
19.0968	20.0811	19.5215	21.4978	19.5485	18.7231		16	25.2	101.08	0	137.54	2	4	3	18	1	0	523720	0.153015	1	0.356634	0.190655	P19367-4;P19367-2;P19367;P19367-3;B1AR63;B1AR62;B1AR61;Q2TB90	P19367-4;P19367-2;P19367;P19367-3	Hexokinase-1	HK1
17.6957	18.0662	18.0027	17.3584	18.6124	18.8621		5	14.5	56.625	0	12.721	0	1	3	4	4	1	115140	0.302237	1	0.356101	0.240753	Q9UQB8-3;Q9UQB8-5;Q9UQB8-4;Q9UQB8-6;Q9UQB8-2;Q9UQB8;I3L4C2;I3L3C5;I3L0M4;I3L3J7;I3L327;I3L2M4;B4DWA1;I3L2J6;I3L113;I3L526;I3L0Y9;I3L125;I3L1C8;I3L3C6	Q9UQB8-3;Q9UQB8-5;Q9UQB8-4;Q9UQB8-6;Q9UQB8-2;Q9UQB8;I3L4C2	Brain-specific angiogenesis inhibitor 1-associated protein 2	BAIAP2
22.6608	21.9334	21.305	23.4859	22.6601	20.8204		17	66.8	33.304	0	130.8	10	9	8	33	10	2	4116700	0.150804	1	0.355766	0.189255	Q00535;Q00535-2;H0YAZ9;E7EUK8;Q96Q40-2;Q96Q40-4;Q96Q40-3;O94921-3;Q96Q40-5;Q96Q40;O94921-2;O94921	Q00535;Q00535-2	Cyclin-dependent-like kinase 5	CDK5
17.4568	17.2334	17.1841	17.9452	17.6234	17.3728		4	11.8	64.706	0	16.555	2	0	0	4	0	0	106250	0.893113	0.988755	0.355717	0.30001	P41214;P41214-2;Q5SY38	P41214;P41214-2;Q5SY38	Eukaryotic translation initiation factor 2D	EIF2D
18.6104	18.8002	19.1492	19.4521	19.5646	18.6034		6	20.4	53.327	0	102.25	2	1	8	10	1	0	393570	0.444004	0.990522	0.353434	0.26337	J3KN32;Q9UKL0;Q9P2K3-4;Q9P2K3;Q9P2K3-3;E9PQE5;H0YF22;B4DV59;Q9P2K3-2	J3KN32;Q9UKL0	REST corepressor 1	RCOR1
22.8309	22.6409	23.2637	23.9835	22.6726	23.1396		12	39.1	53.12	0	126.81	13	20	25	34	14	18	13279000	0.343887	1	0.353391	0.247892	P26368-2;P26368;K7ENG2;K7ELP8	P26368-2;P26368;K7ENG2	Splicing factor U2AF 65 kDa subunit	U2AF2
18.4475	18.2289	18.6622	19.044	18.685	18.6661		7	19.4	66.316	0	19.563	0	0	2	6	0	0	245490	0.939268	0.988792	0.35221	0.299659	P52306-4;P52306;P52306-5;P52306-6;P52306-2;P52306-3;H0Y8M2;D6RHH8;D6RHZ7;D6REZ0	P52306-4;P52306;P52306-5;P52306-6;P52306-2;P52306-3;H0Y8M2	Rap1 GTPase-GDP dissociation stimulator 1	RAP1GDS1
18.1247	18.7156	18.8044	18.0834	19.3556	19.2622		3	8.4	77.719	0	9.2955	0	1	3	1	1	3	141100	0.311507	1	0.352134	0.240919	A0A0A0MR50;Q13619-2;Q13619;A6NE76	A0A0A0MR50;Q13619-2;Q13619	Cullin-4A	CUL4A
21.7248	20.8606	20.9753	21.967	21.5426	21.1053		11	56.4	33.58	0	252.28	7	7	12	30	8	2	2573600	0.405087	0.995881	0.351425	0.256922	Q9GZS3;H0YN81;H0YL19;H0YMF9;H3BQA8;H0YM76;H0YLA1	Q9GZS3;H0YN81;H0YL19;H0YMF9	WD repeat-containing protein 61;WD repeat-containing protein 61, N-terminally processed	WDR61
25.0902	24.7667	24.5875	25.4523	25.4861	24.5589		24	71.7	61.174	0	323.31	55	50	60	78	38	34	19662000	0.447447	0.990753	0.350957	0.262431	Q9H223;A0A087WUA5	Q9H223;A0A087WUA5	EH domain-containing protein 4	EHD4
22.134	21.5538	22.9784	23.3291	21.9346	22.4503		18	40.6	60.54	0	233.29	22	16	44	39	8	15	4683000	0.236742	1	0.34922	0.22098	Q9BVP2-2;Q9BVP2;C9JYH9;C9JZT7;B4DMU5	Q9BVP2-2;Q9BVP2	Guanine nucleotide-binding protein-like 3	GNL3
17.7782	17.031	17.4707	18.3283	17.2607	17.7371		4	7.2	101.34	0	37.256	2	0	2	4	1	0	154450	0.389731	0.999256	0.348745	0.253209	Q6ZNB6;Q6ZNB6-2	Q6ZNB6;Q6ZNB6-2	NF-X1-type zinc finger protein NFXL1	NFXL1
23.3283	23.0624	22.7537	23.6946	22.6549	23.8379		19	45.8	80.439	0	239.41	22	21	16	39	25	22	4554000	0.354353	1	0.347643	0.246898	H3BLZ8;Q92841;Q92841-1;Q92841-3;Q92841-2	H3BLZ8;Q92841;Q92841-1;Q92841-3;Q92841-2	Probable ATP-dependent RNA helicase DDX17	DDX17
20.8762	20.9166	20.1368	20.1163	21.5604	21.2957		10	32.8	45.394	0	114.89	7	8	7	7	8	10	761400	0.272607	1	0.347588	0.230015	Q6YN16;Q6YN16-2	Q6YN16;Q6YN16-2	Hydroxysteroid dehydrogenase-like protein 2	HSDL2
15.1858	14.8961	15.6636	18.4248	13.6738	14.6895		5	6	138.6	0	13.87	0	0	1	5	0	0	55969	0.0842006	1	0.347517	0.14117	Q86Y13;C9J9M8;Q86Y13-2;C9J702;C9JRX4	Q86Y13;C9J9M8;Q86Y13-2	E3 ubiquitin-protein ligase DZIP3	DZIP3
20.183	19.5902	16.3748	19.6327	20.2742	17.2828		6	35.9	32.611	0	26.267	6	5	0	8	5	0	552120	0.0822949	1	0.347289	0.139355	E9PJ81;E9PRQ7;Q04323;Q04323-2;A0A087WTZ5;E9PS08	E9PJ81;E9PRQ7;Q04323;Q04323-2;A0A087WTZ5	UBX domain-containing protein 1	UBXN1
23.0955	23.477	23.5744	24.2629	23.1127	23.8091		25	43.5	71.289	0	207.24	19	25	27	52	28	14	7420900	0.401243	1	0.345924	0.253418	Q9UG63;Q9UG63-2;C9JHK9;C9JZV3	Q9UG63;Q9UG63-2	ATP-binding cassette sub-family F member 2	ABCF2
20.4851	20.7167	19.9727	19.9909	20.9221	21.2989		8	23.7	45.57	0	32.001	8	8	7	6	8	8	1377900	0.31698	1	0.345785	0.239037	Q8WXF1-2;Q8WXF1;X6RDA4	Q8WXF1-2;Q8WXF1;X6RDA4	Paraspeckle component 1	PSPC1
18.3404	18.102	18.951	19.2733	18.0954	19.0577		8	13.3	96.256	0	67.066	3	0	4	8	0	1	212640	0.319584	1	0.344353	0.238867	Q5C9Z4	Q5C9Z4	Nucleolar MIF4G domain-containing protein 1	NOM1
18.6486	18.3834	18.6991	19.3926	18.4558	18.9126		5	17.3	74.175	0	31.979	2	3	1	15	2	3	280900	0.524909	0.989766	0.343302	0.266616	Q9UJS0;Q9UJS0-2;R4GN64	Q9UJS0;Q9UJS0-2	Calcium-binding mitochondrial carrier protein Aralar2	SLC25A13
23.8093	23.9558	24.4538	24.8982	23.6783	24.6711		128	51.4	376.01	0	323.31	28	30	77	163	9	20	2763100	0.335045	1	0.342923	0.241104	Q14789;Q14789-4;Q14789-3;Q14789-2;E7EU81;H0Y867;H7C5I7	Q14789;Q14789-4;Q14789-3;Q14789-2;E7EU81	Golgin subfamily B member 1	GOLGB1
19.4913	20.4612	17.8474	19.6453	20.0503	19.1318		2	47	20.697	0	20.868	7	3	1	7	7	5	538750	0.159031	1	0.342519	0.189464	P84077;P61204;F5H423;P61204-2;H0YGG7	P84077;P61204;F5H423;P61204-2	ADP-ribosylation factor 1;ADP-ribosylation factor 3	ARF1;ARF3
18.7685	18.7979	19.123	19.4316	18.201	20.0842		1	74.7	39.933	0.0069668	2.337	2	1	1	2	0	1	329890	0.239373	1	0.342475	0.219019	M0QZM1	M0QZM1		HNRNPM
21.7238	21.4802	21.1314	21.5999	21.3568	22.406		8	34.8	43.796	0	79.183	7	9	6	13	7	9	2299100	0.402101	0.999599	0.342408	0.251648	E9PC15;Q53H12;E9PG39;A0A0G2JLG5;A0A0G2JLD0	E9PC15;Q53H12;E9PG39;A0A0G2JLG5	Acylglycerol kinase, mitochondrial	AGK
19.0653	18.63	18.3605	20.0014	18.4329	18.6466		4	9.5	61.957	0	5.9639	2	1	2	4	1	0	406660	0.255008	1	0.341682	0.222983	A0A0A0MQW0;A0A0A0MR39;Q9P2K5-2;Q9P2K5;A0A087WUT0;H0YN19;H0YKS1;A0A087WWC8;A0A0C4DGV1;Q9P2K5-4;Q9P2K5-3	A0A0A0MQW0;A0A0A0MR39;Q9P2K5-2;Q9P2K5;A0A087WUT0;H0YN19	Myelin expression factor 2	MYEF2
22.5994	22.6048	21.73	22.8521	23.1185	21.9851		22	58.5	55.023	0	308.22	11	9	7	28	17	5	4078200	0.30939	1	0.340488	0.234984	O60701;O60701-2;O60701-3;E7ER83;E7ETF4;E7EV97;E7ER95;D6RHF4;E9PBD2	O60701;O60701-2;O60701-3	UDP-glucose 6-dehydrogenase	UGDH
23.0759	24.5409	23.3831	25.374	23.4524	23.193		10	46.2	18.431	0	64.713	4	10	8	21	7	8	20306000	0.155053	1	0.339837	0.186741	P62280;M0QZC5;M0R1H5;M0R1H6	P62280;M0QZC5;M0R1H5	40S ribosomal protein S11	RPS11
20.7313	20.9336	21.2455	21.3341	20.8844	21.7113		17	23.8	103.64	0	178.54	8	9	8	23	3	9	703320	0.530876	0.988485	0.339809	0.265074	P55265-5;P55265;P55265-4;H0YCK3;P55265-3;P55265-2	P55265-5;P55265;P55265-4;H0YCK3;P55265-3;P55265-2	Double-stranded RNA-specific adenosine deaminase	ADAR
22.1178	22.3992	23.8769	23.5051	22.5822	23.3246		36	44.2	128.47	0	323.31	14	17	57	90	9	15	4300000	0.214577	1	0.339292	0.21018	X6RLX0;Q8IUD2;G8JLD3;Q8IUD2-3;Q8IUD2-2;X6RM00;Q8IUD2-4;Q8IUD2-5;K7EPD6;K7EPP6;K7EP25;K7EKH8;K7EIZ7	X6RLX0;Q8IUD2;G8JLD3;Q8IUD2-3;Q8IUD2-2;X6RM00;Q8IUD2-4;Q8IUD2-5	ELKS/Rab6-interacting/CAST family member 1	ERC1
24.9444	25.5742	25.1592	26.4621	25.2493	24.9839		10	43.7	17.692	0	138.21	13	14	13	37	14	18	84356000	0.277561	1	0.3392	0.22748	H7BY10;K7EJV9;K7ERT8;A8MUS3;P62750;K7EMA7	H7BY10;K7EJV9;K7ERT8;A8MUS3;P62750;K7EMA7	60S ribosomal protein L23a	RPL23A
26.3536	26.1643	26.1378	26.0381	26.896	26.7374		17	71.6	26.688	0	175.55	44	55	54	87	57	51	47955000	0.550652	0.990544	0.338573	0.26614	P23396;P23396-2;E9PL09;E9PPU1;F2Z2S8;H0YCJ7;H0YEU2;H0YF32;E9PQ96;E9PJH4;E9PK82;E9PSF4;E9PQX2;H0YES8	P23396;P23396-2;E9PL09;E9PPU1;F2Z2S8;H0YCJ7;H0YEU2	40S ribosomal protein S3	RPS3
18.2954	17.7339	17.0755	16.7852	19.0085	18.3268		7	12.5	104.78	0	19.516	2	1	1	3	0	5	70841	0.17164	1	0.338566	0.193893	A0A087X054;Q9Y4L1;E9PJ21;A0A087WWI4;K7EQK2;Q9Y4L1-2;J3KTF1	A0A087X054;Q9Y4L1;E9PJ21;A0A087WWI4;K7EQK2;Q9Y4L1-2	Hypoxia up-regulated protein 1	HYOU1
20.6142	20.5715	19.4171	19.9474	20.8518	20.8187		10	27.3	74.435	0	83.441	7	9	2	8	9	5	470950	0.276569	1	0.338331	0.226858	O60488-2;O60488;H0Y9A0;D6RF95;D6RFW9;D6RDA8;D6RD96	O60488-2;O60488	Long-chain-fatty-acid--CoA ligase 4	ACSL4
21.9789	22.0271	22.0232	22.3408	22.3275	22.3737		1	49.6	101.67	0	323.31	19	13	19	39	19	8	1347500	4.08383	0.968158	0.337617	0.330775	Q9H3U1-2	Q9H3U1-2	Protein unc-45 homolog A	UNC45A
18.6534	18.868	18.1051	17.9946	19.7844	18.8593		9	13	126.98	0	33.01	3	4	1	2	3	2	105960	0.234755	1	0.337205	0.215538	B5MDQ0;Q2NKX8	B5MDQ0;Q2NKX8	DNA excision repair protein ERCC-6-like	ERCC6L
19.5367	19.7379	18.7373	19.5349	20.8025	18.6812		11	14.3	99.31	0	19.504	5	3	0	6	7	0	218430	0.18629	1	0.335566	0.198812	A0A087WVM4;B7ZM99;Q6UB35;Q4VXM0;Q4VXM1;H0Y327;Q4VXV2;Q5JYA8;Q5JYA3;Q6UB35-2	A0A087WVM4;B7ZM99;Q6UB35	Monofunctional C1-tetrahydrofolate synthase, mitochondrial	MTHFD1L
17.1247	16.5055	17.1575	18.2401	18.2902	15.2639		2	5.9	73.281	0	4.8951	0	0	1	2	0	0	123800	0.119568	1	0.335507	0.165866	G3V195;B7WPE2;Q32P44;H7C355;G3V1D0;H0Y3M3;Q32P44-2	G3V195;B7WPE2;Q32P44;H7C355;G3V1D0;H0Y3M3;Q32P44-2	Echinoderm microtubule-associated protein-like 3	EML3
24.9445	25.4793	25.5095	26.5399	24.9893	25.4067		14	49	22.591	0	32.86	15	21	15	27	17	20	46825000	0.268298	1	0.334204	0.223058	P46781;B5MCT8;C9JM19;F2Z3C0;A8MXK4	P46781;B5MCT8;C9JM19	40S ribosomal protein S9	RPS9
18.9763	18.9751	18.4531	19.3503	19.1122	18.9441		6	39.8	31.307	0	54.416	2	3	1	8	3	1	355370	0.727237	0.990492	0.334047	0.276002	Q9Y316-2;Q9Y316;Q9Y316-3;B5MCI6	Q9Y316-2;Q9Y316;Q9Y316-3	Protein MEMO1	MEMO1
23.8885	23.9134	23.6825	25.8393	23.7875	22.8553		11	63	21.863	0	96.58	11	13	13	52	14	7	31098000	0.139065	1	0.332554	0.176476	P32969;H0Y9V9;D6RAN4;E7ESE0;H0Y9R4	P32969;H0Y9V9;D6RAN4;E7ESE0	60S ribosomal protein L9	RPL9
18.7277	19.5934	19.8518	20.9921	19.5441	18.6321		8	30.7	42.979	0	20	1	3	8	13	1	0	847080	0.162746	1	0.33179	0.187813	P10588;M0R175	P10588	Nuclear receptor subfamily 2 group F member 6	NR2F6
14.6435	16.8147	15.2074	14.7695	17.1597	15.7311		2	3.3	115.96	0	4.4833	0	0	1	0	1	2	14106	0.127806	1	0.331533	0.169892	Q96P70	Q96P70	Importin-9	IPO9
14.6459	13.8214	13.51	13.5684	15.1021	14.2973		1	1.6	100.29	0.0005898	3.7401	0	0	0	1	0	0	5407.3	0.232364	1	0.330178	0.21197	O76024	O76024	Wolframin	WFS1
16.2874	17.1511	17.3788	17.9758	17.259	16.5714		4	20.7	109.49	0	45.545	0	1	2	5	1	0	61943	0.249025	1	0.329682	0.216283	O60282;A0A0G2JMZ6;O60282-2	O60282;A0A0G2JMZ6;O60282-2	Kinesin heavy chain isoform 5C	KIF5C
18.8568	18.1671	18.9545	20.2444	18.1084	18.6138		8	22	69.437	0	74.759	2	2	3	13	2	2	495170	0.181625	1	0.329387	0.194848	Q86U38;Q86U38-2	Q86U38;Q86U38-2	Nucleolar protein 9	NOP9
19.2796	19.7098	19.59	20.0754	19.5288	19.9536		7	13.6	87.806	0	192.71	3	3	3	13	1	1	294740	0.711087	0.986637	0.326116	0.269635	H8Y6P7;P0CAP2;P0CAP2-3;Q9BZD3;P0CAP2-2;P0CAP1-11	H8Y6P7;P0CAP2;P0CAP2-3;Q9BZD3;P0CAP2-2	DNA-directed RNA polymerase II subunit GRINL1A;Putative GRINL1B complex locus protein 2	GCOM1;POLR2M;GCOM2
15.7826	16.5765	14.6549	15.7045	15.9731	16.3138		1	1.6	78.948	0.00030303	4.1519	0	1	0	1	0	0	16891	0.216726	1	0.325785	0.205579	J3KR72;P49848;P49848-3	J3KR72;P49848;P49848-3	Transcription initiation factor TFIID subunit 6	TAF6
20.9929	20.2826	21.1471	21.628	20.5135	21.2578		13	33.4	74.222	0	133.33	8	4	9	23	3	4	1214400	0.315385	1	0.325516	0.228879	P51116;I3L1Z2	P51116	Fragile X mental retardation syndrome-related protein 2	FXR2
18.5414	17.7676	17.46	18.1372	18.2705	18.3344		2	10.6	23.554	0	10.509	1	1	1	4	1	0	275580	0.423327	1	0.324333	0.244429	X6RKS3;A2A2V1;P04156-2;P04156	X6RKS3;A2A2V1;P04156-2;P04156	Major prion protein	PRNP
17.8278	17.9894	18.8716	19.6114	17.6448	18.405		8	13.7	103.69	0	92.279	0	0	3	9	0	0	186310	0.188317	1	0.324118	0.195478	Q7Z3E2;H0Y7V5;A0A0C4DFU7	Q7Z3E2;H0Y7V5	Coiled-coil domain-containing protein 186	CCDC186
24.6302	24.2233	24.4046	24.9484	24.7667	24.5133		15	45.1	32.834	0	182.88	31	29	36	48	25	23	24726000	0.872672	0.989601	0.323476	0.275878	Q14103-3;Q14103;H0YA96;H0Y8G5;Q14103-4;Q14103-2;D6RAF8;D6RF44;D6RBQ9;D6RD83	Q14103-3;Q14103;H0YA96;H0Y8G5;Q14103-4;Q14103-2;D6RAF8	Heterogeneous nuclear ribonucleoprotein D0	HNRNPD
18.6445	18.5502	15.5084	18.6542	17.5506	17.4675		1	15.4	9.7982	0	7.0465	2	3	0	2	1	3	164250	0.106036	1	0.323048	0.153927	C9J712;C9J0J7;C9JQ45;G5E9Q6;P35080-2;P35080	C9J712;C9J0J7;C9JQ45;G5E9Q6;P35080-2;P35080	Profilin;Profilin-2	PFN2
16.1411	14.9351	14.6503	14.9094	15.8012	15.9838		1	2.3	150.46	0	4.931	1	0	0	1	0	0	8188.4	0.222984	1	0.322588	0.206157	E7EWD6;Q76L83-2;Q76L83	E7EWD6;Q76L83-2;Q76L83	Putative Polycomb group protein ASXL2	ASXL2
20.859	19.8252	20.3571	20.5185	20.3435	21.1454		17	29.9	101.74	0	82.222	13	2	2	16	0	5	377940	0.346652	1	0.322042	0.232492	Q3SY69;Q3SY69-3;Q3SY69-2;H0YHN9	Q3SY69	Mitochondrial 10-formyltetrahydrofolate dehydrogenase	ALDH1L2
24.014	23.8377	22.9781	24.5497	23.6608	23.58		44	62	102.53	0	323.31	38	31	26	79	31	13	5959900	0.29037	1	0.320228	0.221464	Q9BSJ2;Q9BSJ2-4;F2Z2B9;Q9BSJ2-3;B3KTU7;R4GMM4	Q9BSJ2;Q9BSJ2-4;F2Z2B9;Q9BSJ2-3;B3KTU7	Gamma-tubulin complex component 2	TUBGCP2
17.8314	17.0058	17.5801	19.4902	16.3032	17.5832		8	20	74.09	0	97.55	1	0	3	12	0	1	195620	0.121936	1	0.319777	0.163351	A0A0A0MST9;A0A0A0MSZ1;A0A0A0MT23;J3KNR0;P27448-8;P27448-3;P27448-4;P27448-2;P27448;A0A0A0MQR8;P27448-6;P27448-7;H0YIY6;A2SY06;H0YKJ3;H0YNV4;H0YKP9;B4DIB3;A0A087X0I6;Q9P0L2;K7EK17;K7EKG8;Q96L34-2;Q96L34	A0A0A0MST9;A0A0A0MSZ1;A0A0A0MT23;J3KNR0;P27448-8;P27448-3;P27448-4;P27448-2;P27448;A0A0A0MQR8;P27448-6;P27448-7;H0YIY6	MAP/microtubule affinity-regulating kinase 3	MARK3
26.2956	26.0985	27.2078	27.6316	26.5202	26.4078		18	45.5	29.995	0	323.31	47	50	54	78	39	34	138470000	0.242841	1	0.319242	0.210179	P62424;Q5T8U2;Q5T8U3	P62424;Q5T8U2;Q5T8U3	60S ribosomal protein L7a	RPL7A
18.1145	17.8955	18.1207	19.9406	17.7683	17.3759		3	15.6	20.55	0	5.2597	1	1	1	4	0	1	357170	0.147763	1	0.318054	0.176595	Q5HY81;P11441	Q5HY81;P11441	Ubiquitin-like protein 4A	UBL4A
23.5483	23.1593	24.0604	24.2176	23.425	24.079		20	72	32.004	0	108	11	17	25	49	14	14	7947500	0.372444	1	0.317864	0.234152	Q96HS1;Q96HS1-2;F5GXG4	Q96HS1;Q96HS1-2	Serine/threonine-protein phosphatase PGAM5, mitochondrial	PGAM5
18.15	17.8256	18.2806	18.708	18.2654	18.2358		2	14.3	48.099	0	22.375	0	0	3	4	0	1	182290	0.711369	0.990109	0.317696	0.263869	B4DLN1;P52815	B4DLN1
16.3432	15.6991	16.6326	16.9135	16.0538	16.6542		3	18.3	33.088	0	18.316	0	0	0	3	0	0	92711	0.348779	1	0.315528	0.229406	D6RBP0;Q96NL6-2;Q96NL6	D6RBP0;Q96NL6-2;Q96NL6	Sodium channel and clathrin linker 1	SCLT1
20.0804	19.5158	19.6509	20.0771	19.481	20.6311		12	24.2	66.476	0	44.75	5	2	2	10	2	2	678910	0.349264	1	0.314014	0.228679	A0A087WYU1;Q9Y5X1	A0A087WYU1;Q9Y5X1	Sorting nexin;Sorting nexin-9	SNX9
15.4105	15.234	15.0727	14.7435	16.2847	15.6309		1	3	126.41	0.0041888	2.8995	1	0	0	0	0	0	3980.5	0.275791	1	0.313977	0.215478	D6RE77;B7Z7Y1;A0A0A6YYB7;A0A0A0MR23;E9PCH4;Q8TEU7-2;Q8TEU7-5;Q8TEU7-3;Q8TEU7;Q8TEU7-4	D6RE77;B7Z7Y1;A0A0A6YYB7;A0A0A0MR23;E9PCH4;Q8TEU7-2;Q8TEU7-5;Q8TEU7-3;Q8TEU7;Q8TEU7-4	Rap guanine nucleotide exchange factor 6	RAPGEF6
18.5564	17.4012	17.6259	18.1333	17.1517	19.2361		2	6.3	98.828	0	9.8046	1	1	1	2	1	2	74707	0.169029	1	0.312553	0.184044	O75891;O75891-3;O75891-4;O75891-2;C9IZ36;C9JY00;C9JYZ6	O75891;O75891-3;O75891-4;O75891-2	Cytosolic 10-formyltetrahydrofolate dehydrogenase	ALDH1L1
21.2536	20.6406	21.2029	22.3334	20.5595	21.141		25	57.5	80.31	0	323.31	14	8	18	47	3	2	1857100	0.217916	1	0.312282	0.200462	Q9UH99;Q9UH99-2;Q9UH99-3;B0QY60;B0QY64;B0QY63;H0Y686;B0QY68;B0QY66;B0QY67;B0QY69;B0QY65	Q9UH99;Q9UH99-2;Q9UH99-3	SUN domain-containing protein 2	SUN2
21.9684	21.7167	23.1632	23.221	21.3217	23.242		1	40.1	32.238	0	114.5	6	4	15	27	4	10	5090300	0.149618	1	0.312141	0.175616	G3V4C1;P07910-2;G3V4W0;B4DY08;B2R5W2;P07910-4;G3V2D6;P07910-3;G3V5X6;G3V3K6;G3V251;G3V5V7;A0A0G2JNQ3;B2RXH8;B4DSU6;G3V4M8;G3V2H6	G3V4C1;P07910-2;G3V4W0;B4DY08;B2R5W2;P07910-4;G3V2D6;P07910-3	Heterogeneous nuclear ribonucleoproteins C1/C2	HNRNPC
21.1027	21.2928	20.627	20.8536	21.3952	21.7083		26	17.5	243.87	0	151.29	14	16	13	27	6	8	383750	0.416167	1	0.311535	0.236258	Q9BTC0;Q9BTC0-1;Q9BTC0-2;Q9BTC0-3	Q9BTC0	Death-inducer obliterator 1	DIDO1
17.8323	18.0552	18.5626	17.8996	19.2472	18.236		3	17.8	31.761	0	38.639	0	1	2	3	2	1	249420	0.271401	1	0.310933	0.213113	O00560-3;O00560;G5EA09;O00560-2;B4DHN5;E9PBU7	O00560-3;O00560;G5EA09;O00560-2	Syntenin-1	SDCBP
19.2547	18.7005	18.8366	19.1971	18.9518	19.5745		5	27.3	31.279	0	19.789	2	1	2	9	0	2	439810	0.559624	0.998623	0.31055	0.249205	P09012;M0R268;M0QZG7;M0R0G9;M0QXK2;M0R221;M0R2B8	P09012;M0R268;M0QZG7	U1 small nuclear ribonucleoprotein A	SNRPA
21.7253	22.8026	22.6246	22.6554	22.9419	22.4861		11	53.5	31.73	0	249.34	7	25	29	47	12	14	5437800	0.360369	1	0.310291	0.228326	P27105;F8VSL7;P27105-2	P27105	Erythrocyte band 7 integral membrane protein	STOM
20.7004	20.452	20.7907	21.5756	20.7378	20.5602		11	21.3	86.16	0	323.31	6	8	4	16	8	10	1370500	0.398728	1	0.310148	0.233361	Q9Y5V3;Q9Y5V3-2;Q96JG8-2;Q96JG8;Q96JG8-4	Q9Y5V3;Q9Y5V3-2	Melanoma-associated antigen D1	MAGED1
19.3455	19.4784	19.1744	21.343	18.7059	18.8792		6	40	23.705	0	64.595	2	2	3	15	2	1	1371700	0.133322	1	0.309934	0.166976	O00217;E9PPW7;E9PN51;F8W9K7;E9PKH6;Q08E91	O00217;E9PPW7;E9PN51;F8W9K7;E9PKH6	NADH dehydrogenase [ubiquinone] iron-sulfur protein 8, mitochondrial	NDUFS8
19.5219	19.271	19.2353	19.3389	19.8482	19.7704		9	13.3	99.289	0	38.286	5	6	5	5	1	0	174080	0.783835	0.991175	0.30971	0.261963	Q15276;Q15276-2;A0A087WZZ3;I3L2B8;K7ENJ9;I3L456	Q15276;Q15276-2	Rab GTPase-binding effector protein 1	RABEP1
18.9236	17.308	16.4317	17.6568	18.7011	17.232		3	17.2	28.783	0	21.619	1	0	0	4	1	1	191460	0.133805	1	0.308848	0.166911	Q96EY5;E9PLL0;E9PLZ8;E9PQA6;Q96EY5-2;Q96EY5-3;M0QZK6	Q96EY5;E9PLL0;E9PLZ8;E9PQA6;Q96EY5-2;Q96EY5-3	Multivesicular body subunit 12A	MVB12A
25.2694	25.165	25.4197	26.2958	25.2585	25.2259		15	52.9	28.024	0	170.1	21	27	25	71	28	10	57729000	0.358201	1	0.308725	0.227167	P62917;E9PKU4;E9PKZ0;G3V1A1;E9PP36	P62917;E9PKU4;E9PKZ0;G3V1A1	60S ribosomal protein L8	RPL8
18	18.2292	19.0071	19.7802	17.8081	18.5723		6	22.3	32.498	0	26.569	2	1	3	7	0	0	741580	0.180367	1	0.30816	0.186768	Q9NX07;Q9NX07-2	Q9NX07;Q9NX07-2	tRNA selenocysteine 1-associated protein 1	TRNAU1AP
24.6336	24.5277	23.9855	25.1967	24.9498	23.9247		20	73.9	45.803	0	323.31	39	42	48	77	47	28	15380000	0.283458	1	0.308123	0.214256	O60664-4;O60664;O60664-3;K7ERZ3;O60664-2;K7EL96;K7ER39;K7EJD0	O60664-4;O60664;O60664-3;K7ERZ3;O60664-2	Perilipin-3	PLIN3
22.4247	22.6597	22.9677	23.1448	22.5852	23.2433		24	46.6	105.36	0	125.49	21	25	27	43	17	17	2366800	0.522494	1	0.307077	0.24404	O95782-2;O95782;M0R2D9;E9PPZ3;E9PS94;E9PPY8	O95782-2;O95782	AP-2 complex subunit alpha-1	AP2A1
22.6083	22.2784	22.4662	22.2473	23.033	22.9937		40	34.2	217.1	0	323.31	34	24	36	59	32	14	1430200	0.49017	1	0.307048	0.241221	F5GWX5;A0A0C4DGG9;Q14839;Q14839-2;Q8TDI0;K7EMY3;F2Z2R5;K7EPV1;F6T542;F5H596;K7ESA5;F5H6N4	F5GWX5;A0A0C4DGG9;Q14839;Q14839-2	Chromodomain-helicase-DNA-binding protein 4	CHD4
21.3029	21.5367	21.2631	22.0706	21.9944	20.9585		11	34.8	46.913	0	122.56	7	6	20	19	6	8	1509300	0.344902	1	0.306922	0.224245	E7ETZ4;Q9Y6E2;B5MCH7;Q75MG1;B5MCE7;E9PFD4;E7EMS9;E9PFE3;C9JF98;F8WDX8;Q9Y6E2-2	E7ETZ4;Q9Y6E2;B5MCH7;Q75MG1;B5MCE7;E9PFD4	Basic leucine zipper and W2 domain-containing protein 2	BZW2
19.0557	18.2112	18.1935	19.3071	18.8265	18.2448		5	17.3	46.712	0	32.297	1	3	0	6	3	0	381880	0.296415	1	0.305981	0.215688	Q9H974;Q9H974-4;Q9H974-2;Q9H974-3;C9JJ71	Q9H974;Q9H974-4;Q9H974-2;Q9H974-3	Queuine tRNA-ribosyltransferase subunit QTRTD1	QTRTD1
18.3783	17.0684	17.6757	17.3949	18.5935	18.0491		5	5.2	605.64	0	8.5573	2	0	3	2	0	0	15246	0.233434	1	0.305014	0.201581	Q8IVF2-3;Q8IVF2;Q8IVF2-2	Q8IVF2-3;Q8IVF2	Protein AHNAK2	AHNAK2
26.3674	26.5565	26.871	27.4492	26.3562	26.9004		16	64.4	34.273	0	277.72	34	33	43	76	33	43	112580000	0.364277	1	0.303621	0.225232	P05388;F8VWS0;P05388-2;F8VU65;F8VW21;F8VPE8;G3V210;F8VZS0;Q8NHW5;F8VQY6;F8VRK7;F8VS58;F8VWV4;F8W1K8	P05388;F8VWS0;P05388-2;F8VU65;F8VW21;F8VPE8;G3V210;F8VZS0;Q8NHW5;F8VQY6;F8VRK7;F8VS58	60S acidic ribosomal protein P0;60S acidic ribosomal protein P0-like	RPLP0;RPLP0P6
22.0897	22.302	22.6065	22.7368	22.6822	22.49		66	36.8	273.6	0	323.31	21	26	43	85	16	12	1204100	0.840851	0.993749	0.303621	0.260041	Q6P2Q9;I3L0J9;I3L3Z8	Q6P2Q9	Pre-mRNA-processing-splicing factor 8	PRPF8
16.0463	15.3227	15.1768	15.3896	16.1807	15.8859		1	5.8	86.481	0	6.7415	1	0	0	0	0	0	8053.9	0.356503	1	0.303472	0.224071	P10070-4;P10070-3;P10070-2;P10070-1;P10070;A0A0A0MR29	P10070-4;P10070-3;P10070-2;P10070-1;P10070;A0A0A0MR29	Zinc finger protein GLI2	GLI2
19.0015	18.7632	18.2402	18.4983	19.0136	19.4011		6	10.1	264.16	0	27.996	4	2	3	5	2	4	119830	0.366845	1	0.302675	0.225059	Q09472	Q09472	Histone acetyltransferase p300	EP300
20.6383	20.7504	20.9548	21.1236	21.0685	21.0591		12	27.3	83.267	0	152.94	9	6	4	26	6	9	1569000	1.47957	0.99318	0.302595	0.276395	Q12797-10;Q12797;E5RG29;A0A0A0MSK8;E5RG56;Q12797-9;Q12797-6;Q12797-5;Q12797-8;Q12797-2;E5RHJ2;E5RHK2;G3XAN5;A0A087WUJ2;A0A087WW51;Q12797-7;Q12797-4;Q12797-3	Q12797-10;Q12797	Aspartyl/asparaginyl beta-hydroxylase	ASPH
20.8984	21.696	20.8467	21.285	21.8378	21.2259		15	25.6	85.746	0	168.47	9	14	10	17	10	1	774320	0.376726	1	0.30254	0.226289	O75534-2;O75534;O75534-3;O75534-4;E9PLT0;E9PNG3;E9PLD4;E9PJK7;E9PKN4	O75534-2;O75534;O75534-3;O75534-4;E9PLT0	Cold shock domain-containing protein E1	CSDE1
18.5591	19.2927	20.279	20.3069	18.7065	20.0243		9	37.8	33.419	0	71.104	0	1	7	12	0	1	618300	0.162073	1	0.302304	0.177715	Q9P015;E5RIZ4;E5RHF4	Q9P015;E5RIZ4;E5RHF4	39S ribosomal protein L15, mitochondrial	MRPL15
21.6395	17.6498	17.6049	15.3686	18.8208	23.6077		16	26.6	83.283	0	112.82	11	0	0	0	3	14	423610	0.0372678	1	0.300933	0.0805121	P01833	P01833	Polymeric immunoglobulin receptor;Secretory component	PIGR
20.5649	22.1156	21.8105	21.6928	21.356	22.3441		7	48.3	24.694	0	74.01	2	11	9	11	5	9	4214100	0.209421	1	0.300613	0.193199	F8W118;F8VY35;F8VV59;F5H4R6;H0YIV4;P55209-2;P55209;H0YH88;H0YHC3;F8W020;F8W543;B7Z9C2;F8W0J6;F8VRJ2;F8VXI6;F8VUX1;P55209-3;F8VVB5	F8W118;F8VY35;F8VV59;F5H4R6;H0YIV4;P55209-2;P55209;H0YH88;H0YHC3;F8W020;F8W543;B7Z9C2;F8W0J6;F8VRJ2;F8VXI6;F8VUX1;P55209-3;F8VVB5	Nucleosome assembly protein 1-like 1	NAP1L1
16.8392	17.3673	17.9186	17.9635	17.2489	17.8144		5	8.2	71.648	0	8.2548	1	0	4	3	0	0	129650	0.324834	1	0.30056	0.217782	Q9ULX6;Q9ULX6-2;V9GZ50;M0R1Y5;M0R010;M0QYT7	Q9ULX6;Q9ULX6-2;V9GZ50	A-kinase anchor protein 8-like	AKAP8L
25.5678	25.6007	24.5235	25.8926	25.7694	24.926		21	56.8	50.976	0	323.31	56	45	41	71	44	35	34600000	0.25439	1	0.29863	0.203672	P61978;P61978-2;P61978-3;Q5T6W2;S4R457;S4R359	P61978;P61978-2;P61978-3;Q5T6W2	Heterogeneous nuclear ribonucleoprotein K	HNRNPK
20.411	20.1217	20.5922	21.4118	20.4379	20.1668		31	24.2	219.05	0	217.77	6	2	8	41	0	5	606230	0.300275	1	0.297178	0.211955	J3QS41;P42694;P42694-2;A0A075B6R3;J3QRR8	J3QS41;P42694;P42694-2	Probable helicase with zinc finger domain	HELZ
24.3044	24.7191	24.7301	25.9638	24.2359	24.4451		9	40.6	18.565	0	85.019	10	8	10	28	9	9	65390000	0.204019	1	0.297098	0.190179	P46778;M0R181;G3V1B3	P46778;M0R181	60S ribosomal protein L21	RPL21
18.3951	18.3224	18.6893	19.4304	18.3304	18.533		3	17.1	28.214	0	6.0334	0	0	3	3	0	0	300830	0.343808	1	0.295642	0.218008	E5RGS2;Q9H6H4;Q9H6H4-2	E5RGS2;Q9H6H4;Q9H6H4-2	Receptor expression-enhancing protein;Receptor expression-enhancing protein 4	REEP4
23.665	24.0709	23.6556	23.2542	24.3279	24.6957		37	50.8	109	0	323.31	62	66	62	66	52	30	5218200	0.259357	1	0.295428	0.203243	Q9Y2L1;Q9Y2L1-2;G3V1J5;F2Z2C0	Q9Y2L1;Q9Y2L1-2;G3V1J5;F2Z2C0	Exosome complex exonuclease RRP44	DIS3
20.7484	20.9895	20.7587	21.0648	21.1974	21.1199		18	36.2	86.131	0	188.29	6	4	7	21	3	3	774970	1.55176	0.988477	0.295142	0.271368	O43815;O43815-2	O43815;O43815-2	Striatin	STRN
18.5358	18.6901	18.6602	19.9346	17.7071	19.1283		8	35.4	39.5	0	26.733	1	2	2	15	0	0	571680	0.170605	1	0.294646	0.178266	B4DFG0;P35659;P35659-2;D6RDA2;D6R9L5;H0Y993;H0Y8X0	B4DFG0;P35659;P35659-2;D6RDA2	Protein DEK	DEK
20.5299	20.9756	20.5239	20.8914	20.7339	21.2786		13	33.3	61.89	0	173.82	8	10	5	9	9	2	1022900	0.590921	1	0.291482	0.238846	P40222	P40222	Alpha-taxilin	TXLNA
23.6536	23.8657	24.2148	24.1568	23.9311	24.5189		40	61.3	87.798	0	323.31	31	27	41	58	31	22	5685800	0.542821	1	0.290947	0.235242	P47897;P47897-2;H7C0R3;C9J165;F2Z2V6	P47897;P47897-2	Glutamine--tRNA ligase	QARS
16.6236	17.9348	16.4042	16.4302	18.4992	16.9055		3	5.7	78.921	0	4.6243	0	1	0	0	3	1	38835	0.136329	1	0.290787	0.162698	Q32P28-4;Q32P28;Q32P28-3;H7C2W6;E2QRI1;Q32P28-2	Q32P28-4;Q32P28;Q32P28-3;H7C2W6	Prolyl 3-hydroxylase 1	LEPRE1
17.2991	17.5189	17.2128	17.1456	18.514	17.2431		5	11.3	103.92	0	47.415	1	3	0	3	3	0	51788	0.256776	1	0.290648	0.200431	Q9UPU7-2;Q9UPU7;C9JW56;Q9UPU7-3	Q9UPU7-2;Q9UPU7	TBC1 domain family member 2B	TBC1D2B
17.7704	17.4701	17.449	18.0328	18.2774	17.2483		3	5.7	88.986	0	66.234	2	1	2	2	1	0	76660	0.37046	1	0.289656	0.218233	E7ER68;Q658Y4;H0YBR6	E7ER68;Q658Y4	Protein FAM91A1	FAM91A1
17.7866	16.1026	16.0597	16.4111	16.7454	17.6612		1	13.7	10.4	0	5.7161	0	1	1	1	0	2	148200	0.159722	1	0.289608	0.172344	P25815	P25815	Protein S100-P	S100P
19.2943	16.5608	15.4833	15.4682	16.5493	20.1873		3	5.5	73.853	0	8.6192	2	0	0	0	0	4	60858	0.0546239	1	0.288795	0.102296	P05164-2;P05164;P05164-3;J3QSF7	P05164-2;P05164;P05164-3	Myeloperoxidase;Myeloperoxidase;89 kDa myeloperoxidase;84 kDa myeloperoxidase;Myeloperoxidase light chain;Myeloperoxidase heavy chain	MPO
21.5826	21.9098	21.7411	22.3406	22.2378	21.5174		11	39.9	49.512	0	267.03	9	12	18	24	12	7	3687500	0.448586	1	0.287432	0.225318	O14929;O14929-2;F8W9G7;F8WEW1	O14929;O14929-2	Histone acetyltransferase type B catalytic subunit	HAT1
22.3765	22.5336	22.6198	23.2239	22.4461	22.7216		44	45.2	143.7	0	323.31	26	26	35	55	15	6	2899100	0.530211	1	0.287224	0.231901	Q5JTH9;Q5JTH9-2;Q5JTH9-3;A0A087X1U8;H7C1M8;A0A087X0G0;A0A087WYW2	Q5JTH9;Q5JTH9-2;Q5JTH9-3	RRP12-like protein	RRP12
22.579	22.6915	23.1712	23.5978	22.2591	23.4442		1	33.6	126.76	0	200.06	19	22	37	60	9	19	5890900	0.24605	1	0.28642	0.19614	Q5T1Z4;Q5T1Z8;Q14671-2;Q14671-3;H0YDK8;H0YC97	Q5T1Z4;Q5T1Z8;Q14671-2;Q14671-3;H0YDK8	Pumilio homolog 1	PUM1
19.1323	19.5469	18.6507	19.4557	19.2125	19.5103		9	20.3	60.576	0	31.666	2	5	4	10	3	4	322560	0.442227	1	0.282869	0.221922	Q6P1J9	Q6P1J9	Parafibromin	CDC73
18.4632	18.1963	17.499	18.1368	18.7639	18.1055		4	19.6	37.806	0	11.104	2	1	1	5	6	1	182230	0.323431	1	0.282519	0.207947	Q9UDY4;C9JUL4	Q9UDY4	DnaJ homolog subfamily B member 4	DNAJB4
19.2535	18.5829	19.6677	20.6244	18.8425	18.8823		6	44.3	25.249	0	64.372	1	0	3	14	0	0	829130	0.158301	1	0.281685	0.168969	Q9NQT4;M0R050;M0R102;M0R289	Q9NQT4;M0R050	Exosome complex component RRP46	EXOSC5
23.16	23.2204	22.9702	23.321	23.5821	23.2914		22	61.7	47.352	0	283.59	26	36	43	57	40	27	5407900	1.10951	0.997828	0.281296	0.251331	R4GNH3;P17980;E9PM69;E9PMD8;E9PKD5;E9PN50;E9PLG2	R4GNH3;P17980;E9PM69;E9PMD8;E9PKD5;E9PN50	26S protease regulatory subunit 6A	PSMC3
15.0051	15.0352	15.3354	15.4228	16.4571	14.3371		2	5.3	58.438	0	4.7918	0	0	1	0	0	1	42271	0.170696	1	0.280438	0.172996	Q9UGJ0-3;Q9UGJ0;F8WDB5;C9JUG1;F8WDA1;E9PGP6;Q9UGJ0-2	Q9UGJ0-3;Q9UGJ0;F8WDB5;C9JUG1;F8WDA1;E9PGP6;Q9UGJ0-2	5-AMP-activated protein kinase subunit gamma-2	PRKAG2
20.5844	20.3123	18.321	18.9011	21.4128	19.7428		5	31.4	30.375	0	61.89	7	7	3	5	9	1	514810	0.0975815	1	0.27968	0.138008	P16152;E9PQ63;A8MTM1;P16152-2;O75828	P16152;E9PQ63;A8MTM1;P16152-2	Carbonyl reductase [NADPH] 1	CBR1
19.3287	19.8064	19.4746	19.5217	19.8498	20.0765		15	11	236.28	0	44.217	3	7	6	15	6	3	172080	0.58141	1	0.279449	0.230135	Q12789-3;Q12789;H3BRD0;I3L1Z3;H3BU37	Q12789-3;Q12789	General transcription factor 3C polypeptide 1	GTF3C1
27.4081	27.1155	27.2374	28.3006	26.2273	28.071		103	69.6	156.27	0	323.31	180	198	276	360	135	125	59400000	0.158239	1	0.279296	0.168082	Q86UP2;Q86UP2-4;Q86UP2-2;Q86UP2-3;G3V4Y7;B7Z6P3;H0YJZ8;G3V5P0;G3V5G2;H0YJP2;H0YJV5;G3V475;G3V4L8	Q86UP2;Q86UP2-4;Q86UP2-2;Q86UP2-3	Kinectin	KTN1
24.4406	24.1098	25.1212	24.2539	25.3191	24.9336		73	50.5	242.98	0	323.31	60	38	95	89	63	34	4691200	0.256928	1	0.278332	0.194526	P27708;F8VPD4;H7C3Z5;H7C2E4;H7BZB3	P27708;F8VPD4	CAD protein;Glutamine-dependent carbamoyl-phosphate synthase;Aspartate carbamoyltransferase;Dihydroorotase	CAD
20.4999	20.3712	20.2786	20.7233	20.5352	20.7241		7	31.5	60.873	0	102.47	4	8	7	12	6	4	1283100	1.43718	0.999414	0.277608	0.254729	Q9BYJ9;Q9BYJ9-2;Q5JXC6	Q9BYJ9	YTH domain-containing family protein 1	YTHDF1
25.0797	25.0776	27.1757	26.3662	25.6636	26.1356		22	73.5	48.057	0	323.31	44	35	138	118	37	60	36785000	0.140983	1	0.2775	0.1605	P05783;F8VZY9;CON__H-INV:HIT000015463	P05783;F8VZY9	Keratin, type I cytoskeletal 18	KRT18
25.3199	24.9712	25.6239	25.4825	25.3626	25.8995		149	44.2	469.08	0	323.31	123	85	160	205	83	97	4470000	0.482616	1	0.276521	0.221382	P78527;P78527-2;F5GX40;H0YG84	P78527;P78527-2	DNA-dependent protein kinase catalytic subunit	PRKDC
18.4613	18.2309	18.8987	19.5193	17.7427	19.158		6	13	82.175	0	89.495	1	0	4	8	0	3	302410	0.182667	1	0.276362	0.175312	Q14684-2;Q14684	Q14684-2;Q14684	Ribosomal RNA processing protein 1 homolog B	RRP1B
18.0977	18.4197	17.2817	18.5677	18.0338	18.0265		3	10.9	34.856	0	7.796	1	2	1	5	1	0	151050	0.291798	1	0.276289	0.199754	Q9UNE7;H3BS86;Q9UNE7-2;H3BUD0	Q9UNE7;H3BS86;Q9UNE7-2	E3 ubiquitin-protein ligase CHIP	STUB1
19.1574	19.4522	18.9411	18.734	20.1661	19.4774		7	13.4	93.113	0	185.71	3	4	3	6	8	2	175830	0.248411	1	0.275604	0.191492	Q8IWW6-2;Q1RLN5;Q8IWW6-3;Q8IWW6-4;Q8IWW6;H0Y5D8	Q8IWW6-2;Q1RLN5;Q8IWW6-3;Q8IWW6-4;Q8IWW6	Rho GTPase-activating protein 12	ARHGAP12
17.1393	17.4809	17.9796	18.4992	18.238	16.6892		1	14.6	12.707	0.00030441	4.2262	0	1	2	2	1	0	2421700	0.16908	1	0.275491	0.170552	A1KXE4-2;A1KXE4	A1KXE4-2;A1KXE4	Myelin-associated neurite-outgrowth inhibitor	FAM168B
20.7512	20.4968	21.2188	21.4574	20.7188	21.1153		9	51.1	30.039	0	37.845	3	1	10	10	3	3	2913000	0.385112	1	0.274865	0.211366	Q96B26	Q96B26	Exosome complex component RRP43	EXOSC8
18.4183	21.7044	19.1894	20.2533	20.3705	19.5107		15	7.3	350.93	0	130.18	1	2	3	14	2	1	83332	0.0953161	1	0.274093	0.135153	Q5VT06;H0Y7F7;Q5T2X4;H0Y6Q4;H0YD38	Q5VT06;H0Y7F7	Centrosome-associated protein 350	CEP350
15.5925	15.8092	15.964	15.7425	15.7684	16.6755		1	2.1	82.359	0.00086831	3.3917	0	0	1	1	0	0	23516	0.349231	1	0.273574	0.20645	Q5XG87	Q5XG87	Non-canonical poly(A) RNA polymerase PAPD7	PAPD7
20.1934	20.3664	20.6348	21.0268	20.5049	20.4833		11	29.1	55.827	0	75.675	6	5	8	19	4	2	1306100	0.552313	1	0.273441	0.224273	Q13610;B4DJV5;F8VZ56;Q13610-2	Q13610;B4DJV5	Periodic tryptophan protein 1 homolog	PWP1
22.949	22.9989	23.4621	23.5471	23.1399	23.5397		20	47.9	104.55	0	323.31	27	33	46	71	27	21	3774900	0.572266	1	0.272209	0.224664	P63010;P63010-2;P63010-3;A0A087X253;A0A087WU93;A0A087WZQ6;A0A087WYD1;K7EJ01;K7EN71;K7ERB2;H7C034;K7EJX1;A0A087WXS3;K7EKZ5	P63010;P63010-2;P63010-3;A0A087X253;A0A087WU93;A0A087WZQ6;A0A087WYD1	AP-2 complex subunit beta	AP2B1
21.1335	21.4151	21.4747	22.204	21.3453	21.2899		11	54	27.56	0	96.542	3	8	8	28	8	3	2447000	0.361175	1	0.271968	0.20697	Q9UKD2	Q9UKD2	mRNA turnover protein 4 homolog	MRTO4
23.013	23.6008	24.0673	24.7938	22.9415	23.7595		15	64.5	41.487	0	323.31	15	30	28	48	13	31	10723000	0.165719	1	0.271227	0.16777	Q15019;Q15019-3;Q15019-2;B5MCX3;C9J2Q4;C9J938;C9JB25;C9IY94;H7C310;H7C2Y0;C9IZU3;C9JQJ4;B5MD47;C9JZI2;C9JFT1;F8WB65;H7C1T1;C9JT15;C9JSE7	Q15019;Q15019-3;Q15019-2;B5MCX3;C9J2Q4	Septin-2	2002-09-01
17.2283	17.5927	17.1094	19.2662	17.4242	16.0489		11	16.7	114.82	0	49.375	3	2	4	11	1	0	156780	0.102812	1	0.269614	0.138742	Q9UPZ3-2;Q9UPZ3;F5H6Q8;G3V159;F5GWM5	Q9UPZ3-2;Q9UPZ3	Hermansky-Pudlak syndrome 5 protein	HPS5
24.3629	24.0201	23.3728	25.0924	23.7159	23.7549		21	66.1	48.075	0	323.31	30	30	31	93	26	20	15708000	0.191812	1	0.269098	0.175013	Q99541;Q5SYF5;Q5SYF3;Q5SYF4	Q99541	Perilipin-2	PLIN2
18.3976	18.4382	18.0449	17.8982	19.2877	18.5017		3	16.8	33.729	0	5.9056	1	0	1	5	1	1	186810	0.253526	1	0.268997	0.189274	P11802;F8VYH9;F8VZZ0;F8VTV8;F8VWX7;F8VZ51;P11802-2;F8VXD2;F8VYY1;Q96BE9;F8W1L8	P11802;F8VYH9;F8VZZ0;F8VTV8;F8VWX7;F8VZ51;P11802-2;F8VXD2	Cyclin-dependent kinase 4	CDK4
15.1794	15.26	14.8348	15.663	14.9718	15.4461		2	3.6	109.79	0	5.373	0	0	1	1	0	0	29293	0.482685	1	0.268929	0.216494	Q66K74-2;Q66K74;M0QXQ9;M0R1J2;M0QY41	Q66K74-2;Q66K74;M0QXQ9;M0R1J2;M0QY41	Microtubule-associated protein 1S;MAP1S heavy chain;MAP1S light chain	MAP1S
21.2241	20.784	19.8598	20.8076	21.0891	20.7778		2	26.1	144.92	0	259.21	18	10	7	26	11	7	746570	0.258445	1	0.268882	0.190147	E7EN19;E7ESS2;E7ENQ1;G3XAA2;G5E948;O95819-4;O95819-2;O95819-5;H7C360;E7ETN6;C9J338;I3L203	E7EN19;E7ESS2;E7ENQ1;G3XAA2;G5E948;O95819-4;O95819-2;O95819-5;H7C360	Mitogen-activated protein kinase kinase kinase kinase 4	MAP4K4
16.2483	15.6177	16.0305	16.11	16.31	16.2793		1	7	22.837	0.0025431	3.0583	0	0	0	1	0	0	35968	0.615972	1	0.267595	0.223909	P51151	P51151	Ras-related protein Rab-9A	RAB9A
15.2735	15.1937	14.8807	14.6951	15.6943	15.7572		2	7.4	142.58	0.00030647	4.3241	0	0	1	1	0	0	9341.3	0.296359	1	0.266236	0.195144	E7EVJ5;Q96F07-2;Q96F07;E7EW33;H7C229;A0A087WVE1;A0A087WTQ3;A0A087WWZ1;A0A087WV63;A0A0G2JRF5;A0A087WWY5;A0A0G2JRX2;A0A087WU52;A0A0G2JRV9;A0A087WWL1;A0A087X0D6	E7EVJ5;Q96F07-2;Q96F07;E7EW33;H7C229	Cytoplasmic FMR1-interacting protein 2	CYFIP2
20.7213	21.0611	21.3902	21.1316	20.5308	22.3084		9	25.6	104.85	0	165.31	15	9	9	16	3	16	632860	0.182031	1	0.266057	0.170919	O43707;O43707-2;F5GXS2;O43707-3;H7C144;K7EJH8	O43707;O43707-2;F5GXS2;O43707-3	Alpha-actinin-4	ACTN4
24.25	24.1837	23.8629	24.8025	24.3442	23.9453		38	65.1	86.47	0	323.31	54	50	51	85	43	21	8161600	0.409448	1	0.265156	0.207966	Q08J23;Q08J23-2;Q08J23-3	Q08J23;Q08J23-2;Q08J23-3	tRNA (cytosine(34)-C(5))-methyltransferase	NSUN2
23.4171	23.517	23.8427	23.7541	24.025	23.7894		22	60.1	45.626	0	323.31	35	37	47	44	35	34	7213600	0.790647	1	0.263889	0.228657	P62195;P62195-2;J3QQM1;J3QSA9;J3KRP2;J3QLH6;J3QSE0;J3QRW1;J3QRR3;J3KTQ9	P62195;P62195-2;J3QQM1;J3QSA9	26S protease regulatory subunit 8	PSMC5
21.3138	22.1776	22.4947	22.1173	22.3353	22.3218		28	45.3	105.38	0	323.31	8	12	28	53	15	11	1988100	0.296067	1	0.262756	0.193224	Q15029-2;Q15029;Q15029-3;K7EP67;K7EJ74;K7EIV5;K7EIT3	Q15029-2;Q15029;Q15029-3	116 kDa U5 small nuclear ribonucleoprotein component	EFTUD2
16.5756	14.7444	15.2209	14.5941	15.7256	17.0085		3	5.8	86.233	0	19.431	1	1	0	1	0	1	39836	0.106731	1	0.262447	0.139061	Q13618-2;Q13618;Q13618-3;H7C399;H7C1L6;A0A087WTG3	Q13618-2;Q13618;Q13618-3	Cullin-3	CUL3
19.0838	19.0433	19.346	19.4454	18.882	19.9312		5	12.1	59.975	0	19.58	2	1	5	7	2	2	343950	0.340929	1	0.26184	0.198714	Q8N7H5;Q8N7H5-3;Q8N7H5-2;B4DGJ5	Q8N7H5;Q8N7H5-3;Q8N7H5-2	RNA polymerase II-associated factor 1 homolog	PAF1
19.1773	17.7555	18.9691	19.3537	18.2874	19.046		3	19.3	24.325	0	11.855	2	2	2	7	1	2	340440	0.183043	1	0.261739	0.16942	E7ESL0;A0A0C4DGX2;J3KQY1;Q9NWU5-2;Q9NWU5-3;Q9NWU5	E7ESL0;A0A0C4DGX2;J3KQY1;Q9NWU5-2;Q9NWU5-3;Q9NWU5	39S ribosomal protein L22, mitochondrial	MRPL22
15.4476	15.0334	15.6514	16.5214	15.1175	15.2785		1	38.1	17.461	0	16.631	0	0	2	1	0	0	98377	0.21166	1	0.261641	0.176855	S4R323	S4R323		SDCCAG8
23.8694	21.3275	20.1729	22.5151	21.0521	22.5874		5	50.5	11.367	0	17.312	12	9	8	8	9	8	6233500	0.0766478	1	0.261625	0.118869	P62805	P62805	Histone H4	HIST1H4A
21.9395	21.7867	22.0018	22.5634	21.6628	22.2861		18	34.4	91.838	0	175.9	12	14	18	39	9	6	2153300	0.404753	1	0.261459	0.205251	Q09161;F2Z2T1;X6R941	Q09161	Nuclear cap-binding protein subunit 1	NCBP1
17.2002	17.1289	17.346	18.2001	17.2383	17.0192		2	9.2	33.703	0	33.877	1	1	1	2	1	0	195960	0.285798	1	0.260846	0.19064	Q9Y4L5	Q9Y4L5	E3 ubiquitin-protein ligase RNF115	RNF115
18.4456	18.5805	19.2223	19.8752	18.3214	18.833		2	1.2	217.18	0.00058531	3.6013	1	1	3	2	1	2	133860	0.193529	1	0.260412	0.171756	Q8WXG9-2;Q8WXG9	Q8WXG9-2;Q8WXG9	G-protein coupled receptor 98	GPR98
20.6916	20.4909	20.1724	20.5817	20.9629	20.5914		11	32.6	48.55	0	41.667	5	4	7	16	7	0	863170	0.592286	1	0.260354	0.217607	Q15645;H0YAL2;Q15645-2	Q15645	Pachytene checkpoint protein 2 homolog	TRIP13
21.804	21.2731	22.0671	22.7963	21.2412	21.8878		18	59.5	41.401	0	156.05	10	4	20	33	5	6	3292700	0.197036	1	0.260326	0.17264	Q8TDN6	Q8TDN6	Ribosome biogenesis protein BRX1 homolog	BRIX1
21.4192	21.4486	21.5568	22.4888	21.5689	21.1466		20	31.7	91.809	0	131.54	11	6	10	27	9	7	2045200	0.259779	1	0.259881	0.185837	Q2NL82;I3L1Q5;I3L4E8	Q2NL82	Pre-rRNA-processing protein TSR1 homolog	TSR1
16.3734	15.9739	17.9569	19.5967	16.4611	15.026		5	25.8	36.085	0	39.868	0	0	2	6	0	0	252000	0.0609457	1	0.259877	0.104826	O15527-8;O15527-2;O15527;O15527-7;O15527-3;O15527-4;O15527-5;H7BZM3;H7C0A1;H7BXZ1;O15527-6;F8WCZ9;H7C1V7	O15527-8;O15527-2;O15527;O15527-7;O15527-3;O15527-4;O15527-5;H7BZM3	N-glycosylase/DNA lyase;8-oxoguanine DNA glycosylase;DNA-(apurinic or apyrimidinic site) lyase	OGG1
20.8799	20.4592	21.5332	21.9694	20.3383	21.3437		8	25.2	40.684	0	42.38	2	3	8	10	1	2	1850400	0.1729	1	0.259689	0.165553	H7C2Q8;Q99848	H7C2Q8;Q99848	Probable rRNA-processing protein EBP2	EBNA1BP2
23.2457	22.9587	23.7171	24.4502	22.1304	24.1177		18	40.7	69.491	0	130.25	13	19	35	53	16	21	9912700	0.125159	1	0.258912	0.147341	Q96PK6;Q96PK6-2	Q96PK6	RNA-binding protein 14	RBM14
22.7118	22.9163	23.2437	23.2701	22.7902	23.5878		20	42.8	77.528	0	139.37	13	14	12	25	12	12	4143500	0.391668	1	0.258816	0.202386	O43395;O43395-3	O43395	U4/U6 small nuclear ribonucleoprotein Prp3	PRPF3
19.0175	18.5079	18.6249	18.7975	19.1147	19.0121		3	9.7	51.4	0	27.206	3	2	1	6	1	2	283820	0.646744	1	0.257983	0.218588	Q15054;Q15054-3;Q15054-2;E9PM91;E9PNC0;E9PRK3	Q15054;Q15054-3;Q15054-2	DNA polymerase delta subunit 3	POLD3
16.5456	16.1821	15.0696	15.6437	16.7695	16.1556		1	2.9	53.946	0.00058841	3.7054	1	1	0	0	1	0	44254	0.177364	1	0.257163	0.165856	Q9UMX1	Q9UMX1	Suppressor of fused homolog	SUFU
20.7947	20.3518	21.0657	21.5189	20.5381	20.923		8	29.8	28.235	0	41.166	4	4	8	13	4	3	2310600	0.293544	1	0.255959	0.18916	Q5RKV6	Q5RKV6	Exosome complex component MTR3	EXOSC6
16.566	16.2509	17.0763	18.1061	16.4617	16.0912		5	11.2	79.387	0	11.473	0	1	2	6	0	0	70965	0.142446	1	0.25522	0.153354	Q6SZW1;Q6SZW1-2;J3QRE0	Q6SZW1	Sterile alpha and TIR motif-containing protein 1	SARM1
22.2175	21.898	21.8933	22.5866	22.0796	22.1073		1	56.9	64.319	0	179.6	11	12	15	44	11	13	2579000	0.577998	1	0.254902	0.213046	Q07866-3;Q07866;Q07866-5;G3V2E7;F8W6L3;G3V3H3;E7EVH7;Q07866-8;Q07866-2;Q07866-10;G5E9S8;G3V2P7;H0YJU9;H0YJL0;H0YJT3;H0YGB8	Q07866-3;Q07866;Q07866-5;G3V2E7;F8W6L3;G3V3H3;E7EVH7;Q07866-8;Q07866-2;Q07866-10;G5E9S8	Kinesin light chain 1	KLC1
16.3797	14.8485	15.8292	16.3009	15.7493	15.7714		2	13.7	22.417	0	8.0255	0	0	2	3	0	0	63365	0.203708	1	0.254754	0.171816	Q9NV56	Q9NV56	MRG/MORF4L-binding protein	MRGBP
21.9144	22.038	22.8458	22.0591	22.6583	22.8439		9	52.1	42.613	0	242.99	11	12	28	19	10	17	2958000	0.270962	1	0.25435	0.184848	P61163;R4GMT0	P61163;R4GMT0	Alpha-centractin	ACTR1A
18.0038	18.5997	20.4525	21.2205	18.3722	18.2231		10	47.5	31.863	0	96.911	0	0	6	13	0	0	639250	0.0726239	1	0.253249	0.113946	Q96CS2;Q96CS2-2;K7EK72;K7EJA9;K7EM54;K7EKH4;K7ES67;K7EQT8	Q96CS2;Q96CS2-2	HAUS augmin-like complex subunit 1	HAUS1
19.1293	19.2523	19.0416	19.8831	19.181	19.1121		6	24.3	38.711	0	15.763	1	1	3	9	3	0	397600	0.421713	1	0.25099	0.200182	Q9NYK5;Q9NYK5-2;C9JG87	Q9NYK5;Q9NYK5-2;C9JG87	39S ribosomal protein L39, mitochondrial	MRPL39
18.2281	17.4778	18.4822	19.0249	17.7818	18.1286		6	28.6	40.235	0	11.405	1	0	1	5	0	0	314380	0.200986	1	0.249072	0.16857	Q9H6F5;H0YG79;Q9H6F5-2	Q9H6F5	Coiled-coil domain-containing protein 86	CCDC86
24.76	24.3758	24.3745	24.7968	24.8428	24.6162		19	72.5	38.89	0	323.31	43	38	43	47	27	35	20094000	0.786852	1	0.248483	0.216879	Q15293;Q15293-2;E9PP27	Q15293;Q15293-2	Reticulocalbin-1	RCN1
20.7669	20.7102	20.9464	21.0947	20.6372	21.4362		28	20.1	190.68	0	237.55	12	10	13	30	2	8	498010	0.439699	1	0.248186	0.199804	O00443;A0A0C4DGF9;O00443-2;E9PPP3	O00443	Phosphatidylinositol 4-phosphate 3-kinase C2 domain-containing subunit alpha	PIK3C2A
22.0344	21.5588	21.5554	22.3199	21.1897	22.3796		18	26.8	123.32	0	119.13	17	12	13	28	4	10	1768000	0.231375	1	0.246864	0.174032	Q96PY5;Q96PY5-3;C9IZY8	Q96PY5;Q96PY5-3;C9IZY8	Formin-like protein 2	FMNL2
16.5873	16.7289	17.1447	16.5462	17.1855	17.4695		3	2.7	187.81	0	39.99	0	1	3	2	0	1	25755	0.315213	1	0.246756	0.186906	B9ZVN9;O95602	B9ZVN9;O95602	DNA-directed RNA polymerase;DNA-directed RNA polymerase I subunit RPA1	POLR1A
19.7876	20.5236	21.2863	21.5422	20.8627	19.9324		39	17.7	378.03	0	242.5	1	5	15	37	2	1	254560	0.143834	1	0.246623	0.150719	O95613;O95613-2	O95613;O95613-2	Pericentrin	PCNT
20.3425	20.0021	17.8775	20.0158	20.1659	18.7799		7	46.2	26.422	0	84.82	4	0	1	10	2	0	764670	0.0996678	1	0.246536	0.130617	Q5HYI8;C9JXM3;F8WF50;F8WDC7;H7C533;F8WAX9	Q5HYI8;C9JXM3;F8WF50;F8WDC7	Rab-like protein 3	RABL3
18.1121	18.2867	17.9403	18.8286	18.0171	18.2314		1	63.3	57.048	0.0054511	2.5856	0	0	1	1	0	1	220990	0.39587	1	0.245995	0.194832	O60907-2;Q9BQ87;C9JCW3;C9JYQ8	O60907-2	F-box-like/WD repeat-containing protein TBL1X	TBL1X
19.7128	19.1414	19.5679	20.1386	19.1264	19.8943		4	20.9	26.228	0	6.9017	2	2	4	6	1	1	852790	0.282997	1	0.245725	0.182035	C9J384;Q9BQ75-2;Q9BQ75;H7C515	C9J384;Q9BQ75-2;Q9BQ75	Protein CMSS1	CMSS1
23.9498	24.0998	24.6242	25.1007	23.553	24.7567		26	68.4	61.64	0	177.16	19	33	45	69	31	35	14511000	0.182779	1	0.245525	0.162405	Q96I24;Q96I24-2	Q96I24	Far upstream element-binding protein 3	FUBP3
22.3204	22.5424	23.2134	23.8369	22.0887	22.8865		6	31.6	31.362	0	130.24	10	11	13	17	9	4	8579300	0.161021	1	0.245307	0.156029	Q07021;I3L3Q7;I3L3B0	Q07021;I3L3Q7;I3L3B0	Complement component 1 Q subcomponent-binding protein, mitochondrial	C1QBP
18.9591	18.835	19.0881	20.8178	18.9047	17.8951		4	45.8	16.156	0	67.618	1	1	2	12	2	4	588270	0.102479	1	0.245122	0.131776	P09132;A0A087WYR0;A0A087WWU9;P09132-2	P09132;A0A087WYR0;A0A087WWU9	Signal recognition particle 19 kDa protein	SRP19
17.2981	17.5948	16.6439	17.0633	17.9878	17.2209		1	3.1	95.18	0.00030618	4.322	1	1	1	2	0	0	84396	0.241312	1	0.245083	0.17499	Q15424-2;Q15424;Q15424-4;Q15424-3;Q14151	Q15424-2;Q15424;Q15424-4;Q15424-3;Q14151	Scaffold attachment factor B1;Scaffold attachment factor B2	SAFB;SAFB2
18.158	17.7205	18.0772	17.4142	19.0324	18.2408		1	16.4	32.824	0.00030057	4.048	1	2	2	3	2	2	271860	0.192314	1	0.243896	0.164116	Q5BJH7-6;Q5BJH7-3;Q5BJH7;K7ERQ0;K7ERY2;Q5BJH7-4;Q5BJH7-5	Q5BJH7-6;Q5BJH7-3;Q5BJH7;K7ERQ0;K7ERY2;Q5BJH7-4;Q5BJH7-5	Protein YIF1B	YIF1B
21.6395	21.7914	22.9737	22.3175	22.3733	22.4422		27	39.8	99.045	0	138.42	12	15	35	29	11	12	2083000	0.224083	1	0.242785	0.170587	P35606-2;P35606;D6RBT6;H0YAC7;D6R997;D6RBZ7;D6RCL6;D6RBG7;H0Y938	P35606-2;P35606	Coatomer subunit beta	COPB2
26.2103	25.7966	24.9424	25.9544	26.3831	25.3399		81	63.5	189.25	0	323.31	122	104	96	163	92	72	15107000	0.193732	1	0.242687	0.163912	P46940;H0YLE8;A0A087X225;A0A087WWP1;H0YKA5;E9PDT6	P46940;H0YLE8	Ras GTPase-activating-like protein IQGAP1	IQGAP1
16.3831	17.0579	18.9061	19.5021	15.5373	18.0354		8	21.2	71.689	0	19.257	0	0	3	8	0	0	342220	0.0609094	1	0.242568	0.10186	O60216;E5RG18;E5RI01;E5RFZ5;E5RFV8;E5RIN7;Q9H4I0;E5RJW1;E5RJK5;Q9H4I0-2	O60216	Double-strand-break repair protein rad21 homolog	RAD21
22.5575	22.4154	22.1349	23.2039	21.9527	22.6787		16	44.3	43.614	0	126.07	14	17	21	41	11	11	6196600	0.250719	1	0.242489	0.175287	Q9NX58;D6RDJ1	Q9NX58	Cell growth-regulating nucleolar protein	LYAR
20.8171	21.2903	21.0046	20.7101	21.5314	21.5977		11	30.4	51.311	0	123.28	6	10	12	12	16	5	1050400	0.312532	1	0.242404	0.184074	Q16401-2;Q16401;F2Z3J2	Q16401-2;Q16401	26S proteasome non-ATPase regulatory subunit 5	PSMD5
21.4064	23.524	21.2933	23.9757	22.3453	20.6277		7	49	15.807	0	20.761	5	2	4	22	9	2	12484000	0.0699445	1	0.24169	0.109435	P62266;D6RD47;D6RDJ2;D6RIX0;D6R9I7	P62266;D6RD47	40S ribosomal protein S23	RPS23
24.5337	24.6973	25.3699	25.6271	24.4837	25.2145		9	53.1	66.217	0	323.31	52	32	50	83	27	48	20730000	0.22403	1	0.241448	0.169915	Q9NVI7-2;Q9NVI7;H0Y2W2;Q9NVI7-3;Q5SV16	Q9NVI7-2;Q9NVI7;H0Y2W2;Q9NVI7-3	ATPase family AAA domain-containing protein 3A	ATAD3A
16.4967	16.2642	16.8593	17.5377	15.882	16.9245		1	17.6	23.555	0	12.342	1	0	0	2	0	0	202110	0.178645	1	0.241344	0.159475	C9J3W3;A8MV53;A0A0A6YYI3;A0A0B4J1V8;Q9NQ55-2;Q9NQ55;Q9NQ55-3	C9J3W3;A8MV53;A0A0A6YYI3;A0A0B4J1V8;Q9NQ55-2;Q9NQ55;Q9NQ55-3	Suppressor of SWI4 1 homolog	PPAN;PPAN-P2RY11
19.9746	20.2175	19.2372	20.115	19.8434	20.1945		5	36.4	21.892	0	20.483	4	4	5	6	4	5	604990	0.314825	1	0.241182	0.183644	P32119;A6NIW5;P32119-2	P32119;A6NIW5	Peroxiredoxin-2	PRDX2
23.6819	23.2505	23.3116	23.9732	23.1443	23.8496		35	45.7	123.51	0	323.31	33	34	34	65	26	25	5110200	0.34259	1	0.241041	0.186676	Q6PKG0;Q6PKG0-3;A0A0B4J210;E5RH50;H0YBW1;H0YC73;H0YC33;Q659C4-7;Q659C4-6;Q659C4-5;Q659C4-2;Q659C4;H0YAN4;Q659C4-9;H0YBR8;H0YAX9;H0YBJ5;H0YBM7	Q6PKG0;Q6PKG0-3;A0A0B4J210;E5RH50	La-related protein 1	LARP1
20.4132	20.3535	19.8312	19.9944	20.7774	20.5487		13	22.3	140.26	0	55.965	11	13	5	15	9	5	592170	0.334566	1	0.24088	0.185721	Q9UPT8;M0QY97	Q9UPT8;M0QY97	Zinc finger CCCH domain-containing protein 4	ZC3H4
22.3512	23.2794	22.2585	22.5497	23.0209	23.0364		1	38.3	124.95	0	323.31	21	31	22	43	21	12	2055300	0.26304	1	0.239314	0.175584	O43795-2	O43795-2	Unconventional myosin-Ib	MYO1B
15.8433	17.8188	17.3595	17.151	17.4709	17.114		1	12.1	14.6	0	6.3664	0	0	1	1	1	0	236820	0.145617	1	0.238084	0.148105	B4DDK6;O14925;Q5SRD1	B4DDK6;O14925;Q5SRD1	Mitochondrial import inner membrane translocase subunit Tim23;Putative mitochondrial import inner membrane translocase subunit Tim23B	TIMM23B;TIMM23
19.7169	18.8423	19.7622	21.0559	18.7323	19.2459		18	30.1	96.263	0	253.19	3	0	5	20	0	1	453310	0.112451	1	0.237532	0.134528	Q8N0Z3;C9IZF0;C9J5T2;H7C5N4	Q8N0Z3	Spindle and centriole-associated protein 1	SPICE1
22.6872	22.682	23.2559	23.6811	22.4762	23.179		14	40.2	39.594	0	139.19	10	16	17	21	9	16	6389900	0.233997	1	0.237057	0.169575	P51991;P51991-2;H7C1J8	P51991;P51991-2	Heterogeneous nuclear ribonucleoprotein A3	HNRNPA3
20.7973	21.4012	22.1508	21.5748	21.6622	21.8229		15	31	87.133	0	57.264	7	5	16	25	11	9	2152500	0.233613	1	0.236848	0.169399	Q14694;Q14694-3;Q14694-2;H3BQP1;H3BQC6;J3KT19;H3BNA1;H3BNS8	Q14694;Q14694-3;Q14694-2	Ubiquitin carboxyl-terminal hydrolase 10	USP10
18.3719	18.8345	18.77	18.7893	18.8556	19.0395		5	21.7	28.97	0	11.362	0	1	4	5	4	2	277370	0.655734	1	0.235991	0.202938	O95721;C9JAF7	O95721;C9JAF7	Synaptosomal-associated protein 29;Synaptosomal-associated protein	SNAP29
25.5652	25.1424	23.6354	25.2235	25.5374	24.2857		30	64.1	77.843	0	323.31	74	73	34	101	71	35	20648000	0.123147	1	0.234499	0.138268	A0A087WZ13;E9PAU2;Q8IY67-2;Q8IY67;K7EKR9;K7EQG2;Q8IY67-3	A0A087WZ13;E9PAU2;Q8IY67-2;Q8IY67	Ribonucleoprotein PTB-binding 1	RAVER1
19.1555	19.226	18.647	18.8641	19.4073	19.4597		7	20.4	53.879	0	17.111	2	6	2	8	4	1	309550	0.372003	1	0.234191	0.185326	Q02818;H7BZI1;C9JBD3;C9J3C1;C9JKZ2	Q02818	Nucleobindin-1	NUCB1
23.3393	23.8007	23.3962	24.5283	23.6822	23.0238		9	46.4	29.464	0	229.79	22	23	31	66	24	19	29979000	0.194523	1	0.232629	0.159441	P06748-2;P06748;P06748-3;E5RI98;E5RGW4	P06748-2;P06748;P06748-3	Nucleophosmin	NPM1
19.7591	19.1909	19.7344	20.4178	19.0569	19.9068		11	28.9	54.178	0	165.09	1	2	11	19	3	3	791810	0.204857	1	0.232344	0.161564	Q53EZ4;Q53EZ4-2;H0Y432	Q53EZ4;Q53EZ4-2;H0Y432	Centrosomal protein of 55 kDa	CEP55
21.2475	20.9953	20.0289	21.662	21.3594	19.9472		10	29.3	44.648	0	180.41	5	5	1	8	9	1	2391500	0.132378	1	0.232317	0.141151	Q14318-2;Q14318;U3KQ64;A0A0A0MTJ1;Q14318-3;M0R2K9;M0R2Q6;U3KQI1;M0R1Q0;M0R1S6	Q14318-2;Q14318;U3KQ64;A0A0A0MTJ1;Q14318-3	Peptidyl-prolyl cis-trans isomerase FKBP8	FKBP8
24.0903	24.6314	24.2809	25.5331	24.2375	23.9289		10	44.9	20.762	0	61.524	12	16	12	31	15	14	31849000	0.169982	1	0.232293	0.153191	Q02543;M0R3D6;M0R1A7;M0R117;M0R0P7	Q02543;M0R3D6;M0R1A7;M0R117;M0R0P7	60S ribosomal protein L18a	RPL18A
15.5869	15.9194	16.8418	17.5098	14.2904	17.2427		1	8.6	20.019	0	4.4115	0	0	2	3	0	0	261550	0.0740791	1	0.23164	0.110427	P02792	P02792	Ferritin light chain	FTL
24.2577	24.0786	23.7994	23.6665	24.7402	24.4221		11	39.4	43.312	0	277.1	38	22	38	46	30	28	22757000	0.267713	1	0.231085	0.171787	K7EQ55;K7EK33;Q96EP5;Q96EP5-2;K7EQ02	K7EQ55;K7EK33;Q96EP5;Q96EP5-2;K7EQ02	DAZ-associated protein 1	DAZAP1
29.0776	29.2387	28.0942	28.7997	29.4501	28.8502		30	63.5	83.263	0	323.31	176	228	152	316	219	118	212510000	0.215715	1	0.229847	0.162526	P08238;Q58FF7	P08238	Heat shock protein HSP 90-beta	HSP90AB1
17.6237	17.3791	17.858	18.7964	17.9958	16.7542		3	28	27.013	0	12.34	0	0	1	8	2	0	217360	0.138519	1	0.228546	0.141957	Q9HBH1	Q9HBH1	Peptide deformylase, mitochondrial	PDF
20.4918	20.9037	20.5072	20.3762	20.9919	21.2196		16	21.5	136.27	0	323.31	11	8	11	14	3	3	574800	0.328871	1	0.228329	0.177591	A0A0A0MT60;Q5T1M5;Q5T1M5-2;X6RKW4;Q5T1M5-3	A0A0A0MT60;Q5T1M5;Q5T1M5-2	Peptidyl-prolyl cis-trans isomerase;FK506-binding protein 15	FKBP15
16.3036	17.6657	15.557	16.9775	16.9179	16.3131		4	0.9	632.81	0	10.654	0	2	1	3	1	0	5211.8	0.127761	1	0.227385	0.137579	Q9NU22;Q5T795	Q9NU22	Midasin	MDN1
18.2318	18.7523	18.4638	19.0192	18.3706	18.7372		6	8.4	91.099	0	10.796	0	2	2	6	1	1	170430	0.397713	1	0.226363	0.18245	A0A087WVR3;A0A087WTW0;Q96T88;Q96T88-2;A0A087WWG9	A0A087WVR3;A0A087WTW0;Q96T88;Q96T88-2;A0A087WWG9	E3 ubiquitin-protein ligase UHRF1	UHRF1
18.5729	20.0407	18.4994	19.4507	18.2696	20.0687		5	36.6	21.868	0	17.745	0	3	2	6	1	0	526990	0.112099	1	0.225311	0.130362	O75340;A0A024QZ42;O75340-2;A0A087WZ38;D6RA21;Q86W51;E7EPW6;H0Y9X3;O75340-3	O75340;A0A024QZ42;O75340-2	Programmed cell death protein 6	PDCD6
18.3703	18.3359	19.0394	18.922	18.4768	19.0205		7	18.1	76.078	0	27.672	2	1	4	6	0	1	155790	0.325379	1	0.224543	0.174939	B7Z2Y2;Q14746-2;Q14746;V9GY21	B7Z2Y2;Q14746-2;Q14746	Conserved oligomeric Golgi complex subunit 2	COG2
17.4866	14.4982	16.8248	15.8718	16.3142	17.2971		2	16.9	19.642	0	8.1265	1	0	1	4	0	0	120450	0.0792278	1	0.224517	0.112297	H0Y7N6;F6XFR5;J3QSX6;F8W8M4;A0A0A0MRL6;O14639-4;O14639-3;O14639-5;O14639-2;O14639-6;O14639	H0Y7N6;F6XFR5;J3QSX6;F8W8M4;A0A0A0MRL6;O14639-4;O14639-3;O14639-5;O14639-2;O14639-6;O14639	Actin-binding LIM protein 1	ABLIM1
18.83	18.3323	20.0842	20.2616	17.9289	19.7291		7	19.4	54.303	0	15.559	2	2	4	12	0	1	623100	0.0911047	1	0.224373	0.119516	Q9BZD4;E9PQC4;B1AQT4;E9PP32;E9PKH1;B1AQT3	Q9BZD4;E9PQC4;B1AQT4;E9PP32	Kinetochore protein Nuf2	NUF2
20.3198	20.0367	19.2929	20.5938	20.5545	19.1718		1	10.1	58.264	0	13.297	1	1	1	0	1	1	713150	0.148988	1	0.223569	0.143412	Q58FF6	Q58FF6	Putative heat shock protein HSP 90-beta 4	HSP90AB4P
23.751	23.4264	23.9621	25.5398	23.2007	23.0681		5	23.9	13.293	0	33.123	7	7	6	17	8	4	16615000	0.0977246	1	0.22308	0.122727	P49207	P49207	60S ribosomal protein L34	RPL34
23.5909	23.1311	22.601	23.2832	23.3811	23.3262		13	41.1	61.163	0	293.99	21	17	13	30	11	11	8193900	0.316945	1	0.222508	0.172836	A0A087WXZ3;Q9Y5A9;Q9Y5A9-2;S4R3J8;S4R3V3	A0A087WXZ3;Q9Y5A9;Q9Y5A9-2	YTH domain-containing family protein 2	YTHDF2
17.5658	17.4603	17.6782	16.9249	17.9831	18.461		1	3.9	76.138	0	4.7227	1	1	2	1	2	1	71295	0.184387	1	0.221515	0.15191	G8JLH9;P40763-3;P40763-2;P40763	G8JLH9;P40763-3;P40763-2;P40763	Signal transducer and activator of transcription;Signal transducer and activator of transcription 3	STAT3
22.2015	22.007	22.5975	22.9678	21.5497	22.9527		45	34.1	182.85	0	323.31	19	23	38	56	6	13	1850100	0.166485	1	0.221381	0.147462	Q8TDY2-2;Q8TDY2;E5RH63;E5RH44;H0YC28;H0YC30	Q8TDY2-2;Q8TDY2	RB1-inducible coiled-coil protein 1	RB1CC1
21.4743	21.3853	23.2689	22.7672	21.5338	22.4902		18	48.4	47.142	0	153.91	7	5	27	32	5	12	3645600	0.111376	1	0.220914	0.12856	J3QLD9;E7EMK3;Q14254;K7EKW9	J3QLD9;E7EMK3;Q14254;K7EKW9	Flotillin-2	FLOT2
17.1954	16.5852	16.4104	16.5038	17.4851	16.8645		4	3.4	160.99	0	6.1462	4	0	0	1	3	0	26211	0.232684	1	0.220791	0.160872	Q96P48-3;Q96P48;A0A0A0MSJ2;E7EU13;Q96P48-5;Q96P48-7;Q96P48-2;Q96P48-4;Q96P48-1;F5GWN4;F8WBT0	Q96P48-3;Q96P48;A0A0A0MSJ2;E7EU13;Q96P48-5;Q96P48-7;Q96P48-2;Q96P48-4;Q96P48-1	Arf-GAP with Rho-GAP domain, ANK repeat and PH domain-containing protein 1	ARAP1
17.812	17.1665	16.6206	16.9082	18.4724	16.8786		2	13.4	33.242	0	7.1582	1	0	0	0	3	0	122440	0.128344	1	0.22002	0.135063	Q9P287-4;Q9P287-3;Q9P287;Q9P287-2	Q9P287-4;Q9P287-3;Q9P287;Q9P287-2	BRCA2 and CDKN1A-interacting protein	BCCIP
21.6929	22.2703	22.1632	22.6607	21.8208	22.2986		35	59.1	88.183	0	323.31	16	13	27	46	14	8	1973300	0.293153	1	0.217926	0.167505	Q92805;R4GNH1;H0YE54;Q5T165	Q92805	Golgin subfamily A member 1	GOLGA1
21.6594	21.9358	21.7389	21.5538	22.1244	22.3092		11	22.5	76.149	0	115.63	11	9	14	10	13	12	1360100	0.37822	1	0.217759	0.17537	P23246;P23246-2;H0Y9K7;H0Y9U2	P23246;P23246-2	Splicing factor, proline- and glutamine-rich	SFPQ
20.5741	21.2078	21.3852	21.4141	21.2381	21.1678		13	44.4	48.117	0	65.398	4	5	12	11	6	5	964820	0.352124	1	0.217634	0.173161	Q9BZE1;S4R369;A6NHR2;H0Y4J2	Q9BZE1;S4R369	39S ribosomal protein L37, mitochondrial	MRPL37
14.5127	15.9949	17.5604	16.3523	15.5546	16.8123		2	4.5	91.239	0.0033708	2.9721	0	0	1	2	0	0	28203	0.0803355	1	0.217016	0.11109	B8QGS9;Q99959-2;Q99959;A0A087WXY2	B8QGS9;Q99959-2;Q99959;A0A087WXY2	Plakophilin-2	PKP2
17.4392	17.7263	18.1368	18.158	17.3888	18.4064		1	20.9	31.293	0	70.855	0	1	1	7	2	1	210660	0.231865	1	0.216981	0.158709	O95229;A6NH27	O95229;A6NH27	ZW10 interactor	ZWINT
20.467	19.3319	19.7864	21.4531	18.9413	19.8403		6	48.4	33.24	0	70.434	2	4	6	11	4	2	1985600	0.0961401	1	0.216448	0.119888	Q96QR8	Q96QR8	Transcriptional activator protein Pur-beta	PURB
19.701	20.318	19.9827	20.6114	19.8283	20.2105		10	28.2	44.596	0	22.72	1	3	6	9	3	0	677080	0.305697	1	0.216149	0.16782	Q96DV4;Q96DV4-2	Q96DV4	39S ribosomal protein L38, mitochondrial	MRPL38
18.7669	18.9426	18.2473	18.128	19.5544	18.9225		6	13.7	59.573	0	20.642	2	2	1	3	5	1	203440	0.177394	1	0.216052	0.147734	Q9NRG9;F8VZ44;H3BU82;Q9NRG9-2;F8VUB6	Q9NRG9;F8VZ44;H3BU82;Q9NRG9-2	Aladin	AAAS
22.319	22.8227	21.6904	21.4431	23.3863	22.6504		13	42.3	38.242	0	72.866	18	17	14	6	15	23	2252800	0.120325	1	0.215868	0.13049	Q9Y266;A0A0A0MSU9;A0A0A0MSS4	Q9Y266	Nuclear migration protein nudC	NUDC
21.7014	21.6844	21.5171	22.3209	21.706	21.5227		23	37.3	104.06	0	89.538	14	9	16	39	11	6	1621800	0.362001	1	0.215582	0.17268	Q13608;Q13608-3;Q13608-2	Q13608;Q13608-3;Q13608-2	Peroxisome assembly factor 2	PEX6
16.334	15.8368	16.5421	15.7917	16.9299	16.6376		1	1.7	67.55	0.0025496	3.0934	1	0	1	1	0	0	23055	0.208367	1	0.215488	0.153887	A0A087WT20;Q9NV06	A0A087WT20;Q9NV06	DDB1- and CUL4-associated factor 13	DCAF13
23.0189	23.083	23.0513	22.9114	23.3685	23.518		27	40	90.932	0	173.23	28	26	28	66	23	18	4034100	0.513947	1	0.214919	0.181615	O43143	O43143	Pre-mRNA-splicing factor ATP-dependent RNA helicase DHX15	DHX15
20.2354	20.403	21.5486	21.3028	20.3109	21.2143		10	22.7	76.107	0	112.36	5	6	13	9	3	5	1029300	0.15344	1	0.213677	0.140548	O43823;M0QYL4	O43823	A-kinase anchor protein 8	AKAP8
22.2517	22.0223	22.7361	23.5256	21.5584	22.5669		13	36.7	47.215	0	124.87	14	14	20	25	13	7	9534500	0.129508	1	0.213591	0.133022	O43251-6;O43251-8;B0QYV1;A0A0G2JRA5;O43251-5;O43251-10;O43251-2;O43251;O43251-3;S4R469;B0QYY4;O43251-9;O43251-4;O43251-7;A0A0G2JRD1;S4R3K7;F8VR27;F8VZY7;A0A087X2B1;J3KNW3;B7Z1U7;F8VZG9;Q9NWB1-3;Q9NWB1-4;Q9NWB1-5;Q9NWB1;Q9NWB1-2;I3L1D4;F8VRS4;A0A0G2JSB3;B0QYY7;J3QRF4;A6NFN3;A6NFN3-2;B0QYY6;J3QQZ2	O43251-6;O43251-8;B0QYV1;A0A0G2JRA5;O43251-5;O43251-10;O43251-2;O43251;O43251-3;S4R469;B0QYY4;O43251-9;O43251-4;O43251-7;A0A0G2JRD1;S4R3K7;F8VR27;F8VZY7;A0A087X2B1;J3KNW3;B7Z1U7;F8VZG9;Q9NWB1-3;Q9NWB1-4;Q9NWB1-5;Q9NWB1;Q9NWB1-2	RNA binding protein fox-1 homolog 2;RNA binding protein fox-1 homolog;RNA binding protein fox-1 homolog 1	RBFOX2;RBFOX1
20.0323	19.6395	19.2403	20.6937	19.818	19.0409		13	40.4	50.315	0	69.425	5	1	5	27	2	0	629740	0.150379	1	0.213492	0.1396	Q9H9P8;C9JVN9;Q9H9P8-2;G3V5S1;G3V272	Q9H9P8;C9JVN9;Q9H9P8-2	L-2-hydroxyglutarate dehydrogenase, mitochondrial	L2HGDH
19.5324	19.3109	20.2006	19.9525	19.1211	20.6098		5	30.6	38.925	0	43.082	3	3	3	8	6	3	572460	0.157543	1	0.213168	0.141453	O75477;B0QZ43	O75477;B0QZ43	Erlin-1	ERLIN1
23.3049	23.3545	21.217	23.0576	23.4316	22.0238		19	41.4	72.832	0	323.31	19	18	6	21	15	4	3785000	0.0922223	1	0.212238	0.116575	Q8N0X7	Q8N0X7	Spartin	SPG20
21.8008	21.9701	21.4849	21.4275	21.9176	22.5467		5	41.6	49.844	0	53.67	6	10	8	20	14	12	1848300	0.235597	1	0.211978	0.156586	Q9NR12;Q9NR12-2	Q9NR12;Q9NR12-2	PDZ and LIM domain protein 7	PDLIM7
19.393	20.2957	18.6887	17.964	20.5524	20.4968		10	14.2	111.98	0	40.809	7	8	2	0	10	3	211570	0.076714	1	0.21195	0.107472	G5EA31;P53992;P53992-2	G5EA31;P53992	Protein transport protein Sec24C	SEC24C
24.3707	24.7517	24.4232	25.0997	24.4047	24.6743		30	60.6	70.389	0	323.31	51	35	39	70	27	33	11203000	0.377105	1	0.211025	0.170894	P49748;P49748-3;P49748-2;G3V1M7;K7EQP4;J3QRJ8;K7EJW8;J3KSR4;J3KS89;J3QKU9;K7EMF8	P49748;P49748-3;P49748-2	Very long-chain specific acyl-CoA dehydrogenase, mitochondrial	ACADVL
21.1169	21.4583	22.337	22.6522	21.7539	21.1371		27	46.7	87.977	0	323.31	8	10	22	36	7	7	1860800	0.136044	1	0.21035	0.133931	Q9BVJ6;Q9BVJ6-3;Q9BVJ6-2;X6RJY0;Q5TAP6	Q9BVJ6;Q9BVJ6-3;Q9BVJ6-2	U3 small nucleolar RNA-associated protein 14 homolog A	UTP14A
17.2749	16.607	16.3979	17.0615	16.7811	17.0669		3	21.2	27.628	0	8.2368	0	0	1	4	1	0	223600	0.304297	1	0.20992	0.163899	A0A0G2JI50;E9PD43;A0A0A0MT02;A0A0A0MSN9;P18615;P18615-3;A2ABK4;P18615-4	A0A0G2JI50;E9PD43;A0A0A0MT02;A0A0A0MSN9;P18615;P18615-3;A2ABK4;P18615-4	Negative elongation factor E	NELFE
14.75	13.9069	14.6423	13.6741	15.1589	15.0952		1	1.6	123.92	0	6.4023	1	0	1	2	3	0	4381.9	0.14054	1	0.209673	0.135068	Q15386	Q15386	Ubiquitin-protein ligase E3C	UBE3C
17.4988	18.0489	17.7837	18.7285	17.7142	17.5167		1	16.7	12.274	0	69.871	1	4	1	2	4	2	257560	0.197505	1	0.209351	0.148728	P62877	P62877	E3 ubiquitin-protein ligase RBX1;E3 ubiquitin-protein ligase RBX1, N-terminally processed	RBX1
16.6945	16.7693	17.773	18.5075	16.431	16.923		3	7	65.653	0	6.0976	0	0	2	3	0	0	117900	0.104706	1	0.208247	0.121321	Q5BKZ1;A0A0A0MRN4;Q5BKZ1-3	Q5BKZ1	DBIRD complex subunit ZNF326	ZNF326
20.0387	20.8466	20.8106	21.9468	19.9044	20.4687		7	41.7	20.683	0	67.642	4	3	5	13	1	2	1302400	0.113759	1	0.208019	0.125049	Q9Y3B7;Q9Y3B7-2;Q9Y3B7-3;E9PQB6;H0YCD5	Q9Y3B7;Q9Y3B7-2;Q9Y3B7-3	39S ribosomal protein L11, mitochondrial	MRPL11
18.5196	18.3645	17.9676	18.7195	18.4372	18.3173		4	17.2	31.932	0	22.905	0	1	6	7	1	0	380490	0.437904	1	0.207392	0.172388	H0YBZ4;Q15390-2;Q15390;H7C5V5;H0YF01	H0YBZ4;Q15390-2;Q15390;H7C5V5;H0YF01	Mitochondrial fission regulator 1	MTFR1
18.0205	17.5135	18.7668	19.3466	16.89	18.6863		4	12.5	68.386	0	33.659	3	0	5	7	0	1	237830	0.0900951	1	0.207381	0.113989	O95391	O95391	Pre-mRNA-splicing factor SLU7	SLU7
21.2148	20.0764	21.5766	21.3146	20.4207	21.7531		14	29.1	70.729	0	122.23	10	0	20	18	0	12	1030300	0.126691	1	0.206847	0.129414	Q16822;B4DW73;H0YML5;H0YM31;A0A0A0MS74;Q16822-2;H0YMA5;H0YNG4;H0YMU6;P35558	Q16822;B4DW73;H0YML5;H0YM31;A0A0A0MS74;Q16822-2	Phosphoenolpyruvate carboxykinase [GTP], mitochondrial	PCK2
18.5816	18.949	18.5013	18.867	18.6606	19.1205		6	12.9	65.697	0	33.362	1	3	3	6	2	1	258800	0.463527	1	0.205379	0.172368	Q8WX92	Q8WX92	Negative elongation factor B	NELFB
22.6727	22.5126	21.9431	22.3649	22.8667	22.5128		14	46	30.628	0	102.14	13	12	11	15	10	8	3619100	0.314721	1	0.205301	0.162066	P47756-2;B1AK87;B1AK88;P47756;B1AK85	P47756-2;B1AK87;B1AK88;P47756;B1AK85	F-actin-capping protein subunit beta	CAPZB
20.121	20.0784	20.1672	20.0169	20.0205	20.9439		13	12.8	142.16	0	40.461	6	3	11	9	4	3	434120	0.264357	1	0.204932	0.156499	Q86SQ0;E9PFQ4;Q86SQ0-2;Q86SQ0-3;E9PGF6;G5E9V3;E9PDY7	Q86SQ0;E9PFQ4;Q86SQ0-2;Q86SQ0-3;E9PGF6	Pleckstrin homology-like domain family B member 2	PHLDB2
19.8503	19.4965	20.0807	20.6767	18.9677	20.3962		11	20.7	75.406	0	34.713	2	1	1	14	0	1	641540	0.135681	1	0.204392	0.131378	Q9NVP1;H7C452	Q9NVP1	ATP-dependent RNA helicase DDX18	DDX18
22.393	21.9788	21.9341	24.4882	21.614	20.8155		6	58.8	12.656	0	96.526	5	5	7	35	3	2	13921000	0.063016	1	0.203936	0.095981	E5RI99;P62888;A0A0B4J213;E5RJH3;A0A0C4DH44	E5RI99;P62888	60S ribosomal protein L30	RPL30
22.1617	21.9234	21.1178	21.4446	22.1137	22.2564		15	29.1	75.935	0	128.98	18	10	4	24	14	6	1621300	0.194221	1	0.203932	0.145359	Q16666-3;Q16666-2;Q16666;Q16666-6;A0A0A0MRB1;H3BM18;X6RHM1;H3BVE6;X6RHR0;Q6K0P9-6;Q6K0P9-5;Q6K0P9-4;Q6K0P9-3;Q6K0P9-2;Q6K0P9;H3BR88	Q16666-3;Q16666-2;Q16666;Q16666-6	Gamma-interferon-inducible protein 16	IFI16
22.5675	22.3785	21.452	22.046	22.7064	22.2503		12	33.8	54.843	0	132.18	10	8	10	20	19	5	2918200	0.195451	1	0.201585	0.144391	O43148;O43148-2;K7EP06;K7EPP5;K7ERH6	O43148;O43148-2;K7EP06	mRNA cap guanine-N7 methyltransferase	RNMT
23.7097	24.4349	24.9844	24.6764	24.4459	24.6113		33	48.1	94.622	0	323.31	42	55	66	89	35	23	14764000	0.207717	1	0.201562	0.146541	P43243;A8MXP9;D6REM6;D6R991;H0Y8T4;B3KM87;P43243-2;Q68E03;D6R8Z5;D6RCM3;D6REK4;D6RBI2;D6RBK5;D6RE02;D6RIA2;D6RB45;D6R9F3;D6RAM9;D6RAY2;D6RBS2	P43243;A8MXP9;D6REM6;D6R991	Matrin-3	MATR3
22.3699	22.3151	22.1693	22.9303	22.3281	22.2003		15	73.3	60.886	0	130.11	12	16	14	27	9	7	4183800	0.360735	1	0.20149	0.163427	Q9NZN3;A0A0C4DH83;Q9NZN3-2	Q9NZN3;A0A0C4DH83	EH domain-containing protein 3	EHD3
25.4765	24.8592	24.3608	22.9158	26.5458	25.8354		1	90.6	65.432	0	81.859	28	35	32	15	34	25	9641200	0.0599651	1	0.200125	0.0927958	P35908	P35908	Keratin, type II cytoskeletal 2 epidermal	KRT2
15.8695	16.1559	15.0647	15.5026	15.9959	16.1902		1	8.6	26.758	0.0051984	2.632	1	1	0	1	0	1	78807	0.199312	1	0.199569	0.144045	H0YE34;A0A075B6T1;Q9C0C7-4;Q9C0C7-2;Q9C0C7-3;Q9C0C7;Q9C0C7-5	H0YE34;A0A075B6T1;Q9C0C7-4;Q9C0C7-2;Q9C0C7-3;Q9C0C7;Q9C0C7-5	Activating molecule in BECN1-regulated autophagy protein 1	AMBRA1
17.5626	18.8396	16.0848	20.5121	17.7279	14.8378		3	34.2	20.843	0	45.856	1	1	0	9	0	0	501760	0.0366319	1	0.196904	0.0697929	Q9Y2Q9;H0YAT2;E5RGC7;H7C5V3;E5RFH3;E5RFT8;E5RK86	Q9Y2Q9;H0YAT2;E5RGC7;H7C5V3	28S ribosomal protein S28, mitochondrial	MRPS28
18.1642	18.7161	18.8408	20.5842	18.2589	17.4683		6	44.9	23.339	0	45.716	1	1	3	9	0	0	495380	0.0719759	1	0.196782	0.100504	Q6P1K2;Q6P1K2-4;Q6P1K2-2;U3KQ54;Q6P1K2-3;Q6P1K2-6;Q6P1K2-5;A0A087WT04;V9GYI0	Q6P1K2;Q6P1K2-4;Q6P1K2-2;U3KQ54;Q6P1K2-3;Q6P1K2-6;Q6P1K2-5	Polyamine-modulated factor 1	PMF1;PMF1-BGLAP
23.4838	23.3794	23.625	24.0813	23.5742	23.422		18	54.7	44.667	0	323.31	24	25	38	45	21	19	9948100	0.391591	1	0.196416	0.162108	Q8N6T3;Q8N6T3-2;F8VWH9;Q8N6T3-5;F8W1U7;Q8N6T3-3;E5RHC5;Q8N6T3-4;E5RHT6;F8VWB3;E5RHH7;E5RGL6;H0YIQ0;E5RIU2	Q8N6T3;Q8N6T3-2;F8VWH9;Q8N6T3-5;F8W1U7;Q8N6T3-3;E5RHC5;Q8N6T3-4;E5RHT6	ADP-ribosylation factor GTPase-activating protein 1	ARFGAP1
21.6931	22.0705	22.9826	22.9335	21.072	23.3286		10	46.4	49.005	0	323.31	9	12	19	36	3	14	5300800	0.0876628	1	0.195974	0.109234	D6RGI3;D6RER5;Q9NVA2;Q9NVA2-2;D6RDU5;H0Y961;D6RDP1;D6R9Y6;H0Y9G8	D6RGI3;D6RER5;Q9NVA2;Q9NVA2-2;D6RDU5	Septin-11	2011-09-01
21.6029	21.5628	21.2647	21.5165	21.46	22.0405		38	31.7	217.82	0	323.31	24	12	17	47	7	4	776700	0.38584	1	0.195545	0.161157	R4GN35;R4GNB2;Q5VZ89-6;Q5VZ89;Q5VZ89-5;Q5VZ89-2;X6RAE7;Q5VZ89-3;X6R5W5;Q5VZ89-4;R4GMN2;A0A0A0MRX3	R4GN35;R4GNB2;Q5VZ89-6;Q5VZ89;Q5VZ89-5;Q5VZ89-2	DENN domain-containing protein 4C	DENND4C
24.2325	24.5603	24.5145	25.2227	24.4155	24.2517		37	61	69.223	0	311.16	51	39	40	69	33	27	11940000	0.241537	1	0.194203	0.147442	O76031;H0YM48;H0YK07	O76031	ATP-dependent Clp protease ATP-binding subunit clpX-like, mitochondrial	CLPX
24.2046	24.5601	25.145	25.8877	24.2909	24.3131		10	41.4	23.577	0	28.492	9	15	16	34	15	13	41275000	0.118687	1	0.194032	0.121614	P40429;M0QYS1;Q8J015;Q6NVV1;M0QZU1;A0A096LPE0	P40429;M0QYS1;Q8J015	60S ribosomal protein L13a	RPL13A;RPL13a
17.0602	17.7299	17.3308	17.0453	17.5518	18.1059		3	4.2	100.01	0	13.587	1	0	1	2	1	1	55916	0.206774	1	0.194004	0.142355	Q9HCS7	Q9HCS7	Pre-mRNA-splicing factor SYF1	XAB2
20.1591	19.8738	20.1396	20.02	19.8836	20.8487		9	14.2	107.34	0	65.922	11	3	5	7	5	2	340330	0.241877	1	0.193284	0.146955	Q5JTZ9	Q5JTZ9	Alanine--tRNA ligase, mitochondrial	AARS2
21.0936	21.2593	20.931	21.0213	21.7789	21.0624		10	29.9	68.117	0	158.25	8	5	6	10	11	8	1177400	0.2969	1	0.192933	0.152686	Q8IXI1;H3BST5;I3L2C6;Q8IXI1-2;H3BUX4;H3BMP9;H3BVI5;H3BU27	Q8IXI1;H3BST5;I3L2C6	Mitochondrial Rho GTPase 2	RHOT2
19.8892	19.838	19.8675	20.3628	19.8796	19.9299		8	35.1	66.213	0	48.199	7	4	8	12	4	2	675750	0.553362	1	0.192525	0.166817	P30154;P30154-2;P30154-4;P30154-5;P30154-3;H0YDG7	P30154;P30154-2;P30154-4;P30154-5;P30154-3	Serine/threonine-protein phosphatase 2A 65 kDa regulatory subunit A beta isoform	PPP2R1B
19.2812	19.6434	18.4145	18.902	19.6289	19.3854		6	22.1	42.953	0	30.954	4	2	2	6	4	2	380270	0.172293	1	0.192388	0.13524	Q13115;Q13115-2;Q05923	Q13115	Dual specificity protein phosphatase 4	DUSP4
21.7884	22.3826	24.0651	19.9539	24.1874	24.6713		23	51.8	67.877	0	238.97	9	23	66	6	41	38	4785600	0.0396715	1	0.192156	0.0726165	P29401;P29401-2;A0A0B4J1R6;E9PFF2;F8W888;F8WAX4	P29401;P29401-2;A0A0B4J1R6	Transketolase	TKT
19.9802	20.2296	19.9251	19.992	19.921	20.7969		7	20.3	64.239	0	64.412	3	6	4	9	5	6	738890	0.257515	1	0.191674	0.147885	O75909;O75909-4;G3V5E1;O75909-1;G3V2Q3;O75909-2;G3V235	O75909;O75909-4;G3V5E1;O75909-1;G3V2Q3;O75909-2	Cyclin-K	CCNK
17.1482	17.3808	17.5148	16.8407	18.0532	17.7225		4	4	165.95	0	42.894	0	0	1	1	3	1	40231	0.194128	1	0.190911	0.138604	O43379;O43379-4;H7C3R4;O43379-3;O43379-2	O43379;O43379-4;H7C3R4;O43379-3;O43379-2	WD repeat-containing protein 62	WDR62
22.3195	22.2855	22.9613	22.863	22.7206	22.5519		58	36.6	244.5	0	323.31	22	23	34	74	16	12	1364600	0.328706	1	0.189732	0.153318	O75643;O75643-2;B4E0P5	O75643	U5 small nuclear ribonucleoprotein 200 kDa helicase	SNRNP200
19.9851	20.3485	19.752	20.1257	20.2208	20.3075		20	15.1	223.9	0	274.97	5	9	7	26	5	4	280320	0.449661	1	0.18947	0.160385	Q14669-2;Q14669-4;Q14669;Q14669-3;H7C2Y1;G5E9G6;F8W9P3;C9JLJ5;C9JSX9;C9JLD7;H7C1L9	Q14669-2;Q14669-4;Q14669;Q14669-3	E3 ubiquitin-protein ligase TRIP12	TRIP12
18.6237	17.6168	17.141	18.3487	18.1718	17.4281		2	4.7	50.854	0	8.6153	1	3	1	3	1	0	149740	0.133876	1	0.189013	0.124336	Q9NS86	Q9NS86	LanC-like protein 2	LANCL2
19.4934	18.7399	19.6086	20.2162	18.5812	19.6114		8	43.9	47.91	0	23.406	2	1	2	11	0	0	722860	0.125931	1	0.188949	0.121938	Q14938-6;Q14938-5;Q14938-3;Q14938-4;C9JWJ8;K7EN08;Q14938;Q14938-2;K7ESG9;K7EKH0;K7EJB0;K7EMQ5	Q14938-6;Q14938-5;Q14938-3;Q14938-4;C9JWJ8;K7EN08;Q14938;Q14938-2	Nuclear factor 1 X-type;Nuclear factor 1	NFIX
18.9549	19.8316	19.9539	19.7997	19.6056	19.9015		7	9.7	127.32	0	58.804	2	3	6	14	4	3	330070	0.226307	1	0.188825	0.142365	Q9H6R4-4;Q9H6R4;A0A0A0MRW6;Q9H6R4-2;Q9H6R4-3;A0A0C4DFX0	Q9H6R4-4;Q9H6R4;A0A0A0MRW6;Q9H6R4-2;Q9H6R4-3	Nucleolar protein 6	NOL6
23.4779	23.2332	23.8286	24.5938	23.5159	22.9959		4	70.5	28.068	0	323.31	11	15	26	26	10	22	10424000	0.139181	1	0.188627	0.125645	Q9Y224;H0YJB9;G3V4E7	Q9Y224	UPF0568 protein C14orf166	C14orf166
17.8689	17.6967	17.6186	19.1285	17.6284	16.9894		5	23.8	32.847	0	22.14	2	0	1	7	0	0	247020	0.105855	1	0.187369	0.114371	Q330K2-2;Q330K2;A0A075B6P0;E5RGD6;E5RFN5;H0YBT9	Q330K2-2;Q330K2;A0A075B6P0	NADH dehydrogenase (ubiquinone) complex I, assembly factor 6	NDUFAF6
24.873	24.846	24.6145	24.3811	25.4296	25.0836		26	64.3	50.118	0	197.04	38	43	36	57	53	31	16572000	0.22944	1	0.18691	0.141686	P26641;P26641-2	P26641;P26641-2	Elongation factor 1-gamma	EEF1G
22.1936	22.4861	21.9282	21.9668	22.8704	22.3309		34	37.4	143.19	0	279.24	18	21	19	42	18	12	1599200	0.23879	1	0.186719	0.142755	O14976;O14976-2;A0A087X1U9;H0Y8H5;D6RAW3;D6RC24;D6RE78;D6RF16;D6RAQ7;H0Y9M4;H0YA39	O14976;O14976-2	Cyclin-G-associated kinase	GAK
22.2266	22.0181	21.9084	22.4959	21.9956	22.2196		37	30	192.84	0	323.31	21	11	17	41	7	8	1493100	0.467481	1	0.186001	0.158679	Q8IZH2-2;Q8IZH2;H7C5E4;Q8IZH2-3;C9JCZ8;H7C583	Q8IZH2-2;Q8IZH2;H7C5E4	5-3 exoribonuclease 1	XRN1
22.4549	22.0215	22.0083	22.8687	21.5676	22.6021		18	46.2	68.326	0	217.62	18	12	17	43	7	10	3557800	0.164203	1	0.184564	0.129694	B4DXZ6;P51114;P51114-2;P51114-3;E9PFF5;E7EU85;H7C4S4;C9JAJ4;C9JZE0;C9JY20;C9IZ22	B4DXZ6;P51114;P51114-2;P51114-3;E9PFF5;E7EU85	Fragile X mental retardation syndrome-related protein 1	FXR1
23.897	24.2511	24.1937	24.6974	24.1253	24.0706		11	48.9	30.84	0	316.05	11	14	18	32	14	14	18926000	0.331404	1	0.18382	0.149629	Q13151	Q13151	Heterogeneous nuclear ribonucleoprotein A0	HNRNPA0
24.5287	24.8059	25.0462	25.1191	24.7508	25.0556		49	48.4	140.96	0	323.31	41	63	72	96	42	41	11214000	0.410606	1	0.181543	0.152837	Q08211;Q08211-2	Q08211	ATP-dependent RNA helicase A	DHX9
22.1511	22.4224	21.5961	21.837	22.5355	22.3393		34	24.1	218.52	0	144.73	19	25	21	33	17	13	756320	0.220217	1	0.180799	0.136969	Q14008-2;Q14008;Q14008-3;H0YDX5;E9PQH5;H0YCF6;H0YEK7	Q14008-2;Q14008;Q14008-3	Cytoskeleton-associated protein 5	CKAP5
20.7965	21.3025	21.46	21.5187	20.9305	21.6503		1	20.1	227.73	0	140.21	3	13	18	30	4	4	719910	0.237608	1	0.18012	0.138728	E7ETA6	E7ETA6		PCM1
23.7973	24.2523	24.4479	25.2403	23.9844	23.8124		6	41.3	14.369	0	28.187	13	9	13	14	6	12	34655000	0.135514	1	0.179862	0.120745	C9JXB8;C9JNW5;P83731	C9JXB8;C9JNW5;P83731	60S ribosomal protein L24	RPL24
24.0412	23.8451	23.7409	25.6251	23.2792	23.262		17	76.1	29.804	0	221.07	13	15	15	52	9	12	14123000	0.0803235	1	0.179721	0.100416	P35232;C9JW96;C9JZ20;E7ESE2;E9PCW0;P35232-2;D6RBK0	P35232;C9JW96;C9JZ20;E7ESE2;E9PCW0	Prohibitin	PHB
18.6163	18.9824	18.9065	18.8795	18.6266	19.5369		6	3.5	228.52	0	10.712	1	1	1	3	1	1	62751	0.240952	1	0.179232	0.138584	Q5TZA2;B1AKD8;A0A087WW81;A0A087WU09;Q8IVE0;Q5TZA2-2	Q5TZA2;B1AKD8;A0A087WW81	Rootletin	CROCC
23.5407	23.0249	22.8571	23.5029	23.458	22.9988		58	39.9	270.63	0	323.31	45	36	27	64	30	14	2138800	0.274992	1	0.178998	0.14192	P46821;D6RA32;D6RA40;D6RCL2;D6RGJ3	P46821	Microtubule-associated protein 1B;MAP1B heavy chain;MAP1 light chain LC1	MAP1B
18.5293	19.2165	18.3197	18.2029	19.6057	18.7927		6	11.9	83.535	0	53.69	0	4	2	4	5	1	175960	0.13478	1	0.178616	0.11999	Q96J84;Q96J84-2;B4DN67;Q96J84-3;Q5W0G0;Q5W0F9	Q96J84;Q96J84-2;B4DN67;Q96J84-3;Q5W0G0;Q5W0F9	Kin of IRRE-like protein 1	KIRREL
22.5456	22.6468	22.7613	22.9588	22.7822	22.748		37	45.3	151.66	0	323.31	23	22	35	66	20	16	2859300	0.923762	1	0.178462	0.163688	Q6P2E9;Q6P2E9-2;I3L2F4;I3L3M2;I3L0V0	Q6P2E9;Q6P2E9-2	Enhancer of mRNA-decapping protein 4	EDC4
22.2832	22.4726	21.7004	22.0267	22.642	22.3223		3	30.4	102.99	0	165.19	21	19	11	23	18	11	1304900	0.240251	1	0.178279	0.137934	E9PLK3;P55786;A6NEC2;H0YDG0;E9PP11;A6NEC2-2;H0YCQ5;E9PJY4;E9PJ74;E9PPD4;A6NEC2-3;E9PI82;E9PRQ5	E9PLK3;P55786	Puromycin-sensitive aminopeptidase	NPEPPS
16.9003	14.6338	17.535	16.9151	15.7521	16.9351		1	2.8	46.65	0	8.551	1	0	3	1	0	0	55946	0.0641818	1	0.177735	0.0905206	A0A0A0MT83;P26440-2;P26440	A0A0A0MT83;P26440-2;P26440	Isovaleryl-CoA dehydrogenase, mitochondrial	IVD
17.9681	18.5905	16.8638	17.4615	17.7349	18.7582		5	8.1	107.89	0	82.302	2	2	2	3	1	2	67874	0.099283	1	0.177386	0.108108	O60763;O60763-2	O60763;O60763-2	General vesicular transport factor p115	USO1
18.7378	18.4583	18.1893	18.3295	19.1076	18.4762		3	2.5	171.15	0	9.2991	0	1	1	3	2	0	33579	0.24242	1	0.175973	0.136788	H7C5R8;Q460N5-3;Q460N5-4;Q460N5-1;Q460N5;Q460N5-5	H7C5R8;Q460N5-3;Q460N5-4;Q460N5-1;Q460N5	Poly [ADP-ribose] polymerase 14	PARP14
19.9115	20.1112	20.6121	19.5266	20.4917	21.1442		9	22.5	61.626	0	60.201	2	4	11	5	4	5	596830	0.125292	1	0.17591	0.11619	B0YIW6;P48444;P48444-2;Q6P1Q5;E9PK34	B0YIW6;P48444;P48444-2	Coatomer subunit delta	ARCN1
29.3267	29.3489	29.3226	29.3692	29.6702	29.4856		1	76	41.792	0	323.31	202	259	268	315	224	229	404780000	0.932676	1	0.175616	0.161408	P63261;I3L3I0;I3L1U9;I3L4N8;I3L3R2;J3KT65;K7EM38	P63261;I3L3I0;I3L1U9;I3L4N8	Actin, cytoplasmic 2;Actin, cytoplasmic 2, N-terminally processed	ACTG1
20.9761	20.5702	20.9651	21.1371	20.6674	21.2332		9	48.4	28.994	0	45.438	4	3	9	13	5	6	1962800	0.328201	1	0.175468	0.143833	P50402;Q5HY57;F8WEQ1	P50402;Q5HY57	Emerin	EMD
19.4444	20.004	19.3692	20.8568	19.2004	19.2867		22	21.5	168.48	0	100.58	6	4	3	33	0	1	397560	0.110534	1	0.175413	0.111418	Q15648;Q15648-3;J3QKZ7;J3KSD7	Q15648;Q15648-3	Mediator of RNA polymerase II transcription subunit 1	MED1
17.7191	17.7606	18.7934	18.9267	17.4644	18.4054		7	30	40.842	0	18.836	0	0	5	3	1	0	190620	0.114392	1	0.174462	0.11229	Q9Y2P8;Q5VZU3;A0A087X1L9;Q9Y2P8-2;Q5VZU2;Q5VYW8	Q9Y2P8;Q5VZU3;A0A087X1L9;Q9Y2P8-2	RNA 3-terminal phosphate cyclase-like protein	RCL1
16.8173	16.9971	17.5055	17.9809	17.2733	16.5857		3	6.1	68.106	0	14.694	0	0	1	4	3	0	115300	0.141999	1	0.173346	0.119348	E9PIN3;Q9UBU9;B4E227;Q9UBU9-2;E9PLA7	E9PIN3;Q9UBU9;B4E227;Q9UBU9-2	Nuclear RNA export factor 1	NXF1
22.3199	22.0666	22.1835	22.7487	21.3155	23.0243		29	43.6	121.89	0	276.67	21	15	19	44	4	13	2206300	0.117622	1	0.172818	0.112605	Q9NZB2;Q9NZB2-6;Q9NZB2-4;Q9NZB2-5;A0A0C4DG79;Q9NZB2-2;A0A0C4DH52;Q5T035	Q9NZB2;Q9NZB2-6;Q9NZB2-4;Q9NZB2-5	Constitutive coactivator of PPAR-gamma-like protein 1	FAM120A
18.0854	19.0715	18.4764	17.9179	19.0175	19.2162		3	12	37.563	0	15.304	0	2	2	2	1	1	287720	0.128006	1	0.172783	0.115562	O00303;H0YDT6;E9PQV8	O00303	Eukaryotic translation initiation factor 3 subunit F	EIF3F
19.9908	19.4912	19.2625	20.5	19.7929	18.9692		7	29.6	30.243	0	14.149	1	3	4	10	1	0	687950	0.128749	1	0.172526	0.115647	Q9BYD2;Q5SZR1	Q9BYD2;Q5SZR1	39S ribosomal protein L9, mitochondrial	MRPL9
22.5557	23.0232	24.3492	23.7042	22.9449	23.7939		25	37.9	85.104	0	312.68	21	16	30	56	10	21	7711200	0.10275	1	0.171648	0.107222	Q1KMD3;H3BQZ7	Q1KMD3;H3BQZ7	Heterogeneous nuclear ribonucleoprotein U-like protein 2	HNRNPUL2;HNRNPUL2-BSCL2
24.0146	24.509	25.6151	25.9081	23.955	24.7897		25	66.6	52.562	0	268.7	33	42	87	103	25	35	22115000	0.0821483	1	0.171379	0.0986329	Q13867;K7ES02;K7ESE8;J3KSD8;J3KS79;K7ENH5;K7EMJ3	Q13867;K7ES02;K7ESE8;J3KSD8	Bleomycin hydrolase	BLMH
24.5994	24.3955	24.7787	25.1104	24.3908	24.7851		28	53	69.842	0	323.31	66	57	91	117	44	36	15224000	0.293727	1	0.170904	0.13831	P12956;B1AHC9;P12956-2	P12956;B1AHC9;P12956-2	X-ray repair cross-complementing protein 6	XRCC6
18.2498	18.388	19.1693	19.4637	18.3352	18.5201		2	11.1	20.834	0	11.329	0	0	2	3	0	0	397000	0.139784	1	0.170648	0.117548	Q9NY12-2;Q9NY12	Q9NY12-2;Q9NY12	H/ACA ribonucleoprotein complex subunit 1	GAR1
22.8499	23.2991	22.6014	22.5089	24.0109	22.7418		21	61.4	47.463	0	281.54	14	23	23	26	24	19	3247500	0.122154	1	0.170383	0.112881	O00231;O00231-2;J3QRY4;J3QS13;J3KSW3	O00231;O00231-2	26S proteasome non-ATPase regulatory subunit 11	PSMD11
21.8567	20.7004	19.321	22.2827	20.3789	19.7267		4	50.8	14.787	0	15.242	2	1	0	6	4	1	4089600	0.0553264	1	0.170076	0.0825316	P35268;K7ERI7;K7EJT5;K7EP65;K7EKS7;K7ELC4;K7EMH1	P35268;K7ERI7;K7EJT5;K7EP65;K7EKS7;K7ELC4;K7EMH1	60S ribosomal protein L22	RPL22
20.3646	20.1432	18.8913	21.319	19.417	19.1728		8	29.8	42.449	0	59.05	4	4	0	13	2	0	1157500	0.0727468	1	0.169901	0.0934092	Q9HB07;F8VQQ3;F8VR84;H3BPH3	Q9HB07;F8VQQ3;F8VR84	UPF0160 protein MYG1, mitochondrial	C12orf10
21.4621	21.7747	22.8763	21.4203	22.3588	22.8416		21	31.4	107.14	0	200.57	2	8	29	11	10	9	1209200	0.10162	1	0.169212	0.105865	P53618;E9PP73;E9PP63;E9PKQ1	P53618;E9PP73	Coatomer subunit beta	COPB1
18.0242	17.5975	17.5607	18.6887	17.5436	17.4551		3	14.9	52.584	0	11.169	1	1	0	4	0	0	161540	0.147646	1	0.168312	0.11818	F2Z2I2;Q5W015;Q5VX20;Q16875-3;Q16875-2;Q16875;Q16875-4	F2Z2I2;Q5W015;Q5VX20;Q16875-3;Q16875-2;Q16875;Q16875-4	6-phosphofructo-2-kinase/fructose-2,6-bisphosphatase 3;6-phosphofructo-2-kinase;Fructose-2,6-bisphosphatase	PFKFB3
19.0242	19.1444	19.4816	19.4265	19.2872	19.4411		9	10.8	182.66	0	67.78	3	3	4	16	0	1	182590	0.506039	1	0.168204	0.146846	Q02880-2;Q02880;E9PCY5	Q02880-2;Q02880;E9PCY5	DNA topoisomerase 2-beta;DNA topoisomerase 2	TOP2B
25.2445	25.023	25.9344	26.3917	25.143	25.1679		9	36	24.261	0	48.424	27	20	22	33	16	20	53643000	0.123196	1	0.166896	0.111625	P26373;J3QSB4;P26373-2;H3BTH3	P26373;J3QSB4;P26373-2	60S ribosomal protein L13	RPL13
18.4118	18.4441	17.4733	18.3576	18.7589	17.7121		4	11.1	71.835	0	65.514	4	2	2	5	1	0	169120	0.139739	1	0.166477	0.115543	O75925;O75925-2;O75925-3;H3BS65;H3BSI8;B4DGW0;A0A087WUY7;O75928-3;O75928-2;O75928	O75925;O75925-2;O75925-3	E3 SUMO-protein ligase PIAS1	PIAS1
18.0929	18.1543	17.3852	17.2875	18.1835	18.6596		3	2.4	209.52	0	6.035	1	1	1	3	4	2	23025	0.129211	1	0.166063	0.112824	Q9Y4B5;Q9Y4B5-2;Q9Y4B5-3;J3QL92;Q9Y4B5-4	Q9Y4B5;Q9Y4B5-2;Q9Y4B5-3	Microtubule cross-linking factor 1	MTCL1
18.5088	18.2101	19.2756	18.3228	17.9672	20.2018		4	24.4	16.696	0	8.1812	0	0	4	2	0	3	300590	0.0765008	1	0.165792	0.0940717	K4DIB6;K4DIB3;K4DIB8;K4DIA8;A0A0D9SEI9;A0A0D9SFE1;E9PJH7;Q9H936;A0A0D9SFA8;K4DIB0;K4DIA2;A0A0D9SG84;E9PI74;E9PQ36;Q9H1K4;E9PS95;E9PJY0;A0A0A6YYN8	K4DIB6;K4DIB3;K4DIB8;K4DIA8;A0A0D9SEI9;A0A0D9SFE1;E9PJH7;Q9H936;A0A0D9SFA8;K4DIB0;K4DIA2;A0A0D9SG84;E9PI74;E9PQ36;Q9H1K4;E9PS95	Mitochondrial glutamate carrier 1;Mitochondrial glutamate carrier 2	SLC25A22;SLC25A18
22.6411	22.6943	22.4722	22.0895	23.2651	22.9493		45	24.3	309.22	0	323.31	32	34	41	39	43	14	847750	0.175423	1	0.165428	0.121853	O95071-2;O95071;E7EMW7;E7ET84;E5RFK7;H0YBB4;H0YAV7	O95071-2;O95071;E7EMW7	E3 ubiquitin-protein ligase UBR5	UBR5
14.2879	14.4442	14.9752	14.7531	15.1397	14.3064		1	1.3	171.29	0.0014376	3.2707	0	0	1	0	0	0	7822.2	0.198292	1	0.163986	0.124405	O60306	O60306	Intron-binding protein aquarius	AQR
21.5467	21.4673	20.3524	20.9659	22.0266	20.8647		7	40.7	24.583	0	24.379	5	8	9	6	5	0	1556000	0.110617	1	0.163644	0.106576	H0YMZ1;H0YL69;P25789;H0YMA1;H0YN18;H0YLC2;H0YKT8;H0YMI6;P25789-2;H0YKS0;H0YMV3;H0YLS6	H0YMZ1;H0YL69;P25789;H0YMA1;H0YN18;H0YLC2;H0YKT8;H0YMI6;P25789-2;H0YKS0	Proteasome subunit alpha type;Proteasome subunit alpha type-4;Proteasome subunit beta type	PSMA4
17.2182	16.6403	17.3595	16.5918	17.5178	17.5987		3	2.4	304.1	0	16.92	2	0	4	3	0	1	22107	0.156639	1	0.163469	0.117537	Q14573	Q14573	Inositol 1,4,5-trisphosphate receptor type 3	ITPR3
21.3042	20.8249	20.416	21.6753	20.612	20.7471		21	37.5	87.972	0	142.85	16	7	8	26	6	2	984630	0.1436	1	0.163083	0.114735	Q08AM6;H3BUU8;A0A087WT26;H3BQD9;Q08AM6-2	Q08AM6	Protein VAC14 homolog	VAC14
22.6086	22.3095	22.823	23.0103	22.5763	22.6404		13	66.7	29.395	0	108.96	16	13	21	34	14	16	5673600	0.331682	1	0.161943	0.134822	Q9Y676;A0A0G2JIC6	Q9Y676;A0A0G2JIC6	28S ribosomal protein S18b, mitochondrial	MRPS18B
18.8091	19.1215	17.8896	19.3549	19.2396	17.7112		6	16.4	59.173	0	11.428	2	3	1	5	3	0	331480	0.0890858	1	0.161825	0.098313	Q05932-3;Q05932-2;Q05932-4;Q05932;Q5JU21;Q5JU20;Q5JU23	Q05932-3;Q05932-2;Q05932-4;Q05932;Q5JU21;Q5JU20;Q5JU23	Folylpolyglutamate synthase, mitochondrial	FPGS
22.0461	21.5795	21.2939	21.9678	21.0086	22.4273		21	44.2	67.257	0	299.75	19	16	14	34	12	11	1611900	0.125183	1	0.161389	0.109645	O15240;Q05BJ3	O15240	Neurosecretory protein VGF;Neuroendocrine regulatory peptide-1;Neuroendocrine regulatory peptide-2;Antimicrobial peptide VGF[554-577]	VGF
19.0012	19.0146	19.6555	19.9901	19.0044	19.1594		5	23.3	28.723	0	9.5089	1	1	3	7	0	1	669120	0.161393	1	0.16089	0.117053	G3V4A5;A0A087WYL7;O75586;O75586-2;O75586-3	G3V4A5;A0A087WYL7;O75586;O75586-2	Mediator of RNA polymerase II transcription subunit 6	MED6
17.8318	17.6469	16.7904	17.1019	17.9303	17.7189		4	2.2	305.28	0	66.861	3	2	2	5	2	3	37151	0.147258	1	0.160627	0.114261	Q12802-4;Q12802;Q12802-2;A0A087WTD7;A8MYJ1;A0A087WY36;H0YMW2	Q12802-4;Q12802;Q12802-2;A0A087WTD7;A8MYJ1	A-kinase anchor protein 13	AKAP13
25.2617	25.8187	24.8236	26.4525	25.536	24.396		13	58	22.391	0	205.52	12	15	16	51	19	14	46587000	0.0859784	1	0.160194	0.0964521	M0R0F0;P46782;M0R0R2;M0QZN2	M0R0F0;P46782;M0R0R2;M0QZN2	40S ribosomal protein S5;40S ribosomal protein S5, N-terminally processed	RPS5
18.7467	19.2348	18.9505	19.0666	19.0327	19.3122		8	11.6	100.68	0	20.021	1	3	3	8	4	1	336480	0.406661	1	0.159803	0.13697	Q8WUA4;A0A087WZD8;Q8WUA4-2;H0Y4Q6;H7C3X9	Q8WUA4;A0A087WZD8;Q8WUA4-2	General transcription factor 3C polypeptide 2	GTF3C2
20.38	20.8981	20.644	19.9611	21.0698	21.3698		9	37	45.78	0	108	7	9	10	6	5	6	786750	0.129045	1	0.159501	0.109716	J3KMZ8;Q92785;Q92785-2;E9PN04;H0YEI1	J3KMZ8;Q92785;Q92785-2	Zinc finger protein ubi-d4	DPF2
19.8259	19.8233	20.0276	19.6772	20.2795	20.1971		7	30.5	35.144	0	144.53	1	3	13	13	4	2	642860	0.326309	1	0.159014	0.132477	O00743;O00743-3;O00743-2;Q5T1S7	O00743;O00743-3;O00743-2	Serine/threonine-protein phosphatase 6 catalytic subunit;Serine/threonine-protein phosphatase 6 catalytic subunit, N-terminally processed	PPP6C
19.5084	19.8788	20.4909	20.8989	19.5371	19.9185		7	34.1	24.211	0	23.748	1	2	7	14	4	1	1553100	0.116261	1	0.15879	0.106104	Q9BYN8	Q9BYN8	28S ribosomal protein S26, mitochondrial	MRPS26
19.049	19.1206	19.3789	20.169	19.266	18.5893		5	34	23.944	0	97.245	1	3	4	7	6	1	727420	0.1238	1	0.158585	0.107997	Q9NSI2-2;Q9NSI2;C9JJU7	Q9NSI2-2;Q9NSI2;C9JJU7	Protein FAM207A	FAM207A
24.601	24.8644	24.832	24.8506	24.5655	25.3565		63	33.2	308.77	0	323.31	58	68	74	89	51	34	6342100	0.256246	1	0.158372	0.127135	E7EPN9;Q9Y520-4;Q9Y520-5;Q9Y520;Q9Y520-7;Q9Y520-6;Q9Y520-3;Q9Y520-2;H7C5N8;A0A0A0MS30	E7EPN9;Q9Y520-4;Q9Y520-5;Q9Y520;Q9Y520-7;Q9Y520-6;Q9Y520-3;Q9Y520-2	Protein PRRC2C	PRRC2C
21.2783	21.5782	21.3764	22.0016	21.7807	20.9256		13	37.2	51.547	0	239.58	8	7	14	21	7	3	1797300	0.176845	1	0.158315	0.118164	Q6NXE6-2;Q6NXE6;F5GWV0;F5H4P3;B4E1N1;F5H2X2;F5H2K4;F5H052;F5H3X1;F5H6J3;F5GZP0;H0YH65;F5H7V0;H0YGL0;H0YGQ5	Q6NXE6-2;Q6NXE6;F5GWV0;F5H4P3;B4E1N1;F5H2X2;F5H2K4	Armadillo repeat-containing protein 6	ARMC6
21.688	21.5606	21.3964	21.8086	21.1258	22.1813		21	43.6	71.988	0	196.74	13	11	7	29	9	7	1590000	0.187184	1	0.156946	0.118866	Q13049;Q5JVY0	Q13049	E3 ubiquitin-protein ligase TRIM32	TRIM32
21.3629	21.1474	21.3015	21.6232	20.6487	22.0053		11	37.8	38.388	0	155.39	4	6	8	20	3	7	2350400	0.140453	1	0.155144	0.110115	P20042	P20042	Eukaryotic translation initiation factor 2 subunit 2	EIF2S2
24.1258	23.3861	23.9398	24.2734	23.7159	23.9274		29	50.2	116.07	0	323.31	54	24	44	89	31	31	4875500	0.219391	1	0.154996	0.121543	V9GYM8;Q92974-3;Q92974-2;Q92974;Q5VY93;V9GZ14;V9GYG5;V9GYF5;V9GZ58	V9GYM8;Q92974-3;Q92974-2;Q92974	Rho guanine nucleotide exchange factor 2	ARHGEF2
20.9131	21.0486	21.1194	21.7014	21.2165	20.6272		19	34.1	90.043	0	280.66	10	8	8	28	9	4	1092500	0.1867	1	0.154667	0.11749	Q63ZY3-3;Q63ZY3;Q63ZY3-2;K7EIU4;K7ERU2;K7ES05;K7EL48	Q63ZY3-3;Q63ZY3;Q63ZY3-2	KN motif and ankyrin repeat domain-containing protein 2	KANK2
16.8567	17.024	16.5242	16.0997	18.0105	16.7575		3	13.9	40.526	0	11.272	0	1	0	4	3	0	94825	0.0951872	1	0.154281	0.0976848	Q9BRQ8;Q9BRQ8-2	Q9BRQ8;Q9BRQ8-2	Apoptosis-inducing factor 2	AIFM2
20.8697	21.0054	20.112	20.2439	20.4885	21.7146		6	24.8	34.735	0	16.66	5	8	5	2	5	6	673780	0.103473	1	0.153299	0.0999866	P05089;P05089-2;P05089-3	P05089;P05089-2;P05089-3	Arginase-1	ARG1
19.8452	19.8914	20.7388	20.1671	20.0304	20.7349		6	6.9	122.07	0	14.834	3	1	5	4	1	0	512420	0.157758	1	0.152297	0.111837	O43156	O43156	TELO2-interacting protein 1 homolog	TTI1
24.5283	24.1838	24.0182	24.6172	23.9512	24.6134		4	54	175.29	0	323.31	64	51	66	124	35	44	5536300	0.219097	1	0.150482	0.11872	Q5SW79;H0Y2V6;E7EMW0;E7EWM2;H0Y4T4;Q96L14;E5RG47;E5RJT5;E5RFU8;E5RIH6;E5RGW7;H0YB66	Q5SW79;H0Y2V6	Centrosomal protein of 170 kDa	CEP170
20.58	19.963	19.0538	21.3671	18.8447	19.8365		10	28.5	60.103	0	323.31	11	4	2	33	3	3	1118100	0.0608912	1	0.150478	0.0810245	O75475;O75475-3;O75475-2;H3BPQ6	O75475;O75475-3;O75475-2	PC4 and SFRS1-interacting protein	PSIP1
21.3314	21.2838	21.0292	21.2479	20.945	21.9028		12	37.7	51.109	0	48.113	9	8	5	22	10	6	2202200	0.193842	1	0.150453	0.11593	P41091;Q2VIR3;F8W810;Q2VIR3-2;H7BZU1	P41091;Q2VIR3;F8W810;Q2VIR3-2	Eukaryotic translation initiation factor 2 subunit 3;Putative eukaryotic translation initiation factor 2 subunit 3-like protein	EIF2S3;EIF2S3L
19.8328	19.0417	19.0175	17.9824	20.1201	20.2406		6	9.3	89.786	0	22.071	7	2	2	1	2	9	102490	0.067198	1	0.150402	0.0844548	P22735;H0YMQ8;P22735-2	P22735	Protein-glutamine gamma-glutamyltransferase K	TGM1
21.4073	21.0201	20.4639	22.8529	19.7341	20.7538		4	29.9	15.598	0	52.545	3	3	3	7	9	6	1646500	0.0538786	1	0.149799	0.0765034	A0A0G2JLD8;E7EUY5;Q04837;C9K0U8	A0A0G2JLD8;E7EUY5;Q04837;C9K0U8	Single-stranded DNA-binding protein, mitochondrial	SSBP1
25.3035	25.6491	25.7921	26.8945	24.6893	25.6092		14	64.2	30.348	0	323.31	30	34	44	149	26	23	58348000	0.080414	1	0.149375	0.0902174	A0A0A0MR02;P45880;P45880-2;P45880-1;Q5JSD2;Q5JSD1;A2A3S1	A0A0A0MR02;P45880;P45880-2;P45880-1;Q5JSD2;Q5JSD1	Voltage-dependent anion-selective channel protein 2	VDAC2
19.7498	19.4936	20.4126	20.4498	19.6416	20.011		15	32.4	82.564	0	118.31	3	4	4	21	3	2	444130	0.154619	1	0.148815	0.10943	Q9BQ39;A0A087WVC1	Q9BQ39;A0A087WVC1	ATP-dependent RNA helicase DDX50	DDX50
15.6033	16.008	14.7236	14.4392	16.2577	16.0843		1	1.8	93.673	0.0017065	3.1499	0	0	0	1	2	1	13686	0.0755326	1	0.148801	0.0879204	Q8TCJ2	Q8TCJ2	Dolichyl-diphosphooligosaccharide--protein glycosyltransferase subunit STT3B	STT3B
16.6653	17.0053	16.0694	15.887	16.4521	17.8451		1	8.5	61.557	0	11.833	1	2	0	2	0	1	37341	0.081391	1	0.148114	0.0901524	Q92804-2;Q92804;A0A075B7F2	Q92804-2;Q92804	TATA-binding protein-associated factor 2N	TAF15
18.8057	18.7714	20.1074	20.4703	18.516	19.1396		7	28	51.855	0	40.596	0	0	7	9	0	0	700550	0.0710369	1	0.147096	0.0852765	Q01850;H3BU23	Q01850	Cerebellar degeneration-related protein 2	CDR2
18.3612	18.5313	18.5425	20.6158	17.9048	17.3543		1	64	22.478	0.0099685	2.1365	1	1	1	1	0	0	668700	0.0498454	1	0.14662	0.0729559	Q8NBT2;Q8NBT2-2	Q8NBT2;Q8NBT2-2	Kinetochore protein Spc24	SPC24
20.3821	20.5793	20.7678	20.7131	20.881	20.5717		14	20.6	96.146	0	76.23	6	5	12	16	6	5	1340300	0.436889	1	0.145562	0.127373	P35869;E5RGQ2;G3V143;E5RFG4;A9YTQ3;A9YTQ3-3;A9YTQ3-2	P35869	Aryl hydrocarbon receptor	AHR
18.3483	18.2981	20.1499	20.3136	16.8551	20.0599		15	17.5	121.85	0	58.881	0	1	11	15	0	2	297040	0.0385622	1	0.144114	0.0635224	Q9UPN4-2;Q9UPN4;I3L2J8;Q9UPN4-3;I3L2X7;I3L4M5;I3L316	Q9UPN4-2;Q9UPN4;I3L2J8;Q9UPN4-3;I3L2X7	Centrosomal protein of 131 kDa	CEP131
20.928	20.8531	20.7926	22.1523	20.9351	19.9162		20	30.2	91.006	0	127.1	9	6	8	28	6	1	1326500	0.0779741	1	0.143338	0.0870016	Q5QPR3;Q9UQ88-4;Q9UQ88-3;Q9UQ88-2;Q9UQ88;Q5QPR4;A0A0D9SEI3;J3QKR5;B7ZVY7;A0A0D9SER5;A0A0D9SEN2;J3QR44;P21127-8;P21127-3;P21127-2;P21127;J3QR29;P21127-6;P21127-9;P21127-10;Q9UQ88-10;P21127-5;Q9UQ88-5;P21127-12;P21127-4;Q9UQ88-9;Q9UQ88-8;J3KS35;E7ESP2;E9PFJ2;A0A087WYI9;A0A087X1I0;Q5QPQ9	Q5QPR3;Q9UQ88-4;Q9UQ88-3;Q9UQ88-2;Q9UQ88;Q5QPR4;A0A0D9SEI3;J3QKR5;B7ZVY7;A0A0D9SER5;A0A0D9SEN2;J3QR44;P21127-8;P21127-3;P21127-2;P21127;J3QR29;P21127-6;P21127-9;P21127-10;Q9UQ88-10;P21127-5;Q9UQ88-5;P21127-12;P21127-4;Q9UQ88-9	Cyclin-dependent kinase 11A;Cyclin-dependent kinase 11B	CDK11A;CDK11B;CDC2L1
25.6801	25.3826	26.1523	26.7322	24.8967	26.0157		90	70.7	157.9	0	323.31	124	114	198	239	65	78	19670000	0.0878119	1	0.143168	0.0906586	P42704;A0A0C4DG06;B8ZZ38;C9JCA9;H7C3W8	P42704	Leucine-rich PPR motif-containing protein, mitochondrial	LRPPRC
16.0842	15.7744	16.768	16.676	16.0767	16.3034		2	6	42.033	0	4.5678	0	0	1	2	0	0	49333	0.156967	1	0.143154	0.106705	Q9Y2S7;B4DEM9	Q9Y2S7;B4DEM9	Polymerase delta-interacting protein 2	POLDIP2
23.9732	24.231	23.4981	24.789	24.0409	23.3008		42	61.4	90.98	0	323.31	46	48	34	91	48	15	6971400	0.107307	1	0.142755	0.0964392	P25205;P25205-2;J3KQ69;Q7Z6P5	P25205;P25205-2;J3KQ69	DNA replication licensing factor MCM3	MCM3
23.0648	24.0113	23.8055	23.6126	23.6755	24.0205		55	39.9	217.2	0	323.31	28	46	58	80	28	23	2962600	0.171372	1	0.142344	0.108317	A0A0C4DGZ0;P24928;A0A087WWE2;P24928-2	A0A0C4DGZ0;P24928;A0A087WWE2	DNA-directed RNA polymerase;DNA-directed RNA polymerase II subunit RPB1	POLR2A
21.3242	21.8128	21.0493	21.6769	21.4094	21.5254		6	3.8	205.42	0	125.57	4	4	5	9	8	4	284690	0.236002	1	0.141817	0.11471	E9PAV3;F8VZJ2;H0YHX9;Q13765;E9PAV3-2;F8W0W4;F8W1N5;F8VNW4;F8VZ58;Q9BZK3	E9PAV3;F8VZJ2;H0YHX9;Q13765;E9PAV3-2;F8W0W4;F8W1N5;F8VNW4	Nascent polypeptide-associated complex subunit alpha, muscle-specific form;Nascent polypeptide-associated complex subunit alpha	NACA
21.9726	22.1909	22.2629	22.0951	22.6343	22.122		3	43.4	42.835	0	77.647	8	9	11	16	11	8	3731600	0.292745	1	0.141696	0.11848	F8W8I6;P31483;P31483-3;E5RGV5;E5RG67	F8W8I6;P31483;P31483-3;E5RGV5;E5RG67	Nucleolysin TIA-1 isoform p40	TIA1
17.921	18.0722	17.962	17.3711	18.1747	18.8344		5	5	155.98	0	12.003	3	3	0	3	2	2	60676	0.121521	1	0.14165	0.0993686	Q9H2M9	Q9H2M9	Rab3 GTPase-activating protein non-catalytic subunit	RAB3GAP2
26.4056	26.5045	26.1018	26.001	26.8804	26.5549		17	59.5	70.108	0	323.31	86	104	95	135	102	74	39490000	0.190836	1	0.141448	0.110175	A0A0G2JIW1;P0DMV9;P0DMV8;P0DMV8-2;V9GZ37	A0A0G2JIW1;P0DMV9;P0DMV8;P0DMV8-2;V9GZ37	Heat shock 70 kDa protein 1B;Heat shock 70 kDa protein 1A	HSPA1B;HSPA1A
24.539	25.0002	25.8008	25.8498	24.5914	25.323		30	49.9	85.939	0	323.31	40	39	54	117	27	37	24349000	0.097632	1	0.141376	0.0930925	A0A0A0MRA5;B7Z4B8;Q9BUJ2-4;Q9BUJ2-2;Q9BUJ2;M0R3F1;Q9BUJ2-3;M0QYZ0;M0QYI8;M0R0K8;M0QZV6;M0R203;M0QYM5;Q9BUJ2-5	A0A0A0MRA5;B7Z4B8;Q9BUJ2-4;Q9BUJ2-2;Q9BUJ2;M0R3F1;Q9BUJ2-3;M0QYZ0	Heterogeneous nuclear ribonucleoprotein U-like protein 1	HNRNPUL1
16.2446	16.4029	17.209	17.8082	16.4566	16.0114		6	9.4	97.112	0	33.865	0	0	2	5	0	0	52753	0.0799952	1	0.139933	0.0865245	Q8N137-5;Q8N137;Q8N137-3;Q8N137-2;I3L0P9;Q8N137-4;I3L1B0	Q8N137-5;Q8N137;Q8N137-3;Q8N137-2;I3L0P9;Q8N137-4	Centrobin	CNTROB
20.2792	20.5447	19.9115	19.8848	20.7003	20.57		7	15.7	75.67	0	117.63	8	6	4	5	5	5	500340	0.168985	1	0.139875	0.106567	Q9UEY8-2;Q9UEY8;A0A087WX08	Q9UEY8-2;Q9UEY8;A0A087WX08	Gamma-adducin	ADD3
19.5106	18.9777	20.6902	19.6988	19.2556	20.6435		1	69.7	49.906	0	11.549	1	1	1	2	3	1	729280	0.075493	1	0.139781	0.0846749	Q13885	Q13885	Tubulin beta-2A chain	TUBB2A
20.4797	20.4769	20.6831	21.1443	20.5243	20.388		10	34.3	49.814	0	109.04	8	6	9	24	8	6	1306900	0.223705	1	0.138936	0.111815	O43294;O43294-2;H3BQC4;H3BSN4;I3L209	O43294;O43294-2;H3BQC4	Transforming growth factor beta-1-induced transcript 1 protein	TGFB1I1
19.5909	19.6539	19.1586	20.2993	18.9488	19.5703		7	13.1	87.229	0	32.681	2	1	1	7	1	0	420650	0.120066	1	0.138347	0.0974174	A0A024RAC6;Q14241	A0A024RAC6;Q14241	Transcription elongation factor B polypeptide 3	TCEB3
21.4885	21.1104	22.8321	22.3966	21.1724	22.2768		18	44.5	50.909	0	215.27	7	3	25	23	3	10	2517000	0.0745168	1	0.138286	0.0837232	P48735;P48735-2;H0YL11	P48735;P48735-2;H0YL11	Isocitrate dehydrogenase [NADP], mitochondrial	IDH2
21.5521	21.8725	20.9007	21.3375	21.6966	21.7059		15	29.3	75.718	0	210.11	13	12	8	19	14	4	1117200	0.16796	1	0.138236	0.105478	Q9H6T3;Q9H6T3-2;Q9H6T3-3	Q9H6T3;Q9H6T3-2;Q9H6T3-3	RNA polymerase II-associated protein 3	RPAP3
19.8767	19.5679	20.049	20.1824	19.4523	20.2734		11	27.3	73.796	0	166.08	2	2	4	13	0	1	475100	0.177538	1	0.138175	0.106655	O60645-2;O60645-3;O60645;D6RB59;D6RBR9;H0Y995	O60645-2;O60645-3;O60645;D6RB59	Exocyst complex component 3	EXOC3
20.3059	20.2751	20.6883	20.9577	19.8639	20.8618		8	21.7	63.282	0	202.31	7	7	5	11	4	4	1186400	0.136189	1	0.138051	0.100466	Q9BVS4;Q9BVS4-2;H0Y919	Q9BVS4;Q9BVS4-2	Serine/threonine-protein kinase RIO2	RIOK2
17.5622	16.9845	16.8906	17.5537	16.6619	17.634		3	10.7	48.851	0	5.6617	3	1	1	4	0	3	164080	0.134905	1	0.137449	0.099914	P23381-2;P23381;G3V3S7;G3V3X0;G3V423;G3V3P2;G3V227;G3V5U1;G3V456;G3V2Y7;H0YJP3;G3V277;G3V3H8;G3V3Y5	P23381-2;P23381	Tryptophan--tRNA ligase, cytoplasmic;T1-TrpRS;T2-TrpRS	WARS
16.9284	16.4001	18.0197	18.383	17.0157	16.3617		1	43.6	71.214	0	4.8502	1	0	1	4	0	0	116230	0.0625823	1	0.137424	0.0779548	O43390-2;O43390-4	O43390-2;O43390-4	Heterogeneous nuclear ribonucleoprotein R	HNRNPR
21.1945	21.2309	21.0591	21.9707	21.0054	20.92		9	42.5	30.77	0	91.02	7	6	8	13	7	11	2876500	0.14999	1	0.137197	0.102314	Q9H019-3;Q9H019;E9PLD2;C9JF50;E9PLU1;E9PRK5;Q9H019-2;E9PRW1;E9PSD6;E9PPF9;E9PPQ0	Q9H019-3;Q9H019;E9PLD2	Mitochondrial fission regulator 1-like	MTFR1L
16.872	17.0744	16.8039	17.6872	17.5907	15.8804		5	4.8	216.5	0	17.237	1	1	2	5	1	0	41538	0.0811005	1	0.136024	0.0854201	Q9H1A4;H0Y564;F8WAS1	Q9H1A4	Anaphase-promoting complex subunit 1	ANAPC1
17.853	17.71	16.6821	16.7157	18.1101	17.8267		2	10	38.598	0	5.881	1	2	1	1	2	0	78537	0.0855075	1	0.135796	0.0868773	P53367-2;P53367	P53367-2;P53367	Arfaptin-1	ARFIP1
21.1568	20.7186	20.232	20.0733	21.4374	21.0011		9	22.7	49.129	0	20.994	7	5	1	12	8	2	1353200	0.100209	1	0.134796	0.0909046	O00148;Q13838;Q13838-2;O00148-2;K7EQN7;A0A0G2JJZ9;Q5STU3;O00148-3;H0Y400;K7EPJ3;F6WLT2;A0A0D9SEM9;K7EN69;F6QYI9;A0A0G2JJL7;F6R6M7;F6S4E6;A0A0A0MT12;F6TRA5;K7ENP6;A0A0G2JHN7;K7EL56;K7EIL8;F6U6E2;F6S2B7;F6SXL5;H0YCC6;F6UJC5	O00148;Q13838;Q13838-2;O00148-2;K7EQN7;A0A0G2JJZ9;Q5STU3;O00148-3	ATP-dependent RNA helicase DDX39A;Spliceosome RNA helicase DDX39B	DDX39A;DDX39B
19.2595	19.1912	19.6406	19.8201	18.4067	20.2627		8	20.2	78.452	0	23.422	2	1	5	9	0	1	336070	0.0812966	1	0.132751	0.0841866	E7ETY4;E9PC69;Q7KZI7-13;Q7KZI7-15;Q7KZI7-16;Q7KZI7-14;Q7KZI7-10;Q7KZI7-7;Q7KZI7-2;Q7KZI7-5;Q7KZI7-4;Q7KZI7-9;Q7KZI7-12;Q7KZI7-3;Q7KZI7-6;Q7KZI7-11;Q7KZI7-8;Q7KZI7;F5H6N2;F5H4F6;F5H4J8	E7ETY4;E9PC69;Q7KZI7-13;Q7KZI7-15;Q7KZI7-16;Q7KZI7-14;Q7KZI7-10;Q7KZI7-7;Q7KZI7-2;Q7KZI7-5;Q7KZI7-4;Q7KZI7-9;Q7KZI7-12;Q7KZI7-3;Q7KZI7-6;Q7KZI7-11;Q7KZI7-8;Q7KZI7	Serine/threonine-protein kinase MARK2	MARK2
19.6607	17.8175	20.43	20.0099	19.5951	18.6981		13	28.7	68.249	0	29.666	1	0	11	16	0	0	370380	0.0522531	1	0.131584	0.0705013	Q9H9A6	Q9H9A6	Leucine-rich repeat-containing protein 40	LRRC40
19.1095	19.3742	20.6261	19.232	19.9105	20.3605		7	30.2	36.501	0	22.09	2	3	7	4	2	3	482860	0.0810045	1	0.13102	0.0833856	Q13347;Q5TFK1	Q13347	Eukaryotic translation initiation factor 3 subunit I	EIF3I
22.7356	22.3807	23.1006	23.521	22.0866	22.9996		29	51.2	97.903	0	323.31	25	15	25	48	15	9	2922000	0.0998171	1	0.130149	0.0886655	Q8NB90;Q8NB90-2;Q8NB90-3	Q8NB90;Q8NB90-2;Q8NB90-3	Spermatogenesis-associated protein 5	SPATA5
18.7588	19.0911	19.5963	20.3661	19.3158	18.1524		2	15.3	15.345	0	19.247	1	2	2	7	2	3	235680	0.0658999	1	0.129375	0.0768209	Q9Y3D3;A6ND22;Q9Y3D3-2	Q9Y3D3;A6ND22;Q9Y3D3-2	28S ribosomal protein S16, mitochondrial	MRPS16
23.8314	24.3151	24.6325	25.2814	23.3425	24.5427		1	66.2	40.313	0	253.15	16	23	25	39	16	19	18956000	0.0742195	1	0.12919	0.0801869	Q9BWF3;E9PB51;Q9BWF3-4;D6R9K7;J3QRR5;Q9BWF3-3;Q9BWF3-2	Q9BWF3;E9PB51;Q9BWF3-4;D6R9K7;J3QRR5;Q9BWF3-3;Q9BWF3-2	RNA-binding protein 4	RBM4
17.0994	16.7106	16.8663	17.1855	16.712	17.1618		2	7.1	44.243	0	13.107	1	0	0	2	0	0	115690	0.267189	1	0.127673	0.107195	Q15007;A0A087X1R4;Q15007-2	Q15007;A0A087X1R4;Q15007-2	Pre-mRNA-splicing regulator WTAP	WTAP
22.7204	23.0699	23.252	23.4628	23.3807	22.5813		15	33.3	65.33	0	191.47	7	14	17	35	23	15	5503600	0.147566	1	0.127502	0.0964823	Q08380;K7EP36;K7ESM3;K7EKQ5;K7ERZ6;K7EJY8;K7EJD3;K7ES75;K7EN99	Q08380	Galectin-3-binding protein	LGALS3BP
17.2796	17.1289	19.7024	17.9933	17.7316	18.7677		4	26.5	25.64	0	11.804	0	1	6	1	0	1	151860	0.049041	1	0.127249	0.0673279	A0A096LPI6;A0A096LNH5;H7C2G3;A0A0B4J2H4;H7C1F6;A0A0B4J2D5;P30042-2;P30042;A0A096LNJ1;A0A096LP73;A0A096LP12;F2Z2Q0;H7BYH1;A0A0B4J2E5;Q15269	A0A096LPI6;A0A096LNH5;H7C2G3;A0A0B4J2H4;H7C1F6;A0A0B4J2D5;P30042-2;P30042	ES1 protein homolog, mitochondrial	C21orf33
24.1558	24.0072	24.1245	24.7486	23.7161	24.2041		24	58.4	55.21	0	323.31	21	30	40	54	31	21	15640000	0.157919	1	0.127088	0.0976384	Q9Y3I0	Q9Y3I0	tRNA-splicing ligase RtcB homolog	RTCB
21.6408	21.589	21.2278	21.2767	21.5296	22.0289		20	33.8	85.763	0	206.46	15	14	15	24	12	9	1127500	0.187655	1	0.125874	0.100189	Q9Y2J4;Q9Y2J4-2;Q9Y2J4-4;Q9Y2J4-3;D6RCL7;D6RIC7;D6RBK2;D6RJA4;D6RF61;D6RFG0	Q9Y2J4;Q9Y2J4-2;Q9Y2J4-4;Q9Y2J4-3	Angiomotin-like protein 2	AMOTL2
21.6515	21.1989	21.9711	22.194	21.3231	21.6795		12	25.2	58.792	0	151.76	7	10	13	26	6	7	2563500	0.136662	1	0.125028	0.0934605	B7Z2R7;Q5T8D3-2;Q5T8D3-3;Q5T8D3;Q5T8D3-4;X6RDD7;Q5T8E0	B7Z2R7;Q5T8D3-2;Q5T8D3-3;Q5T8D3;Q5T8D3-4;X6RDD7;Q5T8E0	Acyl-CoA-binding domain-containing protein 5	ACBD5
24.0806	23.8917	24.3165	24.5473	23.679	24.434		20	70.4	43.066	0	323.31	32	34	42	63	49	28	15437000	0.154902	1	0.123817	0.0953202	P13861-2;P13861;H7C330;H7C1L0;C9J830;H7C4A9	P13861-2;P13861	cAMP-dependent protein kinase type II-alpha regulatory subunit	PRKAR2A
24.7477	24.6101	25.0841	25.7566	24.5086	24.5445		18	43.2	50.27	0	259.35	22	19	26	43	14	23	22811000	0.101617	1	0.12262	0.0855315	Q5T4U5;P11310;P11310-2;B7Z9I1;E9PJM9;E9PRX4;H0YDT5	Q5T4U5;P11310;P11310-2;B7Z9I1	Medium-chain specific acyl-CoA dehydrogenase, mitochondrial	ACADM
19.1875	18.9475	19.9812	20.712	18.9295	18.8421		3	15.3	25.061	0.00030276	4.1489	1	0	3	3	0	0	1740300	0.0621292	1	0.122493	0.0727109	Q92567-2;Q92567;Q92567-3	Q92567-2;Q92567	Protein FAM168A	FAM168A
19.5011	19.4705	20.0832	20.4049	19.0815	19.9349		10	30.5	72.286	0	52.61	4	2	8	21	0	4	809460	0.100711	1	0.122171	0.0851007	B7ZBM3;Q8IVH2-3;Q8IVH2-2;Q8IVH2	B7ZBM3;Q8IVH2-3;Q8IVH2-2;Q8IVH2	Forkhead box protein P4	FOXP4
19.1393	19.4302	19.3885	19.9078	19.0557	19.361		7	23	46.836	0	67.609	2	2	3	11	3	4	561360	0.174467	1	0.122121	0.0965177	P05455;E7ERC4;E9PGX9;E9PFL9	P05455;E7ERC4	Lupus La protein	SSB
20.5511	20.9751	21.1257	21.1024	20.7027	21.2127		12	43.4	58.702	0	44.731	7	9	5	19	3	3	1526400	0.203366	1	0.121985	0.0990554	P50548;P50548-2;M0QXN0	P50548;P50548-2	ETS domain-containing transcription factor ERF	ERF
20.3428	20.693	20.6288	20.3104	20.9087	20.8102		16	39.6	52.22	0	43.638	4	5	11	23	7	2	722360	0.221297	1	0.121548	0.100105	P60228;E5RGA2;E5RHS5;H0YAW4;H0YBR5;E5RIT4;E5RIP5;E5RJ25;E5RII3	P60228;E5RGA2;E5RHS5	Eukaryotic translation initiation factor 3 subunit E	EIF3E
19.37	20.4444	20.0509	21.2831	19.1197	19.8266		7	41	21.225	0	21.173	2	4	8	21	0	0	2082100	0.0592112	1	0.121394	0.0709896	P02794;G3V192;E9PRK8;G3V1D1;E9PKY7;E9PQR3;E9PPQ4;E9PKM5;E9PK45	P02794;G3V192;E9PRK8;G3V1D1;E9PKY7	Ferritin heavy chain;Ferritin heavy chain, N-terminally processed;Ferritin	FTH1
22.7168	22.2404	21.9916	21.0675	23.1669	23.0784		52	19.8	481.01	0	323.31	45	21	28	18	37	17	398800	0.0584917	1	0.121309	0.0706197	Q7Z6Z7-3;Q7Z6Z7;Q7Z6Z7-2;H0Y659;A0A087X146;Q5H963	Q7Z6Z7-3;Q7Z6Z7;Q7Z6Z7-2	E3 ubiquitin-protein ligase HUWE1	HUWE1
17.5431	17.7726	17.173	17.0385	17.9929	17.8211		2	6.9	47.873	0	42.089	2	1	1	5	3	3	73500	0.130463	1	0.121307	0.0904121	Q9UNS2;J3QL22;J3QS85;J3KTQ1;J3QKR0;C9JLV5;H7C3P9;Q9UNS2-2	Q9UNS2;J3QL22;J3QS85;J3KTQ1;J3QKR0;C9JLV5;H7C3P9;Q9UNS2-2	COP9 signalosome complex subunit 3	COPS3
21.5458	21.9855	21.853	22.0587	22.0627	21.6266		12	53.6	28.48	0	105.42	12	12	10	25	13	2	2216600	0.246191	1	0.1212	0.10145	P28074;P28074-3;P28074-2;H0YJM8;G8JLC2;G3V3K3	P28074;P28074-3	Proteasome subunit beta type-5	PSMB5
15.886	16.5235	16.7479	18.9408	14.9289	15.6506		3	17.6	27.547	0	8.5285	0	1	1	5	0	0	160040	0.0323551	1	0.120979	0.053497	Q16635-8;Q16635-3;Q16635-2;Q16635;Q96F92;Q16635-9;Q16635-7;Q16635-6;Q16635-4;Q16635-5;C9J699;A0A087WYT1	Q16635-8;Q16635-3;Q16635-2;Q16635;Q96F92;Q16635-9;Q16635-7;Q16635-6;Q16635-4;Q16635-5	Tafazzin	TAZ
21.0428	20.5751	20.6436	21.2526	20.1695	21.2011		12	32.8	100.41	0	168.72	12	7	15	20	7	2	819780	0.114692	1	0.120567	0.0872592	O14787-2;O14787;A0A075B780;K7ENW1;K7ESC1;K7EMA3;K7ESG1	O14787-2;O14787;A0A075B780	Transportin-2	TNPO2
22.0974	20.3368	19.4442	18.1545	21.7799	22.3025		9	16.7	63.544	0	26.119	16	2	1	1	8	4	986550	0.026369	1	0.119504	0.047432	P28799;K7EKL3;P28799-2;K7EQ05;P28799-3;K7EMR1;K7EQI0;K7EPL0;K7ELY1;K7ENI2;K7ENN1;K7EK92;K7EQK6;K7EM89;K7EJY4;K7ERM2	P28799;K7EKL3;P28799-2;K7EQ05;P28799-3	Granulins;Acrogranin;Paragranulin;Granulin-1;Granulin-2;Granulin-3;Granulin-4;Granulin-5;Granulin-6;Granulin-7	GRN
20.5148	19.9604	19.8032	19.3164	20.3105	21.0076		6	14.2	59.755	0	33.478	5	5	5	6	4	15	282710	0.0780084	1	0.118718	0.0772857	P04040	P04040	Catalase	CAT
21.6089	21.7294	21.3223	21.1859	22.0219	21.8054		13	51.6	39.221	0	160.99	7	12	8	11	14	7	1655700	0.158436	1	0.117523	0.0919505	P78318	P78318	Immunoglobulin-binding protein 1	IGBP1
18.4692	19.2292	19.6	18.8619	19.474	19.3148		9	12.7	114.71	0	31.841	4	1	6	12	3	0	258750	0.11197	1	0.117423	0.0850901	Q99575;E5RK39	Q99575	Ribonucleases P/MRP protein subunit POP1	POP1
17.7285	17.3591	18.1276	19.1381	16.6626	17.766		4	21.1	38.099	0	238.52	1	0	2	7	0	0	406990	0.0538593	1	0.117164	0.0669662	A0A087WV25;O95684-2;O95684;O95684-3	A0A087WV25;O95684-2;O95684	FGFR1 oncogene partner	FGFR1OP
23.1269	23.2172	23.5527	23.9792	22.9672	23.3002		28	53	82.562	0	254.28	19	20	28	39	19	10	5659100	0.132096	1	0.116575	0.0879999	Q15003;E9PHA2;C9J470;Q15003-2;C9JZP1;H7C415	Q15003;E9PHA2;C9J470;Q15003-2	Condensin complex subunit 2	NCAPH
26.4114	26.0948	26.6022	26.9121	25.7374	26.8077		20	57.1	70.67	0	323.31	69	79	95	130	85	85	44730000	0.103707	1	0.116248	0.082828	P11940;E7EQV3;E7ERJ7;A0A087WTT1;P11940-2;H0YAR2;Q9H361;H0YBN4;H0YAS6;H0YB75;H0YAP2;H0YB86;E5RGH3;E5RJB9;H0YAS7;E5RH24;H0YAW6;H0YC10;E5RHG7;Q96DU9-2;Q96DU9;E5RGC4;E5RFD8	P11940;E7EQV3;E7ERJ7;A0A087WTT1;P11940-2	Polyadenylate-binding protein 1;Polyadenylate-binding protein	PABPC1
20.6168	20.7555	20.5423	20.4404	20.9833	20.8376		15	22.4	101.55	0	106.8	10	7	12	23	15	4	559070	0.265572	1	0.115572	0.0984564	Q8NEB9;A8MYT4;M0R308;K7ENH3;K7EIV6;K7EKH3;M0R386;A0A0B4J2B1	Q8NEB9;A8MYT4	Phosphatidylinositol 3-kinase catalytic subunit type 3;Phosphatidylinositol 3-kinase	PIK3C3
16.8272	18.1661	19.9976	19.5856	16.3222	19.422		11	9.1	241.64	0	23.391	0	0	6	12	0	1	145410	0.0269862	1	0.112935	0.0469777	P49750-4;P49750;H0YIQ2;P49750-3;F8VU51;U3KQT9;H0YI23	P49750-4;P49750;H0YIQ2;P49750-3;F8VU51	YLP motif-containing protein 1	YLPM1
19.7093	19.3171	20.1678	19.4535	20.5409	19.5375		8	13.8	92.239	0	75.029	9	5	10	9	9	1	396360	0.0941559	1	0.112607	0.0789041	Q9UHI6;E9PJ60;Q9UHI6-2	Q9UHI6	Probable ATP-dependent RNA helicase DDX20	DDX20
16.5661	17.4614	16.0341	16.5764	17.0598	16.7606		3	8.5	55.799	0	7.4572	1	1	2	2	3	2	54555	0.0904772	1	0.111712	0.0775981	Q9UJA5;Q9UJA5-4;Q9UJA5-3;Q9UJA5-2	Q9UJA5;Q9UJA5-4;Q9UJA5-3;Q9UJA5-2	tRNA (adenine(58)-N(1))-methyltransferase non-catalytic subunit TRM6	TRMT6
22.9989	23.2671	23.1551	22.6915	23.7516	23.313		22	59.1	48.633	0	131.47	20	30	31	39	26	28	3814800	0.129225	1	0.111646	0.0847587	P35998;P35998-2;C9JLS9	P35998;P35998-2	26S protease regulatory subunit 7	PSMC2
17.4057	17.1235	14.9438	16.6128	17.4636	15.7316		2	13.9	23.728	0	5.9818	1	0	1	2	1	0	76137	0.0410741	1	0.111602	0.0579835	A8MXB7;Q9Y343-2;Q9Y343	A8MXB7;Q9Y343-2;Q9Y343	Sorting nexin-24	SNX24
25.3246	25.545	25.8662	26.0363	25.8965	25.1358		23	61.5	48.534	0	238.05	44	60	65	69	32	45	34567000	0.126688	1	0.110952	0.0839939	P04181;P04181-2	P04181;P04181-2	Ornithine aminotransferase, mitochondrial;Ornithine aminotransferase, hepatic form;Ornithine aminotransferase, renal form	OAT
25.6545	26.2329	26.887	26.7713	25.0012	27.333		15	68.5	274.61	0	323.31	123	144	209	252	58	144	16738000	0.0480043	1	0.110346	0.061727	Q01082;A0A087WUZ3;Q01082-2;F8W6C1	Q01082;A0A087WUZ3;Q01082-2	Spectrin beta chain, non-erythrocytic 1	SPTBN1
20.6491	22.0344	20.0721	20.5382	21.7663	20.7787		1	52.7	18.778	0	125.5	2	3	3	13	6	3	1540300	0.0543154	1	0.109187	0.0644933	P61224-3;P61224;F5H6R7;F5H004;F5GX62;E7ESV4;F5H7Y6;A6NIZ1;F5H0B7;F5H500;F5GYB5;P61224-2;P61224-4;F5H4H0;F5GYH7;F5H077;F5GWU8;F5H491;F5H823;B7ZB78;F5GZG1;F8WBC0	P61224-3;P61224;F5H6R7;F5H004;F5GX62;E7ESV4;F5H7Y6;A6NIZ1;F5H0B7;F5H500;F5GYB5;P61224-2;P61224-4;F5H4H0;F5GYH7;F5H077;F5GWU8;F5H491;F5H823;B7ZB78;F5GZG1	Ras-related protein Rap-1b;Ras-related protein Rap-1b-like protein	RAP1B
21.6898	21.557	20.8614	21.4829	21.8763	21.0746		5	36.8	20.916	0	200.19	4	6	5	12	8	1	2368900	0.113924	1	0.108549	0.0806591	H0YEB6;O60232;G3V1B8;H0YEK1;E9PN57;E9PK41	H0YEB6;O60232;G3V1B8	Sjoegren syndrome/scleroderma autoantigen 1	SSSCA1
17.9085	17.9417	17.1542	17.2875	18.2395	17.799		1	11.5	14.39	0	47.161	1	1	1	1	1	1	254320	0.10237	1	0.107203	0.077878	H0YBU4;F5H1M8;Q96MG8-2;Q96MG8	H0YBU4;F5H1M8;Q96MG8-2;Q96MG8	Protein-L-isoaspartate O-methyltransferase domain-containing protein 1	PCMTD1
22.6565	22.7958	23.2053	23.123	22.1816	23.6734		38	41.4	133.06	0	249.26	24	26	42	40	12	14	2739100	0.0809763	1	0.106761	0.0728431	C9J2Y9;P30876;C9J4M6;C9JMN3;C9JZW8	C9J2Y9;P30876;C9J4M6	DNA-directed RNA polymerase;DNA-directed RNA polymerase II subunit RPB2	POLR2B
15.6819	15.6511	15.0751	15.823	15.2569	15.6478		3	5.5	97.827	0	6.5411	1	1	0	5	0	0	32451	0.153891	1	0.106533	0.0846351	H0Y8P0;Q86TI0;Q86TI0-2;H7C380;A0JNU9;H0YA01;H7C0Z7;C9JIE2	H0Y8P0;Q86TI0;Q86TI0-2;H7C380;A0JNU9	TBC1 domain family member 1	TBC1D1
26.5741	26.2995	26.4891	27.6747	25.8494	26.1577		19	77.7	30.772	0	323.31	53	52	75	307	40	35	85287000	0.0650062	1	0.106407	0.0677779	P21796;C9JI87	P21796;C9JI87	Voltage-dependent anion-selective channel protein 1	VDAC1
20.1655	19.9096	19.5921	19.6576	20.2988	20.0282		5	15.3	61.993	0	266.36	5	8	8	6	10	9	671180	0.159414	1	0.105832	0.0847284	E7ESD5;E9PLN6;F2Z2Y1;O95677-5;O95677-2;O95677-4;O95677;O95677-3	E7ESD5;E9PLN6;F2Z2Y1;O95677-5;O95677-2;O95677-4;O95677;O95677-3	Eyes absent homolog;Eyes absent homolog 4	EYA4
22.4754	23.1149	23.5743	23.6021	22.6014	23.2784		11	40.6	27.191	0	106.72	10	13	13	17	7	19	7236800	0.0864557	1	0.105762	0.0737489	O14979-3;O14979-2;A0A087WUK2;O14979;A0A087WU03	O14979-3;O14979-2;A0A087WUK2;O14979	Heterogeneous nuclear ribonucleoprotein D-like	HNRNPDL
19.6717	19.5336	18.4876	19.7459	19.6101	18.653		14	18.5	123.58	0	53.919	5	5	0	15	1	0	279340	0.0727279	1	0.105362	0.0698711	Q8NHU6;Q8NHU6-2;Q8NHU6-3	Q8NHU6;Q8NHU6-2	Tudor domain-containing protein 7	TDRD7
19.7082	19.3554	19.7141	19.7498	19.4159	19.9239		8	10.8	88.583	0	83.639	2	1	2	9	3	2	272430	0.211752	1	0.103982	0.0873466	Q9Y4W6;K7EP56;B7Z651;E9PHW9;I6L894;Q01484-5;Q01484-2;Q01484	Q9Y4W6	AFG3-like protein 2	AFG3L2
18.5906	18.0266	17.3021	16.9894	18.2829	18.9587		3	5.3	82.921	0	8.737	2	2	1	0	2	0	74062	0.0519744	1	0.103907	0.0615687	Q12996;E9PLP8;Q12996-2	Q12996	Cleavage stimulation factor subunit 3	CSTF3
24.7917	24.6285	24.5185	24.228	24.9331	25.0865		21	55.9	46.354	0	103.9	49	47	55	74	41	46	14069000	0.137848	1	0.102959	0.0806894	Q9Y305-2;Q9Y305;Q9Y305-4;Q9Y305-3;H7C5Q2;C9J7L8	Q9Y305-2;Q9Y305;Q9Y305-4;Q9Y305-3;H7C5Q2	Acyl-coenzyme A thioesterase 9, mitochondrial	ACOT9
21.1155	21.4392	22.0539	22.1181	21.161	21.6376		21	36.4	90.254	0	213.08	5	10	18	23	6	11	1419600	0.0940484	1	0.102704	0.0738883	O43290;E9PQI8	O43290	U4/U6.U5 tri-snRNP-associated protein 1	SART1
19.3944	19.324	19.1504	19.5856	19.2933	19.2977		6	9.6	93.028	0	16.8	5	3	3	6	1	1	357810	0.352851	1	0.102603	0.0915386	Q9Y2X0-2;Q9Y2X0-3;Q9Y2X0;K7EKS6;U3KQ43;Q9Y2X0-5;Q9Y2X0-4;U3KQB4;B9TWZ6;B9TX03;B9TX12;B9TX11	Q9Y2X0-2;Q9Y2X0-3;Q9Y2X0;K7EKS6;U3KQ43;Q9Y2X0-5;Q9Y2X0-4;U3KQB4;B9TWZ6	Mediator of RNA polymerase II transcription subunit 16	MED16
16.4339	16.1138	17.3245	17.4161	16.9653	15.7981		2	13.8	26.688	0	14.547	0	0	1	3	1	0	99942	0.0588027	1	0.102421	0.0638939	Q9UEU0;J3KMW2;G3V5I2;H0YJL5;H0YJJ5;Q9UEU0-2	Q9UEU0;J3KMW2;G3V5I2;H0YJL5;H0YJJ5;Q9UEU0-2	Vesicle transport through interaction with t-SNAREs homolog 1B	VTI1B
22.934	22.483	21.9913	22.7169	22.2069	22.7903		31	35.7	118.95	0	323.31	28	17	14	57	13	16	2268600	0.112534	1	0.10191	0.0767236	Q9UPQ0-10;Q9UPQ0-2;Q9UPQ0-4;Q9UPQ0;D6RD46;E7EPK0;E9PDJ9;H0Y8P3;Q9UPQ0-9;Q9UPQ0-8;Q9UPQ0-6;Q9UPQ0-5;G5EA03;Q9UPQ0-3;D6RJ93;Q6NVB9;D6R8Y0;Q9UPQ0-7	Q9UPQ0-10;Q9UPQ0-2;Q9UPQ0-4;Q9UPQ0;D6RD46;E7EPK0;E9PDJ9;H0Y8P3;Q9UPQ0-9;Q9UPQ0-8;Q9UPQ0-6;Q9UPQ0-5;G5EA03;Q9UPQ0-3	LIM and calponin homology domains-containing protein 1	LIMCH1
19.5023	19.6581	19.1523	19.8614	19.527	19.23		6	23.8	57.886	0	41.091	1	3	2	8	3	2	854520	0.162428	1	0.101898	0.0824521	O00629;H7C4F6	O00629	Importin subunit alpha-3	KPNA4
23.9488	23.947	23.8726	23.8979	23.6529	24.5188		51	36.3	228.86	0	323.31	36	37	49	69	30	32	3100100	0.143975	1	0.100436	0.0797801	P48634;P48634-3;P48634-2;P48634-4	P48634;P48634-3;P48634-2;P48634-4	Protein PRRC2A	PRRC2A
21.7372	22.083	21.8247	21.7908	22.0907	22.062		16	29.2	80.595	0	80.306	9	8	10	24	9	6	2247900	0.284569	1	0.099563	0.0872527	Q9NRL3;Q9NRL3-3;F5GYK2;M0R317;M0R0P4;R4GN16;M0QZM0;Q9NRL3-2;M0R2A7;M0QYS2;M0R0W8;M0QXN2	Q9NRL3;Q9NRL3-3;F5GYK2	Striatin-4	STRN4
17.8482	17.7382	18.7305	18.5082	17.2647	18.8424		5	26.4	30.255	0	76.43	0	0	4	6	0	0	251520	0.0601276	1	0.0995007	0.0632314	O95639;O95639-3;O95639-2;C9JEV9;B7Z7B0;H7C419;F8WEL7;C9K0K2;H7C016	O95639;O95639-3;O95639-2;C9JEV9	Cleavage and polyadenylation specificity factor subunit 4	CPSF4
21.6927	20.9005	20.4306	20.8133	22.039	20.4693		10	53.2	38.946	0	83.319	12	8	6	10	12	2	1717500	0.0569713	1	0.0992591	0.0619547	F6TJN8;P57723;C9J0A4;P57723-2;C9JZY3;C9JTY5;C9J5V4;C9J7A9;C9JSA6;C9IZV9	F6TJN8;P57723;C9J0A4;P57723-2;C9JZY3	Poly(rC)-binding protein 4	PCBP4
21.9154	21.4209	20.9285	22.3243	21.2638	20.9724		18	41.7	76.017	0	94.921	16	13	5	37	7	4	2199700	0.0689008	1	0.098573	0.06572	Q9UGJ1-2;Q9UGJ1;H3BPU4;H3BNL9;H3BS59;H3BQ12;H3BN56;H3BQY4	Q9UGJ1-2;Q9UGJ1;H3BPU4	Gamma-tubulin complex component 4	TUBGCP4
23.9568	25.3127	24.517	26.0563	24.0995	23.9242		3	54.5	17.258	0	27.586	9	15	18	36	15	8	52161000	0.0422851	1	0.0978502	0.0547108	P61254;J3QRI7;J3QQQ9;J3QQV1;J3KTJ8;J3QRC4;J3KSS0;J3KS10	P61254;J3QRI7;J3QQQ9;J3QQV1;J3KTJ8;J3QRC4	60S ribosomal protein L26	RPL26
20.7506	21.0743	20.8929	20.4115	21.2629	21.3354		8	26.4	44.23	0	54.982	3	8	10	7	6	3	1027600	0.113519	1	0.0973314	0.0742393	Q13561;Q13561-3;Q13561-2;H0YI98;F8W1I6;F8VW18;F8VRV7;H0YHL1;F8W0U6;F8VX93	Q13561;Q13561-3;Q13561-2;H0YI98;F8W1I6;F8VW18	Dynactin subunit 2	DCTN2
26.5325	26.7659	26.5729	26.7809	26.6759	26.7058		19	63.7	37.429	0	323.31	37	41	45	71	59	45	54411000	0.547342	1	0.0971362	0.0900667	P22626;P22626-2;A0A087WUI2	P22626;P22626-2;A0A087WUI2	Heterogeneous nuclear ribonucleoproteins A2/B1	HNRNPA2B1
26.364	26.1307	25.2064	25.7691	26.4805	25.7384		48	61.7	101.56	0	323.31	83	66	54	102	68	32	17051000	0.0786726	1	0.0956618	0.0669629	P11586;F5H2F4;V9GYY3	P11586;F5H2F4	C-1-tetrahydrofolate synthase, cytoplasmic;Methylenetetrahydrofolate dehydrogenase;Methenyltetrahydrofolate cyclohydrolase;Formyltetrahydrofolate synthetase;C-1-tetrahydrofolate synthase, cytoplasmic, N-terminally processed	MTHFD1
19.3197	18.4429	18.7945	18.2394	18.6939	19.9096		1	63.5	37.134	0	20.619	2	3	3	4	4	2	432170	0.0589296	1	0.0952937	0.0610902	O43852-2;O43852-4;O43852-8;O43852-7	O43852-2;O43852-4	Calumenin	CALU
19.8412	20.9125	19.9956	19.7782	20.7651	20.4919		7	23.4	34.632	0	36.644	1	4	5	4	3	1	1013300	0.075151	1	0.0952543	0.0659031	P09486;F5GY03;E5RK62	P09486;F5GY03;E5RK62	SPARC	SPARC
21.4668	21.9213	21.6879	22.1939	21.7659	21.4017		19	46	72.47	0	190.45	7	8	13	20	5	4	1782900	0.132792	1	0.0951748	0.0753051	Q8IWZ8;V9GZ08;B4DVK3;Q8IWZ8-2;K7EM86;K7ESM0;K7ELR6	Q8IWZ8	SURP and G-patch domain-containing protein 1	SUGP1
20.927	20.9575	20.4003	20.7348	21.4217	20.4108		6	29	55.63	0	94.671	5	9	4	9	5	2	1008800	0.0966644	1	0.0941594	0.069819	Q13043;Q13043-2;F5H5B4;A0A087WVN8;A0A087WYT4	Q13043;Q13043-2;F5H5B4	Serine/threonine-protein kinase 4;Serine/threonine-protein kinase 4 37kDa subunit;Serine/threonine-protein kinase 4 18kDa subunit	STK4
24.5891	24.0147	23.6414	23.4588	24.0834	24.9851		5	72.4	37.106	0	323.31	50	30	38	49	42	37	15295000	0.0626127	1	0.0940348	0.0617931	O43852;O43852-3;O43852-5;O43852-6;O43852-9;O43852-15;O43852-10;H0Y875;O43852-13;O43852-14;O43852-11;O43852-12	O43852;O43852-3;O43852-5;O43852-6;O43852-9;O43852-15;O43852-10;H0Y875	Calumenin	CALU
20.8763	20.7625	21.4478	21.0557	20.6318	21.6805		12	26.4	60.67	0	46.798	4	6	9	8	4	11	1174600	0.0899683	1	0.0938148	0.0684222	P10155;P10155-3;P10155-5;P10155-4;P10155-2;G5E9R9;H0Y9N5	P10155;P10155-3;P10155-5;P10155-4	60 kDa SS-A/Ro ribonucleoprotein	TROVE2
20.9656	20.9556	21.0138	21.2084	21.2045	20.7993		10	34.6	27.991	0	64.016	3	5	5	16	7	3	1385300	0.270343	1	0.0924352	0.0813036	P51572;P51572-2;C9JMD7;C9JSP1;C9JQ75;C9J0M4;C9JM14	P51572;P51572-2;C9JMD7;C9JSP1;C9JQ75;C9J0M4	B-cell receptor-associated protein 31	BCAP31
26.1337	26.4388	25.3377	25.7967	26.4791	25.9116		36	54.1	62.639	0	323.31	72	70	53	67	69	44	29524000	0.0838414	1	0.0923958	0.0664635	P31948;P31948-2;P31948-3;F5H783;F5GXD8;H0YGI8	P31948;P31948-2;P31948-3	Stress-induced-phosphoprotein 1	STIP1
18.0824	17.7838	19.1358	19.8426	16.3649	19.0711		5	42.6	72.572	0	22.119	2	1	6	7	0	2	254290	0.0273595	1	0.0922273	0.0432714	Q5T9A4;Q5T9A4-3;Q5T9A4-2	Q5T9A4;Q5T9A4-3	ATPase family AAA domain-containing protein 3B	ATAD3B
16.9045	17.6852	16.5477	15.9321	17.4657	18.0163		3	8.9	56.967	0	8.0388	1	1	2	1	0	2	66925	0.0444625	1	0.0922244	0.0539865	A0A087WYS1;E7EUC7;Q16851-2;Q16851;C9JWG0;C9JVG3;C9JQU9;C9JNZ1	A0A087WYS1;E7EUC7;Q16851-2;Q16851	UTP--glucose-1-phosphate uridylyltransferase	UGP2
24.1408	23.7449	24.389	24.6648	23.6958	24.1901		26	63.5	68.934	0	323.31	39	40	60	94	51	30	8990000	0.0978789	1	0.0920124	0.0688313	Q9H0B6;Q9H0B6-2;A8MZ87;A8MX29;C9JHT2;E9PM83;E9PQ02;E9PP09;E9PI24	Q9H0B6;Q9H0B6-2;A8MZ87	Kinesin light chain 2	KLC2
20.1094	20.1974	19.1246	19.0357	19.9226	20.7471		1	4.7	27.989	0	8.5759	5	6	4	4	5	4	5159100	0.0521981	1	0.0913417	0.057016	Q969M3;Q969M3-3	Q969M3;Q969M3-3	Protein YIPF5	YIPF5
20.6451	20.5773	19.5638	19.4846	20.2228	21.351		5	24.4	65.695	0	31.92	5	6	6	11	11	10	1090300	0.0481684	1	0.0907389	0.0551407	Q9UHD9	Q9UHD9	Ubiquilin-2	UBQLN2
20.18	19.5457	18.8834	19.3432	20.1533	19.3827		5	18.8	46.291	0	24.2	3	3	3	5	8	4	429570	0.0686667	1	0.0900014	0.0617343	Q96IJ6;Q96IJ6-2;A0A087WUI8;C9JAH0;F8WD54;C9J255	Q96IJ6;Q96IJ6-2;A0A087WUI8	Mannose-1-phosphate guanyltransferase alpha	GMPPA
25.3597	24.9054	25.5103	24.8793	25.6586	25.5071		162	45.1	532.4	0	323.31	149	103	170	174	118	71	2892800	0.108189	1	0.0898285	0.0691016	Q14204;H0YJ21	Q14204	Cytoplasmic dynein 1 heavy chain 1	DYNC1H1
21.7375	21.3562	20.9776	21.1456	21.3927	21.8019		14	42.9	52.406	0	115.94	6	8	6	14	12	9	1494200	0.111583	1	0.0896721	0.069454	A0A0A0MSK5;Q5JTV8;J3KN66;Q5JTV8-3;H0Y4R4;Q5JTV8-2;H0YD16;H0YDU3;Q8NFQ8	A0A0A0MSK5;Q5JTV8;J3KN66;Q5JTV8-3	Torsin-1A-interacting protein 1	TOR1AIP1
19.77	19.3622	19.3251	19.9753	19.0994	19.6515		4	15	48.602	0	33.159	2	2	3	3	0	2	488820	0.110895	1	0.0896695	0.069364	Q8WU90;H7C466;F8WB26;Q8WU90-2	Q8WU90	Zinc finger CCCH domain-containing protein 15	ZC3H15
19.1855	19.2191	18.754	18.8518	18.8498	19.7234		4	13.9	43.024	0	11.461	1	2	3	4	2	1	287040	0.0972415	1	0.0888418	0.0669424	A0A024QZX5;A0A087X1N8;P35237;C9JTJ8;C9JVA8;H7BXK7;P50452-2;P50452	A0A024QZX5;A0A087X1N8;P35237	Serpin B6	SERPINB6
23.1071	23.55	24.1483	24.0872	22.5238	24.4607		49	44.6	160.9	0	323.31	22	27	49	73	8	25	5154800	0.0455653	1	0.0887159	0.0532646	O75116;E9PF63;Q14DU5;D6REE7;C9JFJ0	O75116;E9PF63;Q14DU5	Rho-associated protein kinase 2	ROCK2
21.5544	21.2729	23.0197	22.6459	20.8896	22.5774		25	57.2	66.049	0	201.59	9	7	38	60	5	18	3005100	0.0380965	1	0.088623	0.0495277	O00567;Q5JXT2;H0YDU4;H0Y653	O00567	Nucleolar protein 56	NOP56
25.5318	25.4592	25.305	25.4556	25.4727	25.6325		40	62	104.15	0	323.31	64	59	62	71	52	31	13723000	0.431793	1	0.0882263	0.0811329	O60716-5;O60716-3;C9JZR2;O60716-2;O60716;O60716-8;O60716-7;O60716-13;O60716-11;O60716-6;O60716-4;O60716-10;O60716-9;O60716-21;O60716-19;O60716-16;O60716-18;O60716-15;O60716-17;O60716-14;O60716-12;O60716-24;O60716-23;O60716-22;O60716-20;O60716-29;O60716-27;O60716-26;O60716-25;O60716-32;O60716-31;O60716-30;O60716-28;E9PKY0;H0YC95;E9PKL1	O60716-5;O60716-3;C9JZR2;O60716-2;O60716;O60716-8;O60716-7;O60716-13;O60716-11;O60716-6;O60716-4;O60716-10;O60716-9;O60716-21;O60716-19;O60716-16;O60716-18;O60716-15;O60716-17;O60716-14;O60716-12;O60716-24;O60716-23;O60716-22;O60716-20;O60716-29;O60716-27;O60716-26;O60716-25;O60716-32;O60716-31;O60716-30;O60716-28	Catenin delta-1	CTNND1
20.8676	21.2192	20.5015	20.0579	20.9465	21.8483		17	15.9	180.5	0	69.992	9	10	11	11	2	8	313650	0.0545829	1	0.088143	0.0566169	A0A0A0MSA7;O43432-3;O43432;O43432-4;O43432-2	A0A0A0MSA7;O43432-3;O43432;O43432-4	Eukaryotic translation initiation factor 4 gamma 3	EIF4G3
19.1923	19.0143	19.7728	19.7588	18.945	19.5391		13	23.9	84.958	0	76.683	1	1	4	18	0	0	356880	0.0939384	1	0.0878461	0.0658552	O60934;A0A0C4DG07;E5RGU1;E2QRP0;E5RGR7;E5RGN7;A0A087X1V5	O60934;A0A0C4DG07	Nibrin	NBN
15.2135	15.4206	16.0714	16.3837	14.7585	15.8258		2	8.7	44.659	0	5.6873	0	0	1	2	0	0	68542	0.055712	1	0.0875292	0.0567514	F5GYQ1;P61421;H3BQB4;H3BSG7;H3BQJ1;J3QL14;R4GN72	F5GYQ1;P61421;H3BQB4;H3BSG7;H3BQJ1;J3QL14;R4GN72	V-type proton ATPase subunit d 1	ATP6V0D1
15.3984	15.2209	14.735	14.9584	15.4716	15.1863		1	13	12.964	0	6.8084	0	0	1	2	0	0	57966	0.129467	1	0.0873295	0.0699918	H0YEL4;E9PJK2;O75530-3;O75530;O75530-2	H0YEL4;E9PJK2;O75530-3;O75530;O75530-2	Polycomb protein EED	EED
23.0571	22.8437	22.8752	23.6102	22.6299	22.7947		28	52.9	74.605	0	323.31	23	24	28	44	18	13	4527600	0.0997809	1	0.0862827	0.0658509	O76094;O76094-2;R4GNC1;D6RDY6	O76094;O76094-2	Signal recognition particle subunit SRP72	SRP72
17.2562	17.7914	17.4825	16.7693	18.1475	17.8713		4	6.7	73.321	0	4.8091	3	0	0	0	2	0	55517	0.0668429	1	0.0859909	0.0593583	Q8WX93-4;Q8WX93-8;Q8WX93-3;Q8WX93-5;Q8WX93;Q8WX93-7;Q8WX93-2;Q8WX93-9;H0YA05;A0A087WX60;Q86TC9-2;Q86TC9	Q8WX93-4;Q8WX93-8;Q8WX93-3;Q8WX93-5;Q8WX93;Q8WX93-7;Q8WX93-2;Q8WX93-9;H0YA05	Palladin	PALLD
24.3827	24.0325	23.5505	24.0474	24.7246	23.4485		13	46.4	44.739	0	211.87	26	23	21	32	25	12	14174000	0.0672172	1	0.0848751	0.0589191	Q13148;B1AKP7;G3V162;A0A087X260;A0A087WYY0;K7EN94;A0A087WX29;A0A087WXQ5;A0A087WV68;A0A087WXV3;K7EJM5;Q13148-4;A0A087WW61;A0A087WX67;A0A087WZC9;A0A087WZM1;A0A087WYE7;K7EJ99;A0A0A0MSV7;A0A087WTZ4;K7EL26	Q13148;B1AKP7;G3V162;A0A087X260;A0A087WYY0;K7EN94;A0A087WX29;A0A087WXQ5;A0A087WV68;A0A087WXV3;K7EJM5;Q13148-4	TAR DNA-binding protein 43	TARDBP
23.4504	23.8457	22.5828	21.8445	23.9319	24.356		1	0.3	426.09	0.0072019	2.2956	3	2	2	3	2	3	628480	0.0331523	1	0.0845566	0.0454324	A0A087WV90;E9PDN5;A0A087WTU7;A0A075B6G3;P11532-3;P11532-2;P11532-4;P11532	A0A087WV90;E9PDN5;A0A087WTU7;A0A075B6G3;P11532-3;P11532-2;P11532-4;P11532	Dystrophin	DMD
16.1263	16.6323	17.2186	17.2034	17.1903	15.8364		6	3.8	233.27	0	19.844	1	1	1	4	1	0	21933	0.0525067	1	0.0842978	0.0542979	Q5T3Q7;Q9H583	Q5T3Q7;Q9H583	HEAT repeat-containing protein 1;HEAT repeat-containing protein 1, N-terminally processed	HEATR1
21.3353	20.2504	19.6639	20.035	20.4098	21.0576		2	3.4	68.064	0	6.7253	2	1	0	1	1	1	380980	0.0504595	1	0.0842552	0.0535461	Q8WVV4;Q8WVV4-1	Q8WVV4;Q8WVV4-1	Protein POF1B	POF1B
21.6189	22.232	22.0829	22.1262	21.7883	22.2718		41	30.4	242.96	0	306.42	15	21	28	44	7	7	932840	0.132569	1	0.0841446	0.068209	Q5JSZ5;Q5JSZ5-5;H0Y412;Q5JSZ9;Q5JT00;Q5JSZ5-2;Q5JSZ5-3;Q5JSZ5-4;H3BLU0	Q5JSZ5;Q5JSZ5-5	Protein PRRC2B	PRRC2B
19.0238	19.9323	19.1413	18.3935	21.181	18.7743		16	25.6	112.42	0	82.251	2	4	1	2	16	1	174420	0.0307283	1	0.0837638	0.0436704	Q9Y4E8;Q9Y4E8-2;Q9Y4E8-3;Q9Y4E8-4;F8W0H4;H0YI31;F8VVY7;F8VZG8;H0YHM4	Q9Y4E8;Q9Y4E8-2;Q9Y4E8-3	Ubiquitin carboxyl-terminal hydrolase 15	USP15
18.8889	19.0283	18.6714	18.4434	19.3872	19.0084		5	18.1	49.095	0	13.674	1	2	1	2	0	1	370230	0.102367	1	0.0834827	0.0645533	Q5JRG1;H7BYF2;Q9BVL2-2;Q9BVL2-3;Q9BVL2	Q5JRG1;H7BYF2;Q9BVL2-2;Q9BVL2-3;Q9BVL2	Nucleoporin p58/p45	NUPL1
24.6158	24.7412	24.7675	24.7253	24.5837	25.0622		11	62	70.839	0	323.31	36	52	51	71	52	36	10694000	0.213574	1	0.0821934	0.0715084	A0A0D9SFB3;A0A0D9SG12;A0A0D9SF53;O00571;O00571-2;O15523-3;A0A087WVZ1;C9J081;C9J8G5;B4DLA0;A0A087WX09;H0Y960;D6RCM4;Q9NQI0-3;Q9NQI0-2;Q9NQI0-4;Q9NQI0	A0A0D9SFB3;A0A0D9SG12;A0A0D9SF53;O00571;O00571-2	ATP-dependent RNA helicase DDX3X	DDX3X
21.3916	20.5589	19.2197	21.4219	21.079	18.916		9	31.2	46.404	0	81.806	7	6	4	19	3	0	1368800	0.0273739	1	0.0821915	0.0409373	Q13363-2;Q13363;D6RAX2;E7ESU7;E7EPF8;E9PGB1;H0Y8W7;H0Y9M9;E7EUB3;H0Y8U5	Q13363-2;Q13363;D6RAX2;E7ESU7;E7EPF8	C-terminal-binding protein 1	CTBP1
21.321	21.3112	21.7271	21.9037	21.2293	21.4682		10	41.2	29.909	0	269.74	9	9	16	27	4	6	2877600	0.122587	1	0.0806376	0.0650138	Q8WXX5	Q8WXX5	DnaJ homolog subfamily C member 9	DNAJC9
22.5519	22.3065	22.212	22.4362	22.7107	22.1561		34	34.4	168.59	0	319.68	23	17	21	33	14	8	1440400	0.152837	1	0.0775337	0.0651838	Q8TEQ6	Q8TEQ6	Gem-associated protein 5	GEMIN5
20.2776	20.6655	19.4059	20.0102	20.3858	20.1852		18	27.2	112.59	0	198.88	11	11	7	22	6	3	455710	0.0697361	1	0.0773652	0.0557412	O43491;E9PHY5;O43491-4;E9PK52;O43491-3;E9PII3;O43491-2;I6L9B1;H0Y5B0;E9PMV8;Q6R5J7;Q6ZSX4;E9PJP4;E9PQN0;E9PRG1;E9PIG0;E9PQD2;E9PPC9;E9PMG5;E9PN54	O43491;E9PHY5;O43491-4;E9PK52;O43491-3;E9PII3;O43491-2;I6L9B1	Band 4.1-like protein 2	EPB41L2
17.999	17.2091	17.6804	18.4082	17.3825	17.3295		2	12.3	28.16	0	39.575	1	0	2	1	2	0	155320	0.0640125	1	0.0771777	0.0543731	Q96S44;Q5JZ02	Q96S44;Q5JZ02	TP53-regulating kinase	TP53RK
19.5133	19.5622	19.1987	19.5692	19.5299	19.4064		8	16.8	75.456	0	15.547	11	4	4	8	6	1	279430	0.245945	1	0.0771364	0.0686263	P85037;P85037-2;U3KQ26	P85037;P85037-2	Forkhead box protein K1	FOXK1
23.984	24.1212	24.3081	24.183	23.8142	24.6464		32	53.9	87.343	0	323.31	39	36	59	73	32	32	8538600	0.107285	1	0.0768019	0.0610301	Q9NR30;Q9NR30-2	Q9NR30;Q9NR30-2	Nucleolar RNA helicase 2	DDX21
23.1885	23.3397	24.1448	24.114	22.6475	24.1399		72	52.3	195.91	0	323.31	35	38	74	104	9	28	3746800	0.0451819	1	0.0761083	0.0483039	Q8IWJ2;B8ZZW2;A0A087WZR8;H7BYJ9;B8ZZA5;U3KQE0;U3KPU4;H7C010;Q8IWJ2-3	Q8IWJ2;B8ZZW2	GRIP and coiled-coil domain-containing protein 2	GCC2
22.6213	22.2644	22.3636	22.8187	22.3363	22.3222		28	39	113.29	0	298.27	22	19	23	46	23	11	2110100	0.14487	1	0.0759913	0.0636012	Q96T76;Q96T76-8;Q96T76-9;Q96T76-5;H0Y746;Q5T454;Q96T76-7;B0QZ77;H7C1W5;F8WCH8;H0Y7V3;H7C0A9	Q96T76;Q96T76-8;Q96T76-9;Q96T76-5	MMS19 nucleotide excision repair protein homolog	MMS19
20.6358	20.9882	20.8381	21.0644	20.4658	21.1596		15	25	125.41	0	117.14	14	10	14	21	8	2	1462300	0.1149	1	0.0759137	0.0612234	P54259	P54259	Atrophin-1	ATN1
23.9295	23.9556	24.5033	23.8828	24.1303	24.6012		61	45.7	358.2	0	323.31	53	59	98	101	39	41	1969600	0.095527	1	0.0752748	0.0587279	P49792;F8WBP7	P49792	E3 SUMO-protein ligase RanBP2	RANBP2
17.9217	18.1152	17.5036	17.8447	17.9505	17.9707		3	6.9	56.888	0	12.534	1	0	1	5	1	0	123910	0.151947	1	0.0751692	0.0634529	P49590;B4DQ67;P49590-2;D6RB22;D6RJE6	P49590;B4DQ67;P49590-2	Probable histidine--tRNA ligase, mitochondrial	HARS2
18.3383	18.0539	18.7454	19.0626	18.0353	18.2629		5	12	63.574	0	29.127	0	0	5	5	2	1	235800	0.0702127	1	0.0743726	0.0542645	Q9BWE0;Q9BWE0-4;C9JZE3;C9JYJ8;E7EVL6	Q9BWE0;Q9BWE0-4;C9JZE3;C9JYJ8	Replication initiator 1	REPIN1
21.0073	21.0298	21.8596	21.3282	20.9382	21.852		10	38.7	35.236	0	49.872	8	10	15	16	5	9	1520800	0.0668185	1	0.0738875	0.0533232	Q9UNQ2;A0A0C4DGB1;D6RCL3	Q9UNQ2;A0A0C4DGB1	Probable dimethyladenosine transferase	DIMT1
23.0015	22.6349	22.5805	22.7902	23.0479	22.5967		5	34.9	20.6	0	196.44	5	7	4	7	4	12	6677900	0.14511	1	0.0726229	0.0612388	H0YFA4;P52943;P52943-2;H0YHD8	H0YFA4;P52943;P52943-2	Cysteine-rich protein 2	CRIP2
26.0277	25.5003	24.6382	25.3449	25.7197	25.3129		42	61	93.296	0	323.31	86	69	55	85	60	40	19148000	0.0572127	1	0.0704295	0.0494058	K7EJE8;K7EKE6;P36776-2;P36776;P36776-3;K7ER27;K7ERR6;K7ER56;K7EQF8	K7EJE8;K7EKE6;P36776-2;P36776;P36776-3	Lon protease homolog, mitochondrial	LONP1
17.9045	17.6634	19.2292	18.9762	16.651	19.3804		5	19	32.463	0	30.794	1	0	4	6	0	2	275120	0.0239479	1	0.0701714	0.0354414	Q9UKM9;Q5QPL9;Q9UKM9-2;Q5QPM0;Q5QPM1;Q5QPM2	Q9UKM9;Q5QPL9;Q9UKM9-2;Q5QPM0;Q5QPM1	RNA-binding protein Raly	RALY
18.9452	19.396	19.5797	18.8867	19.211	20.0331		5	15.8	50.097	0	32.963	0	2	10	4	1	5	312530	0.0623364	1	0.0699546	0.0503351	P30520	P30520	Adenylosuccinate synthetase isozyme 2	ADSS
22.2827	21.719	21.9928	23.0844	20.8631	22.2561		16	41.6	54.151	0	103.48	6	5	10	32	6	4	3623800	0.0353164	1	0.0697428	0.0418066	Q9C037-2;Q9C037;Q9C037-3;H7C0Q6	Q9C037-2;Q9C037;Q9C037-3	E3 ubiquitin-protein ligase TRIM4	TRIM4
16.982	16.7284	16.425	15.9846	16.9944	17.3632		1	12	11.843	0.00087057	3.4461	1	1	0	0	1	0	234510	0.053636	1	0.0688763	0.0477511	A0A075B6G8;E2QRK7;Q5JTD0-3;Q5JTD0-2;Q5JTD0	A0A075B6G8;E2QRK7;Q5JTD0-3;Q5JTD0-2;Q5JTD0	Tight junction-associated protein 1	TJAP1
15.1682	15.1341	15.6966	16.4253	14.5462	15.2333		2	6.5	61.324	0	5.8122	1	0	3	2	0	0	20970	0.0403557	1	0.0686267	0.0434803	Q96RL1-2;Q96RL1-3;Q96RL1;D6RC40;D6RCQ3	Q96RL1-2;Q96RL1-3;Q96RL1;D6RC40;D6RCQ3	BRCA1-A complex subunit RAP80	UIMC1
24.6714	24.4403	24.0595	24.1188	25.2103	24.0468		15	69.4	35.076	0	323.31	28	36	30	35	34	16	10032000	0.0565855	1	0.0682284	0.048165	P63244;J3KPE3;H0YAF8;D6RAC2;H0Y8W2;D6RHH4;D6R9Z1;H0YAM7;D6R9L0;D6RFX4;D6REE5;H0Y8R5;D6RBD0;D6RFZ9;D6RF23;D6RAU2;E9PD14;D6RHJ5;D6RGK8;H0Y9P0;D6R909;D6RDI0	P63244;J3KPE3;H0YAF8;D6RAC2;H0Y8W2;D6RHH4;D6R9Z1;H0YAM7;D6R9L0;D6RFX4;D6REE5	Guanine nucleotide-binding protein subunit beta-2-like 1;Guanine nucleotide-binding protein subunit beta-2-like 1, N-terminally processed	GNB2L1
19.8862	19.0583	21.1444	20.2192	19.2853	20.7876		21	18.3	164.2	0	146.52	6	1	16	21	3	6	440940	0.0304512	1	0.0676543	0.0387026	Q9UKJ3;Q9UKJ3-2;K7EKU0;Q7Z570;A4D1E1	Q9UKJ3;Q9UKJ3-2	G patch domain-containing protein 8	GPATCH8
14.0361	14.9703	16.239	15.8443	15.4092	14.1926		1	26	8.2133	0.0069911	2.3814	0	0	0	1	0	0	92889	0.0278159	1	0.0668809	0.0370047	J3QL48;J3QQN1;P40306	J3QL48;J3QQN1;P40306	Proteasome subunit beta type-10	PSMB10
22.1993	22.7589	21.7609	22.3058	22.4575	22.1555		9	59.6	20.567	0	179.59	11	14	7	12	12	4	3608100	0.0777097	1	0.0665677	0.0511401	P21291;E9PND2;E9PP21;E9PS42	P21291;E9PND2;E9PP21;E9PS42	Cysteine and glycine-rich protein 1	CSRP1
22.3694	22.3877	22.854	22.9404	21.9966	22.8705		55	37.7	212.62	0	323.31	13	15	47	63	7	13	1843000	0.0667002	1	0.0655181	0.0488016	Q3V6T2-2;Q3V6T2;Q3V6T2-4;Q3V6T2-3;Q3V6T2-5;A0A087WXD9;H0Y470;H7C2C6;H0Y7U8;C9J225;H0Y7K3;A6NC98-2;A6NC98-4;A6NC98	Q3V6T2-2;Q3V6T2;Q3V6T2-4;Q3V6T2-3;Q3V6T2-5;A0A087WXD9	Girdin	CCDC88A
21.9953	21.525	20.5235	20.5599	22.1211	21.5585		12	28	63.944	0	47.461	15	11	6	13	15	4	1091300	0.0350354	1	0.0652351	0.0400248	Q96HC4;Q96HC4-7;Q96HC4-4;Q96HC4-6;H0Y8Y3;H0YBI4;Q96HC4-3;Q96HC4-2;A0A0A0MSP3;A0A0D9SFR4;H0Y929	Q96HC4;Q96HC4-7;Q96HC4-4;Q96HC4-6;H0Y8Y3	PDZ and LIM domain protein 5	PDLIM5
16.8259	16.8122	16.3683	17.3223	16.969	15.9106		3	8	50.282	0	11.576	0	0	1	3	1	0	71455	0.0497401	1	0.0652094	0.0449728	O43913;O43913-2;G3V0H0	O43913;O43913-2	Origin recognition complex subunit 5	ORC5
19.5519	18.9726	19.3327	19.6465	18.678	19.7282		8	30.8	48.326	0	120.03	3	4	3	11	3	3	525790	0.0598798	1	0.0651779	0.0473264	Q8NHQ8;Q8NHQ8-2;F5H0S5;H0YG85;F5H7J1;Q6IB99;F5GYP8;F5H8C5;F5H8B9	Q8NHQ8;Q8NHQ8-2;F5H0S5;H0YG85;F5H7J1	Ras association domain-containing protein 8	RASSF8
22.0449	22.1726	21.4325	21.1047	22.7071	22.0308		24	47.8	100.07	0	270.64	21	22	9	26	25	10	1019000	0.0422547	1	0.0641836	0.0422939	P35221;P35221-2;G3XAM7;P35221-3;E5RIB1;E5RG03;E5RJP7;E5RHV7;E5RGD2;E5RGY6;E5RJL0;E5RFM5;E5RIE0;H0YBB8;E5RJ41;E5RFK9;A0A0A0MRI5;P26232-4;P26232-6;E5RFG3;E5RFM3;E5RGY7;A0A0A0MTJ6;E5RJZ2;E5RGG4;E5RJ43;E5RGS1;E5RIT8;A0A087WZL6;E5RGU3;E5RHJ5;REV__Q9P2T0-2;REV__Q9P2T0	P35221;P35221-2;G3XAM7;P35221-3	Catenin alpha-1	CTNNA1
19.7706	19.5591	19.1533	19.583	19.5122	19.5782		7	15.3	86.563	0	22.97	6	2	1	8	2	0	252860	0.127526	1	0.0634829	0.0536833	O14920;O14920-4;O14920-2;E5RGW5;G3V105;O14920-3;E5RJH2;E5RGA0;E5RIW0;E5RFT3;E5RFG5;J3KNS5	O14920;O14920-4;O14920-2;E5RGW5;G3V105	Inhibitor of nuclear factor kappa-B kinase subunit beta	IKBKB
18.0876	18.788	18.6437	18.4084	18.3575	18.943		5	10.1	78.479	0	14.91	1	3	2	6	1	0	157190	0.0783873	1	0.063179	0.0492044	A0A0A6YYC0;E9PJN1;O75676-2;O75676	A0A0A6YYC0;E9PJN1;O75676-2;O75676	Ribosomal protein S6 kinase;Ribosomal protein S6 kinase alpha-4	RPS6KA4
20.7138	20.9847	21.1264	21.2211	20.5933	21.1987		18	29.8	100.83	0	70.892	5	8	10	20	4	7	665780	0.0938753	1	0.0627333	0.0506479	Q01780;Q01780-2;K7EJ37	Q01780;Q01780-2	Exosome component 10	EXOSC10
25.4823	26.0359	26.9192	26.5729	25.1963	26.848		1	59.8	238.26	0	323.31	99	118	174	196	70	94	17525000	0.0305647	1	0.0599448	0.036102	Q14980;Q14980-4;Q14980-3	Q14980;Q14980-4;Q14980-3	Nuclear mitotic apparatus protein 1	NUMA1
18.3117	17.9305	17.5367	18.0841	17.8836	17.9877		5	23.6	33.712	0	14.707	2	2	2	6	2	0	163320	0.0905569	1	0.0587743	0.0477411	Q14232;F5H0D0;Q14232-2	Q14232	Translation initiation factor eIF-2B subunit alpha	EIF2B1
21.2254	21.8995	20.8055	22.3133	21.0607	20.7303		6	37.6	15.616	0	52.471	7	5	3	14	3	3	6359600	0.0339016	1	0.0579834	0.036747	D3YTB1;F8W727;P62910;D3YTI8	D3YTB1;F8W727;P62910	60S ribosomal protein L32	RPL32
22.8821	23.8379	22.7163	21.9806	24.0629	23.5665		48	40.3	199.07	0	323.31	33	52	30	30	47	19	1604500	0.0270326	1	0.0579033	0.0336911	Q7KZ85;Q7KZ85-3;Q7KZ85-2	Q7KZ85	Transcription elongation factor SPT6	SUPT6H
20.775	20.8519	20.4132	20.9532	20.4884	20.7709		13	33.4	81.746	0	129.08	6	6	11	25	4	4	939260	0.108591	1	0.0574697	0.0482432	Q7Z2T5;X6RK96;Q7Z2T5-2	Q7Z2T5	TRMT1-like protein	TRMT1L
16.828	16.9792	18.5999	16.1326	16.619	19.8276		2	7.3	33.868	0.0022708	3.1268	0	0	2	0	0	3	164720	0.0147155	1	0.057347	0.0250374	Q9UBR2	Q9UBR2	Cathepsin Z	CTSZ
19.7196	19.6939	20.8154	20.6301	19.3337	20.4351		14	32.1	79.835	0	67.999	5	2	11	16	0	4	693950	0.0350227	1	0.0566622	0.0366204	Q53GS7;Q53GS7-2	Q53GS7;Q53GS7-2	Nucleoporin GLE1	GLE1
23.4836	23.0638	23.7928	23.1594	23.4493	23.8988		23	51.7	47.366	0	323.31	18	20	46	51	37	28	6676100	0.0643676	1	0.0557702	0.0428507	P43686;P43686-2	P43686;P43686-2	26S protease regulatory subunit 6B	PSMC4
20.2113	19.9689	19.961	20.4411	19.3907	20.4763		2	31.4	42.07	0	191.4	3	2	5	13	3	1	1600400	0.0523591	1	0.0556164	0.0407297	Q9BX40;Q5TBP9;Q5TBQ0;Q5TBQ1;Q9BX40-3	Q9BX40;Q5TBP9;Q5TBQ0;Q5TBQ1;Q9BX40-3	Protein LSM14 homolog B	LSM14B
21.6095	21.732	21.4886	21.8317	21.4787	21.6834		33	24	206.93	0	248.43	22	14	15	33	5	5	971590	0.165671	1	0.054587	0.0485589	A0A0A0MTH9;O14981;O14981-2	A0A0A0MTH9;O14981	TATA-binding protein-associated factor 172	BTAF1
17.6	17.7302	17.8806	17.5494	17.4645	18.3591		5	16	50.989	0	10.508	0	0	2	4	0	1	184980	0.0634096	1	0.0540619	0.0417009	P05091-2;P05091;S4R3S4;F8VP50	P05091-2;P05091	Aldehyde dehydrogenase, mitochondrial	ALDH2
20.4656	18.4057	19.277	20.5956	19.2485	18.4644		3	1.4	315.61	0.0047078	2.8022	0	2	0	1	1	0	59766	0.0206261	1	0.0533765	0.0286602	A0A0A0MS59;A0A0C4DFX4;Q6ZRS2-3;Q6ZRS2-2;Q6ZRS2;A0A087X0E3	A0A0A0MS59;A0A0C4DFX4;Q6ZRS2-3;Q6ZRS2-2;Q6ZRS2;A0A087X0E3	Helicase SRCAP	SRCAP
22.9078	22.9093	22.8236	22.9055	23.2022	22.692		35	44.6	123.38	0	323.31	34	32	32	61	32	15	2447700	0.129186	1	0.0529912	0.0460551	O14980;C9JKM9;C9IZS4;C9JQ02;C9JV99;C9J673;F8WF71;C9JF49;C9IYM2;H7BZC5	O14980	Exportin-1	XPO1
18.459	18.4322	18.2804	18.2888	18.2226	18.819		4	9.7	65.582	0	8.6631	0	1	2	2	0	0	167500	0.0962379	1	0.0529226	0.0442222	Q9BRS2;E9PFQ8	Q9BRS2	Serine/threonine-protein kinase RIO1	RIOK1
16.8514	16.5448	16.7975	16.9589	16.3209	17.0715		2	9.3	35.389	0	14.086	1	0	1	3	0	0	84848	0.073084	1	0.0525297	0.0419536	Q5TG40;Q9NPF5;Q5TG39	Q5TG40;Q9NPF5;Q5TG39	DNA methyltransferase 1-associated protein 1	DMAP1
20.8727	20.5191	21.6228	21.8323	20.5545	20.7841		16	24.6	97.667	0	103.27	6	5	12	22	3	1	1219100	0.0345155	1	0.0521088	0.0344991	P78316;E9PFK5;P78316-2	P78316;E9PFK5;P78316-2	Nucleolar protein 14	NOP14
25.0833	25.0073	25.8991	26.2021	24.9369	25.0064		17	62.9	29.945	0	166.2	23	21	37	97	20	18	32744000	0.0351344	1	0.0519377	0.0346225	P61247;D6RG13;D6RAT0;E9PFI5;H0Y8L7;D6RB09;H0Y9Y4;D6R9B6;D6RAS7;D6RED7;D6RI02;D6RGE0	P61247;D6RG13;D6RAT0;E9PFI5;H0Y8L7;D6RB09;H0Y9Y4;D6R9B6	40S ribosomal protein S3a	RPS3A
20.7064	20.7616	21.2579	21.6587	21.0266	20.1941		6	30.8	17.546	0	50.194	2	2	6	10	4	2	2693900	0.0378165	1	0.0511595	0.0350666	J3QLE5;A8MT02;P14678-2;P63162;P14678;P63162-2;P14678-3;J3KRY3;S4R3P3	J3QLE5;A8MT02;P14678-2;P63162;P14678;P63162-2;P14678-3;J3KRY3;S4R3P3	Small nuclear ribonucleoprotein-associated proteins B and B;Small nuclear ribonucleoprotein-associated protein N	SNRPN;SNRPB
25.703	25.7242	25.7923	26.4543	25.8775	25.0401		50	66.3	109.68	0	323.31	95	83	96	123	77	57	17391000	0.0420664	1	0.050806	0.0359958	P33176;C9JWB9	P33176	Kinesin-1 heavy chain	KIF5B
25.0177	25.0147	25.2215	25.2796	24.9283	25.1981		40	61.4	82.431	0	323.31	54	57	61	99	52	49	14726000	0.14948	1	0.0506751	0.0449919	Q92499;F1T0B3;A0A087X2G1;Q92499-3;Q92499-2	Q92499;F1T0B3;A0A087X2G1;Q92499-3;Q92499-2	ATP-dependent RNA helicase DDX1	DDX1
16.0051	16.9795	19.1385	18.7133	16.6239	16.9379		6	13.2	99.224	0	16.48	0	0	5	6	0	0	127560	0.0148198	1	0.0506344	0.0237552	Q9NXZ1;F5H2Z8	Q9NXZ1	Sarcoma antigen 1	SAGE1
21.5292	21.2563	20.9449	21.2259	21.8236	20.8326		15	29.5	96.955	0	160.5	13	5	7	26	10	7	867510	0.0521229	1	0.0505912	0.0379271	Q9BZF1-3;Q9BZF1-2;Q9BZF1;F8VQX7;F8VUA7;F8VZ43;F8VVD3;F8VVE7	Q9BZF1-3;Q9BZF1-2;Q9BZF1;F8VQX7;F8VUA7	Oxysterol-binding protein-related protein 8;Oxysterol-binding protein	OSBPL8
22.6341	22.8471	23.0401	22.9817	22.3206	23.3703		32	58.7	83.641	0	323.31	30	24	37	62	12	12	3795000	0.0528886	1	0.0504011	0.0379505	Q9UHD2;F5H206;F5H1A3;F5GZI4;A0A075B7B4;Q14164-2;Q14164	Q9UHD2	Serine/threonine-protein kinase TBK1	TBK1
23.8368	24.1514	24.613	24.6858	23.2938	24.7695		65	55.6	167.35	0	323.31	43	61	88	102	23	39	6358600	0.0313847	1	0.0492611	0.0322181	Q08378;Q08378-2;Q08378-4;A0A087WV43	Q08378;Q08378-2;Q08378-4	Golgin subfamily A member 3	GOLGA3
26.1533	26.6982	27.3307	27.2612	25.3352	27.7327		1	69.2	284.54	0	323.31	143	164	250	284	78	148	22310000	0.020182	1	0.0489801	0.0270849	Q13813;A0A0D9SGF6;Q13813-2;A0A0D9SFF6;A0A0D9SFH4	Q13813;A0A0D9SGF6;Q13813-2	Spectrin alpha chain, non-erythrocytic 1	SPTAN1
18.8015	18.536	19.9264	19.6729	18.6524	19.0852		10	32.9	49.901	0	33.208	0	0	8	15	0	0	396940	0.0317844	1	0.0488993	0.0321979	P49642;F8VNY2;F8VSB2;H0YIP2	P49642;F8VNY2	DNA primase small subunit;DNA primase	PRIM1
20.4397	19.9947	20.4072	20.0927	20.4897	20.4046		12	16.6	135.26	0	36.254	4	3	11	17	4	2	494410	0.0923741	1	0.0485121	0.0408597	Q15678	Q15678	Tyrosine-protein phosphatase non-receptor type 14	PTPN14
21.9061	20.5556	19.874	19.7283	20.8937	21.8562		3	38.8	9.4519	0	7.333	6	0	2	3	6	3	1748800	0.0184176	1	0.0474943	0.0255711	P10599-2;P10599	P10599-2;P10599	Thioredoxin	TXN
17.1801	17.3276	17.1613	16.7348	16.8298	18.2467		1	10.2	31.677	0	4.7849	0	0	2	2	0	0	80379	0.032533	1	0.0474103	0.0317823	E7EVK2;U3KQ69;E9PI62;Q9BT17	E7EVK2;U3KQ69;E9PI62;Q9BT17	Mitochondrial GTPase 1;Mitochondrial ribosome-associated GTPase 1	MTG1
20.6096	19.8225	21.1689	20.5319	19.5607	21.6485		7	38.6	33.36	0	158.94	6	1	15	11	2	7	1049300	0.0216881	1	0.046711	0.0271804	P32322;P32322-3;E2QRB3;P32322-2;J3QKT4;J3KQ22;J3QL24;J3QR88;J3QLK9;J3QL23;J3QL32;J3KTA8;J3QKT3;J3QRZ0	P32322;P32322-3;E2QRB3;P32322-2;J3QKT4;J3KQ22	Pyrroline-5-carboxylate reductase 1, mitochondrial;Pyrroline-5-carboxylate reductase	PYCR1
21.4524	21.4118	21.6403	21.78	21.1785	21.6854		25	50.6	85.12	0	256.11	9	9	18	28	11	5	1432300	0.0823323	1	0.0464643	0.0387348	A0A0G2JPZ1;H3BND4;Q6P996-4;Q6P996-5;Q6P996;Q6P996-3;Q86XE2;Q6P996-2;J3KNK7;Q6P474;H3BNL6;Q6XYB5;H3BU11;H3BQ54	A0A0G2JPZ1;H3BND4;Q6P996-4;Q6P996-5;Q6P996;Q6P996-3	Pyridoxal-dependent decarboxylase domain-containing protein 1	PDXDC1
24.0689	23.8746	24.4653	24.3631	23.8131	24.3718		32	49.8	101.11	0	323.31	45	39	42	67	30	34	7407900	0.0636656	1	0.0464446	0.0370463	P56192;P56192-2;H0YHV5;H0YIP0;F5H2V6;F8VS26;F8W0M7;F8W0S4;F8VZZ9;H0YI94;H0YIC2;F8VPL7;H0YHL6;H0YI27	P56192;P56192-2	Methionine--tRNA ligase, cytoplasmic	MARS
18.5904	18.601	18.5625	19.1483	18.6722	18.0719		6	31.4	33.932	0	117.31	2	2	1	9	2	1	243700	0.0509347	1	0.0461915	0.035217	Q9NUJ1;Q9NUJ1-2;Q9NUJ1-3	Q9NUJ1;Q9NUJ1-2;Q9NUJ1-3	Mycophenolic acid acyl-glucuronide esterase, mitochondrial	ABHD10
20.3484	20.6028	19.9924	19.7651	20.2221	21.0918		13	19.7	121.27	0	99.138	6	11	7	12	2	8	342430	0.0357361	1	0.045126	0.0316126	Q9HAU0-5;Q9HAU0;Q9HAU0-2;Q9HAU0-4;Q9HAU0-6;Q9HAU0-3;A0JP02;B4DJX4;Q9HAU0-8;H0YGJ6;Q9HAU0-7;H0YG48	Q9HAU0-5;Q9HAU0;Q9HAU0-2;Q9HAU0-4;Q9HAU0-6;Q9HAU0-3;A0JP02;B4DJX4;Q9HAU0-8	Pleckstrin homology domain-containing family A member 5	PLEKHA5
22.4553	22.5269	22.22	23.0417	22.0176	22.2779		15	58.5	39.157	0	323.31	13	15	18	31	14	7	3622400	0.0480017	1	0.0449677	0.0340407	P35250;P35250-2;A0A087WVY3;H7C5P4;H7C596;H7C5P1;H7C5Q7;F8WC37;H7C5A0;H7C5G4;H7C5S7	P35250;P35250-2;A0A087WVY3;H7C5P4	Replication factor C subunit 2	RFC2
15.6689	16.2886	16.6926	15.1094	16.4042	17.2689		2	2.3	91.35	0.000594	3.8792	0	0	2	0	0	1	25676	0.0211979	1	0.0441526	0.0260557	O43747;O43747-2	O43747;O43747-2	AP-1 complex subunit gamma-1	AP1G1
16.1184	15.4383	16.4053	15.5402	15.6739	16.8796		2	8.7	42.741	0	4.6018	2	0	0	0	0	1	29570	0.0287397	1	0.0439049	0.0290096	P30740	P30740	Leukocyte elastase inhibitor	SERPINB1
18.7295	18.4831	19.1912	19.4645	17.8542	19.2167		2	10	40.147	0	31.139	0	0	2	2	0	0	826620	0.0271454	1	0.0438391	0.0284318	E7ETU5;F6Y5H0;P29558-2;P29558;E7EPF2;C9J9B2;C9JIJ9;Q6XE24-3;Q6XE24-4;Q6XE24-5;Q6XE24-2;Q6XE24	E7ETU5;F6Y5H0;P29558-2;P29558;E7EPF2;C9J9B2;C9JIJ9;Q6XE24-3;Q6XE24-4;Q6XE24-5;Q6XE24-2;Q6XE24	RNA-binding motif, single-stranded-interacting protein 1;RNA-binding motif, single-stranded-interacting protein 3	RBMS1;RBMS3
18.1324	18.029	18.0444	18.6657	17.601	18.0706		4	15.5	37.381	0	10.055	0	0	3	3	0	0	243620	0.0485024	1	0.0438201	0.0334575	Q96BN2	Q96BN2	Transcriptional adapter 1	TADA1
14.4404	15.1692	14.7848	14.9147	15.5246	14.0854		1	11.4	13.895	0	49.309	1	0	0	1	1	0	42999	0.0313152	1	0.0434128	0.0295892	J3QL86;J3QS62;J3QQY1;Q96JB5;Q96JB5-4	J3QL86;J3QS62;J3QQY1;Q96JB5;Q96JB5-4	CDK5 regulatory subunit-associated protein 3	CDK5RAP3
19.4746	19.5845	19.4033	19.0614	19.3771	20.1535		11	16	107.81	0	35.537	3	4	3	8	2	7	268360	0.0448877	1	0.0431957	0.0325088	A0A087WXL6;Q9H270;B7Z879;A0A0G2JS92;A0A087X2J4	A0A087WXL6;Q9H270;B7Z879	Vacuolar protein sorting-associated protein 11 homolog	VPS11
18.2617	17.8993	17.9036	18.1031	17.6802	18.4106		5	10.4	71.682	0	50.688	2	0	1	3	0	1	122600	0.0614445	1	0.0431004	0.0346624	O94927;O94927-2;U3KQG4	O94927;O94927-2	HAUS augmin-like complex subunit 5	HAUS5
18.8601	19.5578	20.0336	19.6714	19.451	19.4572		15	16.1	144.85	0	192.13	1	3	7	14	1	2	438240	0.0417133	1	0.0426731	0.0316475	J3KPC8;H0Y4E8;Q9Y2K2-3;Q9Y2K2;H0Y494;Q9Y2K2-4;H7C3X8;H7C038;Q9Y2K2-2	J3KPC8;H0Y4E8;Q9Y2K2-3;Q9Y2K2;H0Y494;Q9Y2K2-4	Serine/threonine-protein kinase SIK3	SIK3
21.5895	21.3979	21.2159	21.807	20.8291	21.6923		22	45.9	78.107	0	192.44	11	11	10	19	7	5	1047600	0.0434907	1	0.0416775	0.0314091	Q8TBA6-2;Q8TBA6;H0YK03	Q8TBA6-2;Q8TBA6	Golgin subfamily A member 5	GOLGA5
22.977	22.9415	23.2243	23.5198	22.9848	22.7622		19	59.7	47.611	0	192.63	15	17	20	26	16	18	4536800	0.0591791	1	0.0413119	0.0332689	Q92552;Q92552-2;G5EA06;D6RH20;D6RJC7;E5RJ73	Q92552;Q92552-2;G5EA06;D6RH20	28S ribosomal protein S27, mitochondrial	MRPS27
23.2912	23.2831	22.2151	22.5289	23.4092	22.9742		24	39.7	96.677	0	323.31	26	17	17	19	27	14	2470600	0.0315164	1	0.0410016	0.0285028	Q00653-4;Q00653;A0A087WWG7;Q00653-3;M0R119	Q00653-4;Q00653;A0A087WWG7;Q00653-3	Nuclear factor NF-kappa-B p100 subunit;Nuclear factor NF-kappa-B p52 subunit	NFKB2
18.4433	17.6417	16.685	17.3022	19.004	16.5838		1	18.9	16.498	0	57.677	3	1	1	1	3	0	285920	0.0150837	1	0.0400397	0.0213051	K7ES69;A0A087X271;B4DDF4;B4DUT8;Q99439-2;Q99439	K7ES69;A0A087X271;B4DDF4;B4DUT8;Q99439-2;Q99439	Calponin;Calponin-2	CNN2
16.8408	16.8654	16.7912	16.9002	16.7992	16.9175		3	4.6	94.611	0	7.5317	0	1	1	2	0	0	48732	0.391791	1	0.0398127	0.0381758	A0A087X239;Q6PCB5-2;Q6PCB5;H7C2D3;C9JM20;A0A0C4DGT8;A0A087WWP8;Q5VWQ0	A0A087X239;Q6PCB5-2;Q6PCB5	Round spermatid basic protein 1-like protein	RSBN1L
21.7475	21.6883	21.3349	21.9737	21.7263	21.1894		23	36.2	102.54	0	190	23	23	16	32	15	7	1275000	0.0513343	1	0.0395584	0.031274	Q9Y5L0-3;Q9Y5L0;C9J7E5;Q9Y5L0-1;Q9Y5L0-5;E9PFH4	Q9Y5L0-3;Q9Y5L0;C9J7E5;Q9Y5L0-1;Q9Y5L0-5;E9PFH4	Transportin-3	TNPO3
19.5418	19.4266	19.3509	19.7582	19.7006	18.9765		8	18.5	82.629	0	97.352	4	3	4	9	4	1	276370	0.051614	1	0.0386626	0.030744	P23743;G3V4E1;P23743-3;H0YJH4;F8VNZ9;G3V327;C9JM35;F8W1M3;F8W1H7;P23743-2;F8VWX8;G3V4I3;G3V312	P23743;G3V4E1;P23743-3	Diacylglycerol kinase alpha;Diacylglycerol kinase	DGKA
21.7993	21.5764	22.5732	22.1505	21.41	22.5024		1	44	57.495	0	255.55	8	8	26	19	7	10	2758100	0.0289236	1	0.037981	0.0263494	A0A087WTA5;Q9UI10-3;Q9UI10-2;H7C2L8	A0A087WTA5;Q9UI10-3;Q9UI10-2	Translation initiation factor eIF-2B subunit delta	EIF2B4
26.3368	26.5803	26.3548	26.9775	26.6385	25.7679		40	73.4	59.67	0	323.31	81	90	112	202	119	53	57927000	0.0342324	1	0.0373389	0.027281	P48643;E7ENZ3;B7ZAR1;E9PCA1;P48643-2;D6RIZ7;H0Y914	P48643;E7ENZ3;B7ZAR1;E9PCA1;P48643-2	T-complex protein 1 subunit epsilon	CCT5
20.3178	21.0736	21.0257	21.3878	20.7535	20.3876		10	51.2	23.772	0	72.427	1	3	6	10	2	4	1303300	0.0330483	1	0.0372855	0.0270012	O95816;O95816-2	O95816;O95816-2	BAG family molecular chaperone regulator 2	BAG2
26.9901	26.9439	26.6996	26.1427	27.3827	27.2182		27	66.2	49.541	0	323.31	86	86	97	82	66	93	40866000	0.0309207	1	0.036637	0.0261854	P49411;H3BNU3	P49411	Elongation factor Tu, mitochondrial	TUFM
19.6977	19.4826	18.592	19.9982	19.0183	18.8648		8	25.3	56.547	0	64.647	2	2	1	9	1	0	594060	0.0247998	1	0.0363407	0.0243816	Q96GM8;Q96GM8-2	Q96GM8;Q96GM8-2	Target of EGR1 protein 1	TOE1
26.2224	26.1218	26.9228	26.9258	26.2401	26.2091		18	54.9	31.324	0	323.31	38	53	62	127	51	43	52966000	0.0354716	1	0.0360292	0.0268124	P15880;H0YEN5;E9PQD7;E9PMM9;I3L404;E9PPT0;E9PM36;H3BNG3;H0YE27	P15880;H0YEN5;E9PQD7;E9PMM9;I3L404;E9PPT0;E9PM36	40S ribosomal protein S2	RPS2
21.2127	21.1251	20.5906	19.8431	21.7681	21.4245		9	24	69.697	0	89.761	8	8	6	6	11	3	893980	0.0190952	1	0.0358035	0.0220489	E7EX17;P23588;P23588-2;F8VSC7;F8VP89;F8VX11;F8VRU1;F8VYE9;F8W0K0	E7EX17;P23588;P23588-2;F8VSC7;F8VP89;F8VX11;F8VRU1;F8VYE9	Eukaryotic translation initiation factor 4B	EIF4B
15.8168	16.2626	13.1495	13.3873	16.1964	15.7521		2	2.2	145.29	0	7.594	1	1	0	2	0	0	14065	0.00898613	1	0.0356566	0.0154648	Q7Z3K3-5;Q7Z3K3-7;Q7Z3K3-2;Q7Z3K3-3;Q7Z3K3-6;Q7Z3K3;M0R2X2;Q7Z3K3-4	Q7Z3K3-5;Q7Z3K3-7;Q7Z3K3-2;Q7Z3K3-3;Q7Z3K3-6;Q7Z3K3;M0R2X2;Q7Z3K3-4	Pogo transposable element with ZNF domain	POGZ
21.8403	22.3056	21.4228	22.121	22.2346	21.3201		24	39.1	102.38	0	158.76	18	17	8	27	21	1	1217100	0.0312419	1	0.0356471	0.0257475	P52789;E9PB90;P52790	P52789;E9PB90	Hexokinase-2;Hexokinase	HK2
24.0838	23.5642	23.598	24.1203	23.2778	23.9547		46	50.4	123.03	0	323.31	46	35	46	74	22	22	5773800	0.0393385	1	0.0356108	0.0272347	Q92900-2;Q92900	Q92900-2;Q92900	Regulator of nonsense transcripts 1	UPF1
28.5746	28.9231	29.1994	29.5909	28.5996	28.613		86	68.9	192.06	0	323.31	205	294	332	631	227	177	150350000	0.0319278	1	0.0354792	0.0258083	A0A087WVQ6;Q00610-2;Q00610;J3KS13;K7EJJ5;J3KSQ2;J3QL20;J3KRF5	A0A087WVQ6;Q00610-2;Q00610	Clathrin heavy chain;Clathrin heavy chain 1	CLTC
19.3727	19.6168	20.1057	19.1119	20.1754	19.9109		8	11.8	90.126	0	21.619	0	3	5	4	4	4	227510	0.0299415	1	0.0343005	0.0247565	Q9NXE4-2;Q9NXE4;Q9NXE4-4;H7BXF4;B1PBA3;Q9NXE4-3;H7C1Q6;Q9NXE4-6;H7C0W5;Q9NXE4-9;Q9NXE4-10;Q9NXE4-7;Q9NXE4-8;H7C2J2;H7C235;Q9NXE4-5;C9J647;F8WF03;F2Z2I0;F2Z2W5;H7C2E2	Q9NXE4-2;Q9NXE4;Q9NXE4-4;H7BXF4;B1PBA3;Q9NXE4-3;H7C1Q6;Q9NXE4-6;H7C0W5;Q9NXE4-9;Q9NXE4-10;Q9NXE4-7;Q9NXE4-8;H7C2J2	Sphingomyelin phosphodiesterase 4	SMPD4
20.049	19.6904	19.9753	20.7416	19.268	19.8077		10	24.2	54.854	0	75.228	5	4	3	15	4	3	1191900	0.0257917	1	0.0341829	0.0236709	Q96GA3;A0A075B6Q4	Q96GA3	Protein LTV1 homolog	LTV1
27.0397	26.9492	28.0216	27.8094	27.0037	27.2992		40	50.2	90.583	0	323.31	113	121	173	212	85	61	97094000	0.0273554	1	0.0339305	0.0239572	Q00839;Q00839-2;Q5RI18	Q00839;Q00839-2	Heterogeneous nuclear ribonucleoprotein U	HNRNPU
19.9324	19.6706	20.333	20.2078	19.677	20.1518		1	53.8	48.328	0	6.9717	3	2	2	8	1	3	1027700	0.0446999	1	0.0334803	0.02666	P68366-2;P68366;C9JEV8;C9JQ00;C9JJQ8;C9JDL2	P68366-2;P68366	Tubulin alpha-4A chain	TUBA4A
20.4567	20.5685	20.3843	19.8264	20.922	20.7608		13	21.2	91.706	0	124.96	7	4	3	9	5	8	404930	0.0324553	1	0.0332553	0.0247121	Q96QK1;I3L4S0;I3L4P4	Q96QK1	Vacuolar protein sorting-associated protein 35	VPS35
19.6293	20.4454	20.8273	20.5491	20.313	20.136		8	51.4	24.915	0	19.868	2	2	4	11	1	1	1055900	0.0288308	1	0.0319964	0.0233033	Q96A35;X6RJ73;X6RHI2;X6RIR5	Q96A35;X6RJ73	39S ribosomal protein L24, mitochondrial	MRPL24
21.3342	20.9685	22.0003	21.9411	20.4467	22.0098		17	35	69.239	0	209.09	9	10	16	32	0	4	1477300	0.0176784	1	0.0315425	0.0198041	Q96LB3;Q96LB3-2;E5RIF0;E5RH29;E5RGX6;E5RJK3	Q96LB3;Q96LB3-2	Intraflagellar transport protein 74 homolog	IFT74
20.2982	20.2453	19.7959	20.9983	19.6527	19.7822		18	34.5	96.619	0	74.036	9	5	3	28	2	2	840590	0.0228379	1	0.0312621	0.0214528	Q96RS0	Q96RS0	Trimethylguanosine synthase	TGS1
19.6072	19.0981	19.4404	19.899	18.9341	19.4061		5	15.4	46.977	0	33.573	3	3	6	8	0	1	920550	0.0333018	1	0.0311934	0.0236977	D6RIY6;Q06265;Q06265-2;D6R905;Q06265-3;Q06265-4;D6RAP4;H0Y9L5;D6RA17	D6RIY6;Q06265;Q06265-2;D6R905;Q06265-3;Q06265-4	Exosome complex component RRP45	EXOSC9
20.0841	20.7803	20.707	20.4342	20.8902	20.3404		9	22.4	72.399	0	30.176	3	3	5	14	2	8	821180	0.0379359	1	0.0311527	0.0243646	Q71RC2-5;Q71RC2-3;Q71RC2;Q71RC2-4;X6RLN4;Q71RC2-2;Q71RC2-6;Q96J85;Q71RC2-7;F8W1I4;Q8TBL5;A0A087WTL9;F8VY40;Q6P4E2	Q71RC2-5;Q71RC2-3;Q71RC2;Q71RC2-4;X6RLN4;Q71RC2-2;Q71RC2-6	La-related protein 4	LARP4
21.5462	21.5847	20.8701	22.9963	20.7491	20.3462		8	29.2	29.668	0	133.33	4	5	4	29	3	1	3404900	0.0116297	1	0.0301819	0.0162576	P47985;P0C7P4	P47985;P0C7P4	Cytochrome b-c1 complex subunit Rieske, mitochondrial;Cytochrome b-c1 complex subunit 11;Putative cytochrome b-c1 complex subunit Rieske-like protein 1	UQCRFS1;UQCRFS1P1
18.0299	16.9394	18.088	18.8061	16.8178	17.5234		5	16.1	53.305	0	65.227	1	2	1	6	2	2	216320	0.014358	1	0.0299975	0.0177337	E5RIH5;Q6NXR4;E5RHM7	E5RIH5;Q6NXR4	TELO2-interacting protein 2	TTI2
23.8657	24.0619	24.8859	24.3305	23.9103	24.6619		8	36.9	32.996	0	51.035	10	8	15	29	11	14	15548000	0.0261857	1	0.0297426	0.0215409	P36542;P36542-2	P36542;P36542-2	ATP synthase subunit gamma, mitochondrial	ATP5C1
18.4196	17.7635	16.6551	18.0774	17.409	17.4395		4	11.9	62.379	0	284.31	3	0	0	7	0	0	144400	0.0173676	1	0.0292416	0.018755	Q8NHV4-2;Q8NHV4;Q8NHV4-3	Q8NHV4-2;Q8NHV4;Q8NHV4-3	Protein NEDD1	NEDD1
19.9858	20.4263	20.8173	20.8956	20.2125	20.2031		9	36.5	34.358	0	83.601	4	6	8	12	5	2	945530	0.0275556	1	0.0272554	0.0204615	Q96E29-3;Q96E29-2;Q96E29;E5RIK9;E5RIY4	Q96E29-3;Q96E29-2;Q96E29;E5RIK9;E5RIY4	Transcription termination factor 3, mitochondrial	MTERF3
21.4431	19.4347	19.4353	20.7706	19.8278	19.7944		5	19.6	43.551	0	28.912	3	1	2	6	1	1	847160	0.0118212	1	0.02657	0.0152533	Q9NXR7;Q9NXR7-4;Q9NXR7-3;Q9NXR7-1;F8W733;C9J2G0;A0A075B7D2	Q9NXR7;Q9NXR7-4;Q9NXR7-3;Q9NXR7-1;F8W733	BRCA1-A complex subunit BRE	BRE
21.3798	21.2019	21.8123	21.5038	20.8994	22.0698		18	23.1	124.04	0	119.01	12	11	19	17	3	10	1159000	0.0229469	1	0.0263386	0.0190383	Q01804;Q01804-5;Q01804-3;D6RI06;D6RA27;Q01804-4	Q01804;Q01804-5;Q01804-3	OTU domain-containing protein 4	OTUD4
16.3274	16.4798	16.4378	16.8301	16.3656	16.1271		1	6.2	21.644	0	4.4702	0	0	3	1	0	0	67737	0.0418247	1	0.025952	0.0214243	G5E9P3;Q9NYS0	G5E9P3;Q9NYS0	NF-kappa-B inhibitor-interacting Ras-like protein 1	NKIRAS1
17.9663	17.8773	17.9982	18.0353	17.6486	18.2347		3	11.9	53.533	0	9.0404	1	1	2	5	0	0	160630	0.0500145	1	0.0256087	0.02178	F5H6Z0;Q00537-2;Q00537;E5RGN0;A0A087WZU2;Q00536;Q00536-3;Q00536-2;E5RIY8;H0YBX5;E5RIU4;F8VZY6;F8VQZ9;D6RA44;E5RJM2;A0A0A0MSJ6	F5H6Z0;Q00537-2;Q00537	Cyclin-dependent kinase 17	CDK17
18.823	18.9314	17.6872	18.4343	18.398	18.682		5	18.5	41.9	0	51.263	5	4	5	2	0	2	136660	0.0197739	1	0.0242176	0.0172028	Q15738;C9JDR0	Q15738;C9JDR0	Sterol-4-alpha-carboxylate 3-dehydrogenase, decarboxylating	NSDHL
20.3026	20.2271	21.2382	20.7709	20.1179	20.9509		11	18.3	100.18	0	108.65	6	5	8	19	3	6	969270	0.0193518	1	0.0239595	0.016968	P49756;P49756-2;P49756-3;E9PQU5;H0YE46;E9PSE8;P49756-4	P49756	RNA-binding protein 25	RBM25
23.515	24.0273	23.3769	23.9298	23.2254	23.8353		20	60.8	122.84	0	323.31	31	48	41	75	23	22	5662000	0.026871	1	0.0237452	0.0183158	P82094;P82094-2;A0A0A0MTG4	P82094;P82094-2;A0A0A0MTG4	TATA element modulatory factor	TMF1
24.468	24.7466	25.3675	25.9564	24.5452	24.1517		3	58.3	18.565	0	192.09	20	18	22	26	12	21	60958000	0.0128684	1	0.0237147	0.0147387	F8W7C6;A0A087WV22	F8W7C6;A0A087WV22		RPL10
21.9437	21.7226	21.2914	21.6295	22.3508	21.0477		7	47.8	28.302	0	279.6	11	9	8	8	3	8	1696700	0.0184151	1	0.0234178	0.0164592	P61981	P61981	14-3-3 protein gamma;14-3-3 protein gamma, N-terminally processed	YWHAG
15.0975	15.7947	17.7025	14.871	15.7547	18.0373		3	5.6	52.351	0	121.33	0	0	8	0	1	1	52517	0.00611208	1	0.0227922	0.0102524	Q16719;A0A087WYQ7;A0A087WYM2;A0A087X297;Q16719-2	Q16719	Kynureninase	KYNU
22.7429	22.9115	22.5859	23.3668	22.5299	22.4093		36	47.5	113.86	0	299.28	24	20	26	70	10	6	3018400	0.0232029	1	0.0219021	0.0166501	A0A0C4DGA6;Q14527;Q14527-2;H7C5K0	A0A0C4DGA6;Q14527;Q14527-2	Helicase-like transcription factor	HLTF
16.1581	15.8266	15.8616	16.5397	15.5818	15.7889		3	7.8	58.278	0	20.238	0	0	0	4	0	0	38268	0.0230796	1	0.0213718	0.0163219	Q7L804;Q7L804-2;E7EX40;Q6WKZ4-1;Q6WKZ4-3;Q6WKZ4	Q7L804;Q7L804-2	Rab11 family-interacting protein 2	RAB11FIP2
19.0898	19.3422	18.9816	18.6573	19.799	19.0211		3	17.5	60.029	0	62.348	1	2	3	3	2	1	350240	0.0200581	1	0.0212758	0.0157218	O60684;O15131;Q5TFJ7;S4R3E5	O60684;O15131	Importin subunit alpha-7;Importin subunit alpha-6	KPNA6;KPNA5
20.6283	20.1614	19.8547	20.1946	20.2426	20.2704		11	34.2	59.361	0	112.51	7	3	3	16	0	0	750060	0.0314048	1	0.0210571	0.0171757	Q9NPI6-2;Q9NPI6;A0A087WT55;A0A087WXD0;A0A087WVE6	Q9NPI6-2;Q9NPI6	mRNA-decapping enzyme 1A	DCP1A
18.9584	18.6259	18.3449	18.7965	18.9628	18.2329		14	11.7	200.07	0	34.737	4	1	3	15	2	0	119940	0.0248356	1	0.0210145	0.0163762	Q5VW36;S4R400;S4R450;S4R3N8	Q5VW36;S4R400	Focadhesin	FOCAD
17.1576	18.1529	18.3152	17.3899	17.9351	18.3635		7	10.9	130.44	0	32.934	0	2	4	6	0	2	65999	0.0151538	1	0.020977	0.0143816	Q9UDY2-6;Q9UDY2-3;Q9UDY2;Q9UDY2-7;Q9UDY2-4;Q9UDY2-2;Q9UDY2-5	Q9UDY2-6;Q9UDY2-3;Q9UDY2;Q9UDY2-7;Q9UDY2-4;Q9UDY2-2;Q9UDY2-5	Tight junction protein ZO-2	TJP2
20.5231	20.4645	20.6965	21.1058	20.2827	20.3573		9	37.2	37.655	0	62.42	6	6	11	10	5	2	1662400	0.0253948	1	0.0206146	0.0162079	Q99496;X6RFN3;Q99496-2	Q99496;X6RFN3;Q99496-2	E3 ubiquitin-protein ligase RING2	RNF2
22.1444	21.7892	22.9495	23.223	21.5248	22.1948		20	34.3	83.125	0	258.75	18	17	19	25	8	10	3028200	0.010871	1	0.0198275	0.0123813	Q86VS8;H0YDM4;H0YE69	Q86VS8	Protein Hook homolog 3	HOOK3
19.0428	18.9423	20.1578	19.7759	19.4667	18.9589		6	31.5	26.983	0	18.074	0	2	4	7	0	2	597050	0.0141566	1	0.0195306	0.0134087	V9GY01;Q9Y448;Q9Y448-2;H0YM11;Q9Y448-3;H0YKF8;H0YLA7	V9GY01;Q9Y448;Q9Y448-2;H0YM11;Q9Y448-3	Small kinetochore-associated protein	KNSTRN
25.5765	25.5032	26.6561	27.1076	25.4406	25.2457		13	42.6	24.146	0	235.37	30	33	33	42	22	18	77308000	0.00913216	1	0.0193837	0.0114119	P61313;E7EQV9;E7ENU7;E7EX53;P61313-2;E7ERA2	P61313;E7EQV9;E7ENU7	60S ribosomal protein L15;Ribosomal protein L15	RPL15
19.1656	19.1816	19.2659	20.3598	19.2227	18.0861		5	14.6	55.527	0	40.317	1	3	1	8	1	3	1039100	0.00927513	1	0.0185159	0.0111737	P48651;P48651-3;P48651-2	P48651;P48651-3;P48651-2	Phosphatidylserine synthase 1	PTDSS1
17.0184	16.9295	16.274	16.6762	17.4761	16.1249		2	13.4	24.51	0.00059189	3.8101	1	3	0	1	2	0	60585	0.0133487	1	0.0184542	0.012665	A0A087WT18;Q96A73-2;Q96A73;Q96A73-3	A0A087WT18;Q96A73-2;Q96A73;Q96A73-3	Putative monooxygenase p33MONOX	KIAA1191
16.7632	16.626	16.0652	18.0128	16.6926	14.8019		5	3	254.81	0	85.951	1	1	0	6	0	0	36606	0.00606124	1	0.0176659	0.00903206	A2RRP1-2;A2RRP1;H0Y5G7;H7C1U4	A2RRP1-2;A2RRP1;H0Y5G7	Neuroblastoma-amplified sequence	NBAS
16.802	16.9091	16.6183	15.8963	16.8117	17.6693		3	6.2	64.84	0	9.8111	1	1	1	1	2	1	47515	0.0101241	1	0.0159454	0.0104979	O14545;F8VNX8;F8VVF3;O14545-2	O14545;F8VNX8	TRAF-type zinc finger domain-containing protein 1	TRAFD1
20.4976	20.5719	20.0363	21.3438	20.4474	19.3585		20	30.3	113.01	0	249.66	12	7	5	24	5	0	573260	0.00804841	1	0.0146408	0.00916225	A0A0B4J1W0;O75448-2;O75448;F5GY88;B4DDR8;F5H5K2;E9PFL1;B9TX62;H0YEG1;J3KTL3;J3KSU0;F5H2D6;J3QRH9;F5H3E6;B9TX75;J3QLF8;J3QLC0;F5H0M2;J3KSL1	A0A0B4J1W0;O75448-2;O75448;F5GY88;B4DDR8;F5H5K2	Mediator of RNA polymerase II transcription subunit 24	MED24
26.7159	26.4378	27.4174	27.3091	26.6453	26.6603		17	57.4	29.597	0	255	31	48	51	77	30	46	80314000	0.0131701	1	0.01452	0.0106416	P62701;C9JEH7;Q8TD47;P22090;A6NH36	P62701	40S ribosomal protein S4, X isoform	RPS4X
23.2237	23.2862	23.9447	23.913	23.0373	23.5478		36	33.5	263.25	0	323.31	27	28	48	60	18	22	3397800	0.0140002	1	0.0145149	0.0108075	H0YM23;O75179-7;O75179-2;O75179;O75179-6;O75179-4;O75179-3;H0YLQ3;O75179-5	H0YM23;O75179-7;O75179-2;O75179;O75179-6;O75179-4	Ankyrin repeat domain-containing protein 17	ANKRD17
23.2268	23.0243	22.6139	23.042	22.9847	22.8818		28	35.3	113.79	0	172.96	31	22	21	34	31	13	2644900	0.0260463	1	0.0144761	0.012203	Q9NSE4	Q9NSE4	Isoleucine--tRNA ligase, mitochondrial	IARS2
20.4044	20.8806	20.7966	20.9093	20.5004	20.7152		10	27.6	57.673	0	78.445	3	9	10	24	5	4	1017700	0.0256502	1	0.0144221	0.012136	O60832;O60832-2;H7C0M1;C9IYT0;H7C2Q9;H7BZF2;H7C2Q2	O60832;O60832-2;H7C0M1;C9IYT0	H/ACA ribonucleoprotein complex subunit 4	DKC1
21.0546	20.6354	21.259	21.4714	20.6914	20.827		8	57.1	29.572	0	109.39	5	6	8	21	7	5	1950900	0.0148974	1	0.0136127	0.0104501	Q9NQT5;Q9NQT5-2	Q9NQT5;Q9NQT5-2	Exosome complex component RRP40	EXOSC3
25.2602	25.4128	24.9321	24.1662	25.4344	26.0444		22	45.5	61.585	0	323.31	33	44	54	32	49	45	15691000	0.00766059	1	0.0133146	0.00847486	Q14247;Q14247-3;Q14247-2;H0YCD9;H0YEV2	Q14247;Q14247-3;Q14247-2	Src substrate cortactin	CTTN
18.448	18.3838	18.0172	17.4908	18.6212	18.7742		4	10.1	57.258	0	8.5947	2	2	1	0	2	1	123880	0.00954593	1	0.0123622	0.00866673	Q96RE7;K7ELC5	Q96RE7	Nucleus accumbens-associated protein 1	NACC1
24.4333	24.0625	24.3871	25.0431	23.2215	24.6549		53	49	135.65	0	323.31	42	36	89	82	21	32	9263600	0.00708247	1	0.0122102	0.00779667	O95347;O95347-2;Q5T821;A0A0C4DGE5	O95347;O95347-2	Structural maintenance of chromosomes protein 2	SMC2
18.6406	17.9255	18.2282	18.5001	17.9048	18.4245		6	32.2	34.596	0	18.387	3	0	2	10	0	1	342560	0.0138966	1	0.0117283	0.00916833	Q96GK7;Q6P2I3;C9JGM0;C9J5B6	Q96GK7;Q6P2I3;C9JGM0	Fumarylacetoacetate hydrolase domain-containing protein 2A;Fumarylacetoacetate hydrolase domain-containing protein 2B	FAHD2A;FAHD2B
21.5822	21.9588	21.5095	20.8022	22.2055	22.0772		11	28	53.254	0	80.612	14	11	11	12	14	7	4535000	0.00802815	1	0.0114568	0.00779862	P37198;M0QXN5;M0QX10;A0A0E3D6N6;M0QYY0;M0QX13;M0QZL5;M0R1S1;M0QX64;M0R302;A0A0A0MSH2	P37198;M0QXN5	Nuclear pore glycoprotein p62	NUP62
23.8633	24.1735	24.896	24.7469	23.3414	24.8768		35	33.7	148.63	0	323.31	35	42	58	70	28	32	11833000	0.00610923	1	0.0107848	0.00683007	Q6Y7W6-4;Q6Y7W6-5;Q6Y7W6;I1E4Y6;Q6Y7W6-3;E7ESB6;C9JHW1;C9J0V6;C9JHT0;C9JRZ2;C9JH78;F8WCD5;C9JPV7;C9JXQ0;C9IYH5;C9JH18;C9JW88;C9J7G1;B8ZZD2;C9J1A6;C9JZC0	Q6Y7W6-4;Q6Y7W6-5;Q6Y7W6;I1E4Y6;Q6Y7W6-3;E7ESB6;C9JHW1	PERQ amino acid-rich with GYF domain-containing protein 2	GIGYF2
21.8656	22.0025	22.2664	22.2176	21.8639	22.0838		13	56.4	38.646	0	130.71	7	11	13	16	9	8	2894000	0.0219829	1	0.0103022	0.00890886	O15160-2;O15160;E7EQB9;H0Y723;D6RDJ3	O15160-2;O15160;E7EQB9;H0Y723	DNA-directed RNA polymerases I and III subunit RPAC1	POLR1C
23.138	23.1689	23.3344	24.4214	22.7769	22.4736		12	50.4	30.241	0	214.08	10	10	14	22	11	18	7156000	0.00548676	1	0.0101802	0.00633042	O75489;E9PS48;O75489-2;E9PKL8;G3V194	O75489	NADH dehydrogenase [ubiquinone] iron-sulfur protein 3, mitochondrial	NDUFS3
25.0365	25.0874	24.5839	24.6462	24.6317	25.4603		22	39	70.294	0	323.31	31	32	36	38	47	34	17765000	0.0105306	1	0.0101325	0.0076927	Q14677-3;Q14677-2;Q14677;H0YD52	Q14677-3;Q14677-2;Q14677	Clathrin interactor 1	CLINT1
22.4158	21.9424	21.4927	22.7509	21.7432	21.3869		1	28.4	61.835	0	74.801	14	12	13	21	6	5	3467600	0.00675651	1	0.0100396	0.00674831	Q9BUK6;Q9BUK6-3;Q9BUK6-7;Q9BUK6-4;Q9BUK6-6	Q9BUK6;Q9BUK6-3;Q9BUK6-7	Protein misato homolog 1	MSTO1
23.6415	23.2921	23.2045	23.7308	22.8126	23.6248		11	46.8	109.93	0	323.31	39	31	38	67	18	15	4930900	0.0103596	1	0.0100358	0.00760721	Q15020;Q15020-4;Q15020-2;F8W667;H0YHU8;F8VVK9;F8VZM2;Q15020-3	Q15020;Q15020-4	Squamous cell carcinoma antigen recognized by T-cells 3	SART3
21.831	22.1818	21.3135	20.9688	22.1582	22.2289		31	20.8	238.27	0	226.65	16	25	15	20	11	9	488710	0.00676544	1	0.00989978	0.00668767	Q96N67-4;Q96N67-3;Q96N67-5;Q96N67-2;Q96N67-6;Q96N67;H0Y7L2;A0A0C4DGY6;Q96N67-7;A2A369;Q8NF50-4;Q8NF50-3;Q8NF50-2;Q8NF50	Q96N67-4;Q96N67-3;Q96N67-5;Q96N67-2;Q96N67-6;Q96N67;H0Y7L2	Dedicator of cytokinesis protein 7	DOCK7
18.6526	18.8868	19.4361	19.697	19.5509	17.7562		16	14.2	168.89	0	186.98	2	4	7	14	6	4	236750	0.0046795	1	0.00951449	0.00571163	P42695;G3V1A9;E9PKK4;E9PLE0;E9PQA3;E9PJ63;E9PL84;E9PJM8;E9PR72;E9PL95	P42695;G3V1A9;E9PKK4	Condensin-2 complex subunit D3	NCAPD3
22.3451	22.0579	23.5643	23.8266	21.988	22.1782		18	38.9	60.897	0	147.49	11	14	24	36	20	4	6085900	0.0037201	1	0.00846481	0.00485281	P20839-7;P20839-6;P20839;P20839-3;P20839-5;C9J381;P20839-2;P20839-4;C9K0R9;C9J029;H7C5T1;H7C511	P20839-7;P20839-6;P20839;P20839-3;P20839-5;C9J381;P20839-2;P20839-4;C9K0R9	Inosine-5-monophosphate dehydrogenase 1;Inosine-5-monophosphate dehydrogenase	IMPDH1
19.0607	19.1158	19.1145	19.8473	18.5365	18.9324		6	30.6	46.302	0	100.72	1	0	5	11	1	1	583760	0.00711779	1	0.00842285	0.00606584	P31323	P31323	cAMP-dependent protein kinase type II-beta regulatory subunit	PRKAR2B
18.2132	18.4876	18.7374	19.4044	18.7292	17.3285		13	17.1	130.96	0	164.36	0	2	5	12	0	0	196980	0.00414484	1	0.00797653	0.00489415	Q86XI2;Q86XI2-2;H0Y6U5;F8WE06	Q86XI2;Q86XI2-2;H0Y6U5	Condensin-2 complex subunit G2	NCAPG2
16.6168	17.2135	17.6702	18.0857	17.3923	16.0453		3	10	75.34	0	9.4588	0	0	2	3	0	0	90085	0.00368895	1	0.00758044	0.00453334	O60504;E7EQH0;H0YAZ3;O60504-2	O60504;E7EQH0	Vinexin	SORBS3
17.6054	17.6826	18.083	17.6213	18.0424	17.7299		2	25.4	13.212	0	4.5294	0	1	2	1	0	0	341040	0.0127975	1	0.00753403	0.00630708	K7EP16;O75821;K7ER90;K7EL20;K7ENA8	K7EP16;O75821;K7ER90;K7EL20;K7ENA8	Eukaryotic translation initiation factor 3 subunit G	EIF3G
15.9727	15.7836	16.5288	16.4944	15.952	15.8606		1	18.9	18.639	0	12.098	0	0	1	1	0	0	161510	0.00803643	1	0.00730006	0.00562155	H7C0N4	H7C0N4		SF1
28.6759	28.5777	28.4021	28.075	28.6935	28.9068		30	59.9	70.897	0	323.31	138	177	146	217	172	157	160510000	0.00820442	1	0.00653776	0.00518056	P11142;E9PKE3;P11142-2;E9PNE6;E9PN89;A8K7Q2;E9PLF4;E9PQQ4;E9PQK7;E9PK54;E9PPY6;E9PS65;P54652;E9PN25;E9PI65;E9PM13	P11142;E9PKE3;P11142-2;E9PNE6;E9PN89;A8K7Q2	Heat shock cognate 71 kDa protein	HSPA8
22.073	22.3119	22.3137	22.9258	22.0465	21.745		12	43.5	43.332	0	155.7	13	10	18	37	13	5	5884000	0.00566243	1	0.006272	0.00460121	O60711;O60711-2;B7Z5P7;E9PNX9	O60711;O60711-2;B7Z5P7	Leupaxin	LPXN
19.5422	19.3825	18.0522	17.8205	20.0059	19.1691		4	7.1	90.069	0	16.426	2	3	1	2	5	1	130110	0.00257043	1	0.00623703	0.00347917	P23921;E9PL69;E9PP77;H0YCY7	P23921;E9PL69	Ribonucleoside-diphosphate reductase large subunit	RRM1
19.2033	19.4697	19.0963	19.2656	18.8086	19.7132		10	6.8	245.44	0	26.412	1	3	1	12	0	2	129210	0.00697817	1	0.00603104	0.00469798	E7EVA0;P27816-6;P27816;P27816-2;P27816-5;P27816-4;H0Y2V1;H7C4C5;F8W9U4;B5MEG9;H7C456;P27816-7	E7EVA0;P27816-6;P27816;P27816-2;P27816-5;P27816-4;H0Y2V1;H7C4C5;F8W9U4	Microtubule-associated protein;Microtubule-associated protein 4	MAP4
20.835	19.9774	19.2844	20.1957	20.4111	19.5076		14	30.8	74.481	0	78.089	7	2	2	14	2	1	484290	0.00364565	1	0.00584857	0.00383582	A0A0A0MSK4;A0A0A0MRC4;Q86YR5-4;Q86YR5;A0A087WVF5;Q86YR5-3;Q86YR5-2	A0A0A0MSK4;A0A0A0MRC4;Q86YR5-4;Q86YR5	G-protein-signaling modulator 1	GPSM1
18.4773	18.4536	18.1769	18.6752	18.1104	18.339		4	11.6	75.829	0	21.698	5	4	2	6	1	3	125800	0.00970129	1	0.00560506	0.00470909	F8WAR6;F8WER6;A0A087WX26;O14782;O15066;A0A0A0MRS8;Q9P2E2-3;Q9P2E2	F8WAR6;F8WER6;A0A087WX26;O14782	Kinesin-like protein;Kinesin-like protein KIF3C	KIF3C
16.1455	16.8817	16.0656	15.6988	17.1529	16.2573		4	29.5	15.225	0	6.8779	1	0	0	5	0	0	1054800	0.00357279	1	0.00542736	0.00362592	Q9BRT6	Q9BRT6	Protein LLP homolog	LLPH
18.2882	17.8246	17.5281	17.6593	17.1994	18.7976		4	19.8	36.701	0	20.379	1	2	2	4	3	3	238530	0.00319399	1	0.00511932	0.00335919	O75381-2;O75381;K7EK59	O75381-2;O75381	Peroxisomal membrane protein PEX14	PEX14
18.3612	19.3798	18.9971	18.5131	18.9758	19.2617		4	10.5	70.369	0	9.2728	0	4	2	1	2	1	268920	0.00373023	1	0.00420252	0.00307083	Q7L775;A0A096LPB0;A0A096LNL1	Q7L775	EPM2A-interacting protein 1	EPM2AIP1
23.4497	23.4456	23.3401	23.5589	23.5563	23.1328		18	57.8	45.796	0	117.03	19	23	24	33	24	10	6310200	0.00940762	1	0.00417455	0.00364245	A0A087X2I1;P62333;H0YJC0;H0YJS8;H0YJX2;H0YJE9;H0YJT1	A0A087X2I1;P62333	26S protease regulatory subunit 10B	PSMC6
19.8567	19.7099	19.6485	19.6658	19.6753	19.8857		5	21.2	34.994	0	16.045	1	4	5	5	2	3	376040	0.0134803	1	0.00386047	0.00352651	Q16698-2;Q16698;E5RJD2;E5RJG7;E5RFV2;H0YAW3;E5RID6	Q16698-2;Q16698;E5RJD2;E5RJG7;E5RFV2	2,4-dienoyl-CoA reductase, mitochondrial	DECR1
16.6105	16.3327	16.7806	16.1084	16.6489	16.9779		1	7.4	22.2	0	49.913	0	0	1	1	0	0	142010	0.00439624	1	0.00382868	0.0029793	H0YFD2;F8WFC1;Q8N9T8	H0YFD2;F8WFC1;Q8N9T8	Protein KRI1 homolog	KRI1
27.4249	27.2521	26.3035	26.5066	27.711	26.7722		20	68.4	47.168	0	323.31	112	114	85	110	119	75	71359000	0.00198864	1	0.00307592	0.00204386	P06733;P06733-2;K7EM90;E5RI09;E5RG95;F5H1C3	P06733;P06733-2;K7EM90	Alpha-enolase;Enolase	ENO1
21.2205	20.9394	22.8529	21.6996	21.3936	21.9277		17	42.4	63.472	0	167.78	7	5	44	20	4	9	1890700	0.00142476	1	0.00269127	0.00166511	Q8N1G4	Q8N1G4	Leucine-rich repeat-containing protein 47	LRRC47
17.9784	17.8229	17.1946	16.9113	17.3821	18.71		3	15.5	31.595	0	41.15	2	2	2	2	2	4	153160	0.0014066	1	0.00254122	0.00159885	A0A087WZH7;P29966	A0A087WZH7;P29966	Myristoylated alanine-rich C-kinase substrate	MARCKS
17.5603	17.5066	17.4969	18.3142	17.64	16.6134		3	6.1	86.343	0	6.6348	0	0	0	2	0	0	64669	0.000844417	1	0.00128174	0.000857412	P83436	P83436	Conserved oligomeric Golgi complex subunit 7	COG7
25.8835	25.6568	25.2002	25.7508	25.4153	25.5781		17	63.7	57.221	0	317.44	64	61	67	118	80	53	41415000	0.00183183	1	0.00125186	0.00102354	P26599;P26599-2;P26599-3;A6NLN1;A0A0D9SF20;K7EKJ7;K7EK45;K7ES59;K7ELW5;A0A087WU68;A0A087WUW5;X6R242	P26599;P26599-2;P26599-3;A6NLN1	Polypyrimidine tract-binding protein 1	PTBP1
18.111	18.058	18.6196	17.7593	17.3513	19.6812		4	16.7	36.45	0	8.721	2	1	4	3	1	2	213660	0.000473552	1	0.00107574	0.000618128	Q7Z7A3	Q7Z7A3	Cytoplasmic tRNA 2-thiolation protein 1	CTU1
23.5715	23.9914	24.7561	24.0193	23.9465	24.3545		3	56.6	113.18	0	323.31	65	31	71	129	31	27	8740000	0.000390403	1	0.000441869	0.000322809	Q86W92-2;A0A0A0MTP2;H0YFE4;H0YGH8;F5H6Q7;F5H0E0;E9PP16;Q8ND30-3;Q8ND30-2;Q8ND30	Q86W92-2	Liprin-beta-1	PPFIBP1
18.1861	18.1423	18.5878	18.3014	17.8988	18.7166		3	8.2	63.681	0	38.956	2	1	2	2	0	1	186010	0.000264031	1	0.00022316	0.000174975	H3BSW6;Q2VPK5-3;Q2VPK5;Q2VPK5-5;H3BPG4	H3BSW6;Q2VPK5-3;Q2VPK5;Q2VPK5-5	Cytoplasmic tRNA 2-thiolation protein 2	CTU2
21.9784	22.4084	22.7267	23.1731	21.8974	22.0433		17	35.7	82.58	0	136.99	10	9	18	31	10	5	6136800	6.65125e-05	1	9.34601e-05	6.41138e-05	Q96RN5-2;Q96RN5;Q96RN5-3;G3V1P5;C9JM58;C9JZV5;C9JGN2;C9J1I1;F8WDM6;F2Z2B7;C9JLN7;C9JJ12;C9JCQ3;H7C308	Q96RN5-2;Q96RN5;Q96RN5-3;G3V1P5	Mediator of RNA polymerase II transcription subunit 15	MED15
19.6964	19.9683	20.6979	20.3053	19.8245	20.2327		6	8	116.02	0	30.193	2	4	4	7	3	1	460050	1.98208e-05	0.999968	-2.03451e-05	-1.52472e-05	O15063;K7EPA0;U3KPV0;A0A0G2JQ76	O15063	Uncharacterized protein KIAA0355	KIAA0355
19.9971	20.8656	21.5765	19.8089	21.3336	21.295		6	28.2	22.793	0	19.935	0	4	8	4	5	3	1152500	0.000279933	1	-0.000583013	-0.000347323	B4DLR8;H3BRK3;P15559-3;P15559-2;P15559;H3BNV2	B4DLR8;H3BRK3;P15559-3;P15559-2;P15559;H3BNV2	NAD(P)H dehydrogenase [quinone] 1	NQO1
17.9104	17.6943	18.8315	18.0538	17.0477	19.3326		3	11.3	34.012	0	6.2545	1	0	2	0	0	2	133010	0.000301816	1	-0.000692368	-0.000396213	P53007;B4DP62	P53007;B4DP62	Tricarboxylate transport protein, mitochondrial	SLC25A1
21.6913	22.3604	22.8401	23.1033	21.9373	21.8483		12	55.6	31.441	0	219.96	15	14	19	24	16	11	4811000	0.000621058	1	-0.000998179	-0.000655025	P19387;H3BRR2	P19387	DNA-directed RNA polymerase II subunit RPB3	POLR2C
17.5246	19.3556	18.4226	18.5115	18.2305	18.5575		3	23.2	24.484	0	19.587	0	1	1	3	0	1	216070	0.000661712	1	-0.00109291	-0.000710428	Q9UBQ5-2;Q9UBQ5;B4DQ48;K7EK53;K7EQM4;A0A087WVB9;K7ERF1;K7ES31	Q9UBQ5-2;Q9UBQ5;B4DQ48;K7EK53;K7EQM4;A0A087WVB9;K7ERF1	Eukaryotic translation initiation factor 3 subunit K	EIF3K
22.2877	22.093	22.7255	22.6669	21.7782	22.6563		13	26.1	55.142	0	156.72	10	11	22	39	17	9	6836900	0.00150329	1	-0.00160726	-0.00119158	G5EA30;Q92879-4;Q92879-2;Q92879-3;Q92879-6;Q92879;Q92879-5;E9PKU1;E9PQK4;E9PSH0;F5H0D8;F5H4Y5;E9PKA1;V9GYD9;Q5VZZ6;E9PC62;O95319-5;O95319-2;O95319;O95319-4;O95319-3	G5EA30;Q92879-4;Q92879-2;Q92879-3;Q92879-6;Q92879;Q92879-5;E9PKU1	CUGBP Elav-like family member 1	CELF1
21.5304	21.3393	21.0703	21.1189	21.4815	21.3345		12	25.2	87.208	0	108.51	12	7	7	18	7	3	1223500	0.00326114	1	-0.00169563	-0.00144927	Q13033;Q13033-2;G3V340;G3V3G7;H0YJT2;H0YJZ4	Q13033;Q13033-2	Striatin-3	STRN3
20.4307	21.0434	19.3523	18.9937	21.4929	20.3316		12	17.8	120.5	0	151.99	6	8	3	1	11	1	316460	0.00102927	1	-0.00276184	-0.00147295	O00267-2;O00267;M0R105;M0R2M5	O00267-2;O00267	Transcription elongation factor SPT5	SUPT5H
20.2227	19.6815	20.1813	19.7117	19.8953	20.4698		12	25.4	98.663	0	42.692	8	6	8	16	3	1	455710	0.00332642	1	-0.00292015	-0.00226891	Q14693;Q14693-2;Q14693-4;Q14693-3;Q14693-5;Q14693-7;A0A0A0MS66;Q14693-6;H7C3T1;Q92539	Q14693;Q14693-2;Q14693-4;Q14693-3;Q14693-5;Q14693-7;A0A0A0MS66	Phosphatidate phosphatase LPIN1	LPIN1
18.696	17.981	17.602	17.507	18.8406	17.9225		2	26.1	34.769	0	30.008	2	2	1	3	2	0	189480	0.00189876	1	-0.00295512	-0.00195958	P11908;P11908-2;A6NMS2;D3YTJ7	P11908;P11908-2;A6NMS2;D3YTJ7	Ribose-phosphate pyrophosphokinase 2	PRPS2
18.4332	18.9338	19.8258	19.5791	17.4986	20.1058		8	14.8	77.672	0	15.524	3	0	6	5	0	3	206890	0.00113013	1	-0.00309817	-0.0016357	O15226;O15226-2;A0A087WXT2	O15226;O15226-2;A0A087WXT2	NF-kappa-B-repressing factor	NKRF
17.2989	18.6069	17.7814	17.1346	18.3722	18.1687		4	6.2	116.92	0	35.242	1	3	2	1	2	0	53361	0.00234176	1	-0.00387891	-0.00251718	O15294;O15294-2;O15294-3	O15294;O15294-2;O15294-3	UDP-N-acetylglucosamine--peptide N-acetylglucosaminyltransferase 110 kDa subunit	OGT
22.8226	22.6643	22.4089	22.5063	22.3196	23.0579		30	41	110.5	0	323.31	24	19	21	51	12	10	1792700	0.00524155	1	-0.00403595	-0.00322282	Q96A65;Q96A65-2	Q96A65;Q96A65-2	Exocyst complex component 4	EXOC4
19.7138	19.6599	21.7676	20.9565	19.1938	20.9751		14	31.3	61.589	0	49.375	2	1	9	8	1	5	967890	0.00190463	1	-0.00531642	-0.00278175	Q9NY93;G3V0G3;Q9NY93-2;H7C3E9;F8WDT8;F8WEI3;H7BZN7	Q9NY93;G3V0G3;Q9NY93-2;H7C3E9;F8WDT8	Probable ATP-dependent RNA helicase DDX56	DDX56
21.7364	21.5263	22.0593	22.0465	21.2716	21.9853		20	39.5	78.549	0	167.55	11	6	18	35	9	9	1836800	0.00691334	1	-0.00617154	-0.0047728	Q96EY7;Q96EY7-2;B8ZZQ4;F8WE76	Q96EY7	Pentatricopeptide repeat domain-containing protein 3, mitochondrial	PTCD3
21.7333	22.0302	22.5086	22.903	21.7664	21.5841		1	57.7	21.362	0	47.847	11	10	12	19	13	10	6228600	0.00432661	1	-0.00621732	-0.00422838	Q5DJT8;P0DMV2;P0DMV1;P0DMU6;Q8NHU0;Q5HYN5	Q5DJT8;P0DMV2;P0DMV1;P0DMU6;Q8NHU0;Q5HYN5	Cancer/testis antigen family 45 member A2;Cancer/testis antigen family 45 member A9;Cancer/testis antigen family 45 member A8;Cancer/testis antigen family 45 member A4;Cancer/testis antigen family 45 member A3;Cancer/testis antigen family 45 member A1	CT45A2;CT45A9;CT45A8;CT45A4;CT45A3;CT45A1
18.2934	18.2346	17.7731	16.9538	18.0831	19.2452		2	13.7	34.333	0.00059259	3.8331	1	2	2	1	1	2	98741	0.003041	1	-0.00634193	-0.00377125	O15144;H7C3F9	O15144;H7C3F9	Actin-related protein 2/3 complex subunit 2	ARPC2
22.1351	22.2714	21.7387	22.1071	22.1308	21.8881		13	50.9	38.438	0	293.24	10	10	8	16	10	10	2260100	0.0119068	1	-0.00640106	-0.00543628	Q9Y3F4;Q9Y3F4-2;H0YH33	Q9Y3F4;Q9Y3F4-2	Serine-threonine kinase receptor-associated protein	STRAP
20.0294	20.5848	20.7651	21.2814	19.8172	20.2611		17	18.8	172.42	0	188.52	5	7	12	25	2	2	887480	0.00438774	1	-0.00652377	-0.00438803	Q9P2R6;H7BYW9;B1AKN3;Q9P2R6-2;H0Y975;K7EIE3;D6RA28;A0A075B770	Q9P2R6;H7BYW9;B1AKN3	Arginine-glutamic acid dipeptide repeats protein	RERE
19.9937	19.5318	19.89	19.8577	19.0206	20.5157		11	38.8	44.486	0	64.985	4	3	4	15	2	0	835690	0.00518892	1	-0.00720088	-0.00495008	O75143-3;O75143-2;O75143;O75143-5;O75143-4;J9JIF6;E9PPR2;H0YEM7;J3KST9;J3QR83;J3QRL1;J3KRU6;H0YCL5;J3QLH7;J3QR16	O75143-3;O75143-2;O75143;O75143-5;O75143-4;J9JIF6	Autophagy-related protein 13	ATG13
23.0081	22.5023	22.767	23.1488	22.3215	22.7852		26	45.6	70.729	0	209.73	30	25	29	52	22	15	3754900	0.00855916	1	-0.00729879	-0.00570011	Q9UHB9;Q9UHB9-4;Q9UHB9-2;Q9UHB9-3;K7EN53;K7EQC2	Q9UHB9;Q9UHB9-4;Q9UHB9-2	Signal recognition particle subunit SRP68	SRP68
18.2609	17.8485	17.6081	17.4944	18.0087	18.192		2	10.9	45.756	0	5.7073	3	0	2	1	1	0	165400	0.00868293	1	-0.00746218	-0.00581759	Q9UJW0-2;Q9UJW0;Q9UJW0-3;E5RK21;E5RGG1;H9KVE0	Q9UJW0-2;Q9UJW0;Q9UJW0-3;E5RK21;E5RGG1;H9KVE0	Dynactin subunit 4	DCTN4
22.4833	22.621	22.8327	22.7017	22.351	22.8619		17	32.7	144.74	0	244.64	26	21	42	50	16	17	2089000	0.0135702	1	-0.00746346	-0.00631484	Q86UU1-2;Q86UU1;Q86UU1-3;A0A087WXY7;A0A087WTZ7	Q86UU1-2;Q86UU1;Q86UU1-3	Pleckstrin homology-like domain family B member 1	PHLDB1
19.1825	19.3105	19.7012	18.497	19.1936	20.4805		8	21.6	68.297	0	29.13	3	4	10	3	4	3	392740	0.00419067	1	-0.00770251	-0.0048094	Q13409-6;Q13409-3;Q13409-7;Q13409-2;Q13409-5;Q13409;E7EQL5;E7EV09;E7EQU2;E7ESD3;E7EMU4;E7ET01;E7ETL8;E9PGG1;E7EUM4;E7ERR6;E7ERH4	Q13409-6;Q13409-3;Q13409-7;Q13409-2;Q13409-5;Q13409;E7EQL5;E7EV09	Cytoplasmic dynein 1 intermediate chain 2	DYNC1I2
18.2791	18.9152	18.0426	17.8806	18.9372	18.3941		3	15.1	48.357	0	7.6851	0	2	0	3	0	0	249960	0.00682086	1	-0.00833639	-0.0059495	Q05048;A0A0A0MSZ9	Q05048;A0A0A0MSZ9	Cleavage stimulation factor subunit 1	CSTF1
17.9128	17.7682	17.6496	17.219	18.3058	17.7775		4	8.5	84.696	0	20.622	3	0	3	7	2	1	94001	0.0096452	1	-0.00945663	-0.00714866	C9J167;P54278;P54278-3;P54278-4;P54278-2	C9J167;P54278;P54278-3	Mismatch repair endonuclease PMS2	PMS2
20.2553	19.9967	19.987	19.6148	20.3639	20.2307		4	21.4	37.895	0	64.345	3	4	7	3	6	6	397570	0.0132906	1	-0.00992521	-0.0079599	P13995;B9A062;P13995-2;B8ZZU9	P13995;B9A062;P13995-2	Bifunctional methylenetetrahydrofolate dehydrogenase/cyclohydrolase, mitochondrial;NAD-dependent methylenetetrahydrofolate dehydrogenase;Methenyltetrahydrofolate cyclohydrolase	MTHFD2
26.9874	27.1284	27.8691	27.5773	26.4428	27.9344		28	56.1	59.75	0	323.31	101	109	144	239	107	113	103800000	0.00631522	1	-0.0101306	-0.00663745	P25705;P25705-2;P25705-3;K7EK77;K7ERX7;K7EJP1;K7ENJ4;K7EQH4;K7ESA0	P25705;P25705-2;P25705-3	ATP synthase subunit alpha, mitochondrial	ATP5A1
19.8803	19.77	19.499	19.0322	20.2266	19.8593		4	19.1	33.395	0	35.119	3	5	4	7	5	2	407560	0.00925818	1	-0.0104332	-0.00761033	O75792	O75792	Ribonuclease H2 subunit A	RNASEH2A
20.5595	19.7315	20.3872	20.78	19.8671	19.9976		15	33.1	80.709	0	251.21	8	2	9	17	4	5	553790	0.00967925	1	-0.0111879	-0.00810345	Q9BVQ7;Q9BVQ7-2;Q9BVQ7-3;H0YCA5	Q9BVQ7;Q9BVQ7-2;Q9BVQ7-3	Spermatogenesis-associated protein 5-like protein 1	SPATA5L1
18.3712	17.8443	18.3449	19.3595	18.4062	16.7584		7	15.8	82.785	0	28.889	2	0	4	10	0	0	495130	0.00510447	1	-0.0121346	-0.00682162	P49711;P49711-2;V9GY73;Q8NI51-11;Q8NI51-6;Q8NI51-5;Q8NI51-10;Q8NI51-2;Q8NI51-8;Q8NI51;Q8NI51-3;Q8NI51-7	P49711	Transcriptional repressor CTCF	CTCF
20.7012	20.1131	19.8361	18.2775	19.7819	22.5537		4	20.7	60.54	0	120.88	16	16	23	11	9	22	372580	0.00317608	1	-0.0124175	-0.00545079	Q6UWP8	Q6UWP8	Suprabasin	SBSN
[truncated: 1,414 more rows]

## Sheet: TableS2-SAINTres
Bait	Prey	PreyGene	GeneName	Spec	SpecSum	AvgSpec	NumReplicates	ctrlCounts	AvgP	MaxP	TopoAvgP	TopoMaxP	SaintScore	logOddsScore	FoldChange	BFDR	boosted_by
[truncated: 3,258 more rows]

[truncated: 6 more sheets: TablesS3_SDFres, TableS4_HexNAcSitesIDs, TableS5_dHexHexNAcSitesIDs, TableS6_HexNAcSitesQUAN, TableS7_pSILACres_Kchannel, TableS8_pSILACres_Rchannel]
